# Supplementary material for: Heterografting with nonself rootstocks induces genes involved in stress responses at the graft interface when compared with autografted controls
Source: J Exp Bot. 2014 Apr 1;65(9):2473–81. doi: 10.1093/jxb/eru145 (PMC4036518; doi:10.1093/jxb/eru145)
Supplement: Supplementary Data [file supp_eru145_jexbot120600_file002.xlsx]

## Sheet: RG CS cal ALL combis limma holm
	Gene expression levels (Log2)								Genes differentially expressed over time (from 3 to 28 d after grafting)		Difference in gene expression between the graft interfaces of CS/RG and CS/CS				Difference in gene expression between CS/RG and CS/CS during the grafting timecourse			Significant of genes differentially expressed over time (from 3 to 28 d after grafting), p values adjusted with Holm		Significance of genes differentially expressed between the graft interfaces of CS/RG and CS/CS, p values adjusted with Holm				Significance of genes differentially expressed between CS/RG and CS/CS during the grafting timecourse, p values adjusted with Holm
Array Identifier	CS/CS 3 d after grafting	CS/RG 3 d after grafting	CS/CS 7 d after grafting	CS/RG 7 d after grafting	CS/CS 14 d after grafting	CS/RG 14 d after grafting	CS/CS 28 d after grafting	CS/RG 28 d after grafting	CS/CS	CS/RG	3 d after grafting	7 d after grafting	14 d after grafting	28 d after grafting	From 3 to 7 d after grafting	From 7 to 14 d after grafting	From 14 to 28 d after grafting	CS/CS	CS/RG	3 d after grafting	7 d after grafting	14 d after grafting	28 d after grafting	From 3 to 7 d after grafting	From 7 to 14 d after grafting	From 14 to 28 d after grafting
CHR1_GSVIVT00000927001_T01	4.9	4.5	4.7	4.5	4.5	4.6	4.5	4.3	-0.4	-0.2	-0.4	-0.2	0.1	-0.2	-0.2	-0.2	0.3	1	1	1	1	1	1	1	1	1
CHR1_GSVIVT00000945001_T01	4.9	4.9	5	4.8	4.8	4.7	4.7	4.7	-0.2	-0.2	0	-0.2	-0.1	-0.1	0.2	-0.1	0	1	1	1	1	1	1	1	1	1
CHR1_GSVIVT00000960001_T01	6.4	6.5	7	6.9	6.4	6.4	6.9	6.4	0.4	-0.1	0.1	-0.2	0.1	-0.5	0.3	-0.2	0.5	1	1	1	1	1	1	1	1	1
CHR1_GSVIVT00010058001_T01	5.7	5.1	5.4	5	5.8	5.2	5.5	5.1	-0.2	0	-0.6	-0.4	-0.6	-0.4	-0.2	0.2	-0.2	1	1	1	1	1	1	1	1	1
CHR1_GSVIVT00010063001_T01	4.7	4.5	4.5	4.5	4.6	4.5	4.5	4.4	-0.3	-0.1	-0.3	0	-0.1	-0.1	-0.3	0.1	0	1	1	1	1	1	1	1	1	1
CHR1_GSVIVT00010064001_T01	4.9	5	4.8	5.1	5.2	5.1	4.9	4.8	0	-0.1	0.1	0.2	-0.1	-0.1	-0.2	0.3	0	1	1	1	1	1	1	1	1	1
CHR1_GSVIVT00010071001_T01	7.6	8.4	7.6	7.7	7.8	8.3	7.1	8.1	-0.5	-0.3	0.8	0.1	0.5	0.9	0.7	-0.4	-0.4	1	1	1	1	1	1	1	1	1
CHR1_GSVIVT00010090001_T01	5.1	5	5	5.1	5	5	5.1	4.7	0	-0.3	-0.1	0.2	0	-0.4	-0.2	0.2	0.3	1	1	1	1	1	1	1	1	1
CHR1_GSVIVT00010095001_T01	4.5	4.2	4.5	4.2	4.3	4.3	4.3	4.3	-0.2	0.1	-0.3	-0.3	0	0	0	-0.3	0.1	1	1	1	1	1	1	1	1	1
CHR1_GSVIVT00010112001_T01	10.6	10.2	10.7	10.1	10.2	9.7	10.1	10.1	-0.4	-0.1	-0.4	-0.5	-0.5	-0.1	0.1	0	-0.4	1	1	1	1	1	1	1	1	1
CHR1_GSVIVT00010114001_T01	10.6	10.4	10.6	10.2	10.1	9.7	10.1	10.2	-0.5	-0.2	-0.3	-0.4	-0.4	0	0.2	-0.1	-0.4	0.0758538	1	1	1	1	1	1	1	1
CHR1_GSVIVT00010116001_T01	7.3	7.7	7.4	6.9	7.2	6.8	6.4	6.9	-0.9	-0.8	0.4	-0.5	-0.4	0.5	0.9	-0.1	-0.9	1	1	1	1	1	1	1	1	1
CHR1_GSVIVT00010131001_T01	6.1	6	6	6.1	5.7	7	6.9	7	0.8	1.1	-0.1	0.1	1.3	0.1	-0.2	-1.1	1.1	1	0.227475	1	1	0.0198619	1	1	1	1
CHR1_GSVIVT00010138001_T01	5.6	5.7	5.2	5.7	5.2	6	5.5	6.4	0	0.7	0.2	0.5	0.8	0.9	-0.3	-0.4	0	1	1	1	1	1	1	1	1	1
CHR1_GSVIVT00010142001_T01	6.4	6.2	6.6	6.5	6.4	6.2	6.6	6.3	0.3	0.1	-0.2	-0.1	-0.2	-0.3	-0.1	0.1	0.1	1	1	1	1	1	1	1	1	1
CHR1_GSVIVT00010145001_T01	7.1	6.9	7.3	6.9	7.4	6.8	7	6.9	-0.1	-0.1	-0.2	-0.5	-0.6	-0.2	0.3	0.1	-0.4	1	1	1	1	1	1	1	1	1
CHR1_GSVIVT00010193001_T01	6.4	6	6.3	6.4	6.5	5.8	5.9	5.7	-0.5	-0.3	-0.4	0.1	-0.7	-0.2	-0.5	0.9	-0.5	1	1	1	1	1	1	1	1	1
CHR1_GSVIVT00010196001_T01	7.6	7.6	7.3	7.5	7.3	7.1	7.8	7.2	0.2	-0.5	0	0.2	-0.2	-0.6	-0.2	0.4	0.5	1	1	1	1	1	1	1	1	1
CHR1_GSVIVT00010221001_T01	4.9	4.8	4.9	5.1	4.8	4.8	4.7	4.8	-0.1	0	-0.1	0.1	0	0.1	-0.2	0.2	-0.1	1	1	1	1	1	1	1	1	1
CHR1_GSVIVT00010222001_T01	4.5	4.5	4.5	4.3	4.4	4.3	4.3	4.3	-0.2	-0.2	0	-0.2	-0.1	0	0.3	-0.1	-0.1	1	1	1	1	1	1	1	1	1
CHR1_GSVIVT00010275001_T01	5.2	5	4.9	5.2	5	5.2	5.1	5.1	-0.2	0.1	-0.2	0.3	0.2	0	-0.6	0.1	0.2	1	1	1	1	1	1	1	1	1
CHR1_GSVIVT00010278001_T01	10.9	11.2	10.9	11	10.6	10.5	10.3	11	-0.6	-0.2	0.3	0.1	-0.1	0.7	0.2	0.2	-0.8	1	1	1	1	1	0.544717	1	1	1
CHR1_GSVIVT00010289001_T01	5.9	6.4	6.5	5.7	6.2	5.7	6	6.2	0.1	-0.1	0.5	-0.8	-0.5	0.2	1.2	-0.3	-0.7	1	1	1	1	1	1	1	1	1
CHR1_GSVIVT00010302001_T01	4.5	4.4	5.5	6.1	6.5	7.2	5.5	5.4	1	1	-0.1	0.5	0.7	-0.1	-0.6	-0.2	0.8	1	1	1	1	1	1	1	1	1
CHR1_GSVIVT00010309001_T01	4.8	4.6	4.9	4.8	4.7	4.5	4.8	4.7	-0.1	0.1	-0.2	0	-0.2	0	-0.2	0.1	-0.1	1	1	1	1	1	1	1	1	1
CHR1_GSVIVT00010311001_T01	13.7	13.7	13.8	13.7	13.8	13.9	13.9	13.8	0.1	0.1	-0.1	-0.1	0.1	-0.1	0	-0.2	0.2	1	1	1	1	1	1	1	1	1
CHR1_GSVIVT00010314001_T01	5	5	5.1	5.1	5.1	5	5	5	0	0	0	0	-0.1	0	0	0.1	0	1	1	1	1	1	1	1	1	1
CHR1_GSVIVT00010316001_T01	5.9	6	7	5.9	6.8	6.1	7.2	6.4	1.3	0.4	0.1	-1.1	-0.7	-0.8	1.3	-0.4	0	0.00346579	1	1	0.0408609	1	1	1	1	1
CHR1_GSVIVT00010350001_T01	8.9	8.7	8.6	8.1	8.1	7.7	8.1	7.8	-0.8	-0.9	-0.1	-0.4	-0.5	-0.3	0.3	0.1	-0.2	1	0.116611	1	1	1	1	1	1	1
CHR1_GSVIVT00010353001_T01	6.1	6.4	6.1	6.6	6.6	8	8.3	8.4	2.1	2	0.3	0.5	1.5	0.2	-0.2	-1	1.3	0.11497	0.268301	1	1	1	1	1	1	1
CHR1_GSVIVT00010366001_T01	4.3	4.3	4.3	4.3	4.3	4.4	4.2	4.3	-0.1	0	-0.1	0	0.1	0.1	0	-0.1	0	1	1	1	1	1	1	1	1	1
CHR1_GSVIVT00010384001_T01	8.1	7.4	7.8	8.9	9.3	11.8	11.8	11.5	3.7	4.1	-0.7	1.1	2.5	-0.3	-1.8	-1.4	2.8	1.27e-05	1.14e-06	1	1	0.0397044	1	1	1	1
CHR1_GSVIVT00010391001_T01	4.9	5	5.1	5.1	4.9	4.9	4.9	5.2	0	0.3	0.1	0	0	0.3	0.1	0	-0.3	1	1	1	1	1	1	1	1	1
CHR1_GSVIVT00010392001_T01	5.5	5.8	5.4	5.9	5.8	6.3	6.5	6.5	1	0.7	0.3	0.5	0.4	0	-0.1	0.1	0.4	0.0175813	1	1	1	1	1	1	1	1
CHR1_GSVIVT00010404001_T01	5.9	7.1	5.8	6.6	5.7	7	5.6	7	-0.3	-0.1	1.2	0.9	1.2	1.4	0.3	-0.4	-0.2	1	1	0.00150161	0.274956	0.000710706	4.89e-05	1	1	1
CHR1_GSVIVT00010408001_T01	6.8	6.7	6.7	7.5	6.6	6.6	7	6.6	0.1	-0.1	-0.1	0.8	0	-0.3	-1	0.9	0.3	1	1	1	1	1	1	1	1	1
CHR1_GSVIVT00010412001_T01	10.8	10.9	10.6	10.4	10.4	10.2	10.1	10.6	-0.7	-0.3	0.1	-0.2	-0.3	0.5	0.3	0.1	-0.7	1	1	1	1	1	1	1	1	1
CHR1_GSVIVT00010417001_T01	7.8	8.8	7.8	8.6	7.8	8.8	8	9.2	0.2	0.4	1	0.8	0.9	1.1	0.2	-0.2	-0.2	1	1	0.161563	1	0.25797	0.00982367	1	1	1
CHR1_GSVIVT00010426001_T01	5	5.2	5	4.9	4.9	4.9	5.1	5.3	0.1	0.1	0.1	-0.1	-0.1	0.2	0.3	0	-0.3	1	1	1	1	1	1	1	1	1
CHR1_GSVIVT00010429001_T01	6	7.3	5.9	7	6.2	7.2	6.4	7.5	0.4	0.2	1.3	1	1	1.1	0.3	0	-0.1	1	1	0.0245835	1	1	0.289921	1	1	1
CHR1_GSVIVT00010458001_T01	7.7	8.4	8.3	7.6	8	7.4	8.6	8.5	0.9	0.1	0.6	-0.6	-0.6	-0.2	1.3	0	-0.5	1	1	1	1	1	1	1	1	1
CHR1_GSVIVT00010470001_T01	8.1	7.8	8.1	7.5	7.5	7.2	7.8	7.4	-0.3	-0.4	-0.3	-0.5	-0.2	-0.4	0.3	-0.3	0.2	1	1	1	1	1	1	1	1	1
CHR1_GSVIVT00010506001_T01	11.7	11.3	10.9	11	10.5	10.4	10.9	11.4	-0.8	0.1	-0.4	0.1	-0.1	0.5	-0.5	0.2	-0.6	0.0265674	1	1	1	1	1	1	1	1
CHR1_GSVIVT00010509001_T01	5	6.1	4.7	5.5	4.7	5.1	4.4	5.4	-0.6	-0.7	1.1	0.7	0.4	1	0.4	0.3	-0.5	1	1	1	1	1	1	1	1	1
CHR1_GSVIVT00011630001_T01	4.8	4.8	4.9	4.8	4.8	4.7	5.1	5	0.3	0.2	0.1	-0.1	-0.1	-0.1	0.1	0	0	1	1	1	1	1	1	1	1	1
CHR1_GSVIVT00011663001_T01	9.7	9.1	9.4	9.6	9.2	9.1	9.7	9.4	0	0.2	-0.6	0.2	-0.2	-0.3	-0.7	0.3	0.2	1	1	1	1	1	1	1	1	1
CHR1_GSVIVT00011986001_T01	7.9	7.5	7.8	7.8	7.8	7.9	8	7.9	0.1	0.3	-0.3	0	0.1	-0.1	-0.3	-0.2	0.2	1	1	1	1	1	1	1	1	1
CHR1_GSVIVT00011993001_T01	5.7	5.5	5.7	5.4	5.5	5.2	6.3	5.2	0.6	-0.3	-0.2	-0.2	-0.3	-1.1	0.1	0.1	0.8	1	1	1	1	1	1	1	1	1
CHR1_GSVIVT00011994001_T01	6.9	6.6	6.3	5.9	5.6	6.7	7.4	6.5	0.5	-0.1	-0.3	-0.4	1.1	-0.9	0.1	-1.5	2	1	1	1	1	1	1	1	1	1
CHR1_GSVIVT00012009001_T01	13.5	13.4	13.5	13.1	13.6	13.6	13.5	13.5	0	0.1	-0.1	-0.5	0	-0.1	0.4	-0.5	0.1	1	1	1	1	1	1	1	1	1
CHR1_GSVIVT00012018001_T01	6.8	6.8	7.8	7.3	7.2	5.7	5.6	5.6	-1.3	-1.1	-0.1	-0.5	-1.4	0.1	0.5	0.9	-1.5	1	1	1	1	1	1	1	1	1
CHR1_GSVIVT00012123001_T01	6.3	6.9	6.5	6.7	6.4	6.6	6.5	7.2	0.2	0.3	0.6	0.2	0.3	0.8	0.4	0	-0.5	1	1	1	1	1	1	1	1	1
CHR1_GSVIVT00012148001_T01	6.8	6.3	6.6	6.1	6.4	5.9	7.3	5.9	0.5	-0.5	-0.4	-0.5	-0.6	-1.4	0.1	0	0.9	1	1	1	1	1	0.448737	1	1	1
CHR1_GSVIVT00012166001_T01	4.9	4.9	4.6	4.5	4.6	4.8	4.8	5.2	0	0.3	0	-0.1	0.2	0.4	0.1	-0.4	-0.1	1	1	1	1	1	1	1	1	1
CHR1_GSVIVT00012258001_T01	5.7	5.9	5.7	6.1	5.8	5.8	5.6	5.6	-0.1	-0.3	0.2	0.4	0	0	-0.2	0.4	0	1	1	1	1	1	1	1	1	1
CHR1_GSVIVT00012475001_T01	5.5	5.2	5.3	5.2	5.2	5.1	5.3	5	-0.1	-0.1	-0.3	-0.1	-0.1	-0.3	-0.2	0	0.2	1	1	1	1	1	1	1	1	1
CHR1_GSVIVT00012477001_T01	7.5	7.1	7.3	7.1	6.9	6.2	6.5	6.8	-0.9	-0.3	-0.3	-0.2	-0.8	0.3	-0.1	0.6	-1	0.136363	1	1	1	1	1	1	1	1
CHR1_GSVIVT00012488001_T01	6	5.4	5.9	5.6	6.1	5.3	5.7	5.4	-0.2	-0.1	-0.5	-0.3	-0.8	-0.4	-0.2	0.5	-0.5	1	1	1	1	1	1	1	1	1
CHR1_GSVIVT00012489001_T01	7	6.3	7.4	6.5	7.1	6.4	6.8	6.5	-0.1	0.2	-0.7	-0.8	-0.7	-0.3	0.2	-0.2	-0.4	1	1	1	1	1	1	1	1	1
CHR1_GSVIVT00012493001_T01	7.3	8	7.2	7.2	6.8	6.9	6.4	6.9	-0.9	-1.2	0.7	0.1	0.1	0.4	0.7	-0.1	-0.3	1	1	1	1	1	1	1	1	1
CHR1_GSVIVT00013713001_T01	8.8	8.2	8.5	7.5	8.3	6.9	8	7.3	-0.8	-0.9	-0.7	-0.9	-1.4	-0.7	0.2	0.5	-0.7	0.00370567	0.000935891	0.0831701	0.000240096	1.18e-08	0.0191912	1	1	1
CHR1_GSVIVT00013716001_T01	5.6	5.5	5.7	5.3	5.1	5.9	5.3	7.1	-0.3	1.6	0	-0.3	0.8	1.9	0.3	-1.2	-1.1	1	0.210817	1	1	1	0.0211549	1	1	1
CHR1_GSVIVT00013747001_T01	4.5	4.3	4.5	4.3	4.4	4.3	4.3	4.4	-0.1	0.1	-0.2	-0.2	-0.1	0	0.1	-0.1	-0.1	1	1	1	1	1	1	1	1	1
CHR1_GSVIVT00013748001_T01	7.6	8.2	8	8.4	7.6	8.5	8.4	8.7	0.8	0.5	0.6	0.4	0.9	0.3	0.2	-0.5	0.6	1	1	1	1	1	1	1	1	1
CHR1_GSVIVT00020001001_T01	9.6	9	9.2	8.2	8.8	8	8.4	8	-1.2	-1	-0.6	-1	-0.8	-0.4	0.4	-0.2	-0.4	0.0607111	1	1	1	1	1	1	1	1
CHR1_GSVIVT00020029001_T01	6.1	6	5.7	5.6	5.8	5.6	5.7	5.8	-0.3	-0.2	-0.1	-0.2	-0.1	0	0.1	0	-0.2	1	1	1	1	1	1	1	1	1
CHR1_GSVIVT00020039001_T01	7.8	7.3	7.5	7.7	8.3	9.2	9.8	9.4	2	2.1	-0.5	0.2	0.8	-0.4	-0.7	-0.7	1.2	0.00256628	0.0010166	1	1	1	1	1	1	1
CHR1_GSVIVT00020050001_T01	7.7	7	7.8	6.5	7.6	6.4	6.9	6.6	-0.8	-0.4	-0.8	-1.3	-1.3	-0.4	0.5	-0.1	-0.9	1	1	1	0.171939	0.331859	1	1	1	1
CHR1_GSVIVT00020057001_T01	5.9	5.8	6.1	6	6.2	5.9	5.9	5.8	0	0	-0.1	0	-0.2	0	-0.1	0.2	-0.2	1	1	1	1	1	1	1	1	1
CHR1_GSVIVT00020098001_T01	4.9	5.5	4.9	5.3	4.9	5.2	5	5	0.1	-0.4	0.6	0.4	0.2	0.1	0.2	0.1	0.2	1	1	1	1	1	1	1	1	1
CHR1_GSVIVT00020109001_T01	4.9	4.8	4.9	4.7	4.8	4.7	4.7	4.7	-0.2	0	-0.2	-0.2	-0.1	0	0	-0.1	-0.1	1	1	1	1	1	1	1	1	1
CHR1_GSVIVT00020152001_T01	5.1	5.1	4.9	5.1	5.2	4.9	5	4.7	0	-0.4	0.1	0.2	-0.3	-0.3	-0.1	0.5	0	1	1	1	1	1	1	1	1	1
CHR1_JGVV10_1_T01	5.9	5.5	5.9	5.8	5.7	5.9	6	5.6	0.2	0	-0.3	-0.1	0.2	-0.5	-0.2	-0.3	0.7	1	1	1	1	1	1	1	1	1
CHR1_JGVV10_101_T01	11.1	11.1	11	10.8	10.9	10.8	11	11	-0.1	-0.1	0	-0.2	-0.1	-0.1	0.2	-0.1	0	1	1	1	1	1	1	1	1	1
CHR1_JGVV10_102_T01	7.1	6.9	6.9	6.7	6.9	6.4	6.6	6.4	-0.6	-0.5	-0.2	-0.2	-0.5	-0.1	0	0.2	-0.3	1	1	1	1	1	1	1	1	1
CHR1_JGVV10_103_T01	4.7	4.7	4.7	4.7	4.6	4.5	4.7	4.6	0	-0.1	0	-0.1	-0.2	-0.1	0.1	0.1	-0.1	1	1	1	1	1	1	1	1	1
CHR1_JGVV10_106_T01	8	6.5	7.3	6.2	6.9	5.7	6.5	6	-1.4	-0.5	-1.5	-1.1	-1.3	-0.6	-0.3	0.1	-0.7	2.33e-05	1	1.34e-05	0.00324925	0.00044984	1	1	1	1
CHR1_JGVV10_107_T01	4.7	4.3	4.4	4.3	4.4	4.5	4.3	4.3	-0.3	-0.1	-0.3	0	0.1	0	-0.3	-0.1	0.1	1	1	1	1	1	1	1	1	1
CHR1_JGVV10_108_T01	11	10.9	10.9	10.8	10.7	10.7	10.8	11	-0.2	0	-0.1	-0.1	0	0.1	0	-0.1	-0.2	1	1	1	1	1	1	1	1	1
CHR1_JGVV10_109_T01	10	9.6	9.7	9.6	9.6	9.1	9.2	9.4	-0.8	-0.2	-0.4	-0.1	-0.6	0.2	-0.3	0.4	-0.7	0.131462	1	1	1	1	1	1	1	1
CHR1_JGVV10_110_T01	8.5	8.2	8.4	7.5	8.1	6.7	7.7	7.3	-0.8	-0.8	-0.3	-0.9	-1.4	-0.3	0.5	0.5	-1.1	1	1	1	1	0.00764085	1	1	1	1
CHR1_JGVV10_111_T01	9.2	9.5	8.8	8.5	8.3	7.6	7.4	7.2	-1.7	-2.3	0.3	-0.3	-0.7	-0.3	0.6	0.4	-0.4	8.93e-07	6.11e-10	1	1	1	1	1	1	1
CHR1_JGVV10_112_T01	8.7	9.2	9.9	10.4	11.3	11.4	11	10.1	2.3	0.9	0.5	0.5	0.1	-0.9	0	0.4	1	6.28e-08	1	1	1	1	1	1	1	1
CHR1_JGVV10_113_T01	5.9	6.4	7.4	7.8	8	7.9	6.8	6.3	0.8	-0.2	0.5	0.5	-0.1	-0.5	0	0.6	0.4	1	1	1	1	1	1	1	1	1
CHR1_JGVV10_114_T01	12.5	12.4	12.2	12	11.8	10.9	11.3	10.5	-1.2	-1.9	-0.2	-0.2	-0.8	-0.8	0	0.7	0	8.49e-08	1.11e-12	1	1	0.000803884	0.00185455	1	1	1
CHR1_JGVV10_116_T01	12.1	12.2	12	11.9	11.5	10.7	11.2	10.6	-0.9	-1.7	0.1	-0.1	-0.8	-0.6	0.2	0.7	-0.2	3.37e-06	5.7e-13	1	1	6.43e-05	0.0133003	1	1	1
CHR1_JGVV10_117_T01	12	12.2	11.7	11.8	11.6	11.3	11.5	11.5	-0.5	-0.6	0.2	0.1	-0.3	0.1	0.1	0.3	-0.3	0.00541055	0.000186385	1	1	1	1	1	1	1
CHR1_JGVV10_118_T01	12.7	12.7	12.3	12.2	12.2	11.7	12.2	12	-0.5	-0.7	0	-0.1	-0.5	-0.2	0.1	0.4	-0.3	0.183407	0.000418575	1	1	0.389044	1	1	1	1
CHR1_JGVV10_119_T01	10.5	10.7	10.6	10.7	10.6	10.6	10.5	10.6	0	-0.2	0.2	0.1	0.1	0	0.1	0.1	0.1	1	1	1	1	1	1	1	1	1
CHR1_JGVV10_121_T01	9.4	10.1	10.1	10.9	10.7	11.4	10.7	10.8	1.3	0.7	0.7	0.8	0.8	0.1	-0.1	0.1	0.7	1.02e-06	0.282203	0.245316	0.0232256	0.0791945	1	1	1	1
CHR1_JGVV10_122_T01	12.9	13.1	13	13.2	13.1	13.2	13.2	13.2	0.3	0.1	0.2	0.2	0.1	0	0	0	0.1	0.31321	1	1	1	1	1	1	1	1
CHR1_JGVV10_123_T01	9.8	9	9.9	9.1	9.9	8.9	9.9	9.1	0.1	0.1	-0.8	-0.8	-1	-0.8	0	0.2	-0.1	1	1	0.00654136	0.0072155	0.000131381	0.00298623	1	1	1
CHR1_JGVV10_124_T01	10.5	10.4	10.1	10.1	10.1	9.9	9.9	10.1	-0.6	-0.3	-0.2	0	-0.1	0.2	-0.1	0.1	-0.3	0.000713123	1	1	1	1	1	1	1	1
CHR1_JGVV10_125_T01	11.8	11.7	11.8	11.7	12	12	11.4	11	-0.3	-0.7	-0.1	-0.1	-0.1	-0.5	0	0	0.4	1	0.0244028	1	1	1	1	1	1	1
CHR1_JGVV10_126_T01	8.8	8.9	8.9	9	8.7	10.2	10	10.8	1.2	1.8	0.1	0.1	1.4	0.8	0	-1.3	0.7	0.142943	3.19e-05	1	1	0.00664252	1	1	1	1
CHR1_JGVV10_127_T01	12.2	11.9	12.4	12.1	12.3	11.9	12.4	12.5	0.2	0.6	-0.3	-0.3	-0.4	0.1	0	0.1	-0.4	1	0.97938	1	1	1	1	1	1	1
CHR1_JGVV10_128_T01	10.4	9.6	10.4	9.7	10.1	10.3	11.6	10.9	1.2	1.3	-0.8	-0.7	0.3	-0.7	-0.1	-1	0.9	1.7e-07	1.63e-08	0.0028934	0.0155267	1	0.051654	1	0.0268443	0.0624053
CHR1_JGVV10_13_T01	8	8.7	9	9.7	8.6	11.1	9.9	9.7	1.9	1	0.7	0.7	2.5	-0.2	0	-1.7	2.6	0.00130118	1	1	1	8.99e-06	1	1	1	0.00345663
CHR1_JGVV10_130_T01	5.8	6.3	6	6.1	5.6	5.8	6.3	5.5	0.4	-0.8	0.5	0.1	0.3	-0.7	0.3	-0.1	1	1	1	1	1	1	1	1	1	1
CHR1_JGVV10_131_T01	11.4	11.7	11.2	11.5	11.2	11.2	11	11.4	-0.4	-0.3	0.3	0.3	0	0.3	0	0.4	-0.4	0.191608	0.855002	1	1	1	0.503878	1	1	1
CHR1_JGVV10_132_T01	8.3	9.7	8.3	9	7.4	7.2	7.8	9.3	-0.5	-0.4	1.4	0.7	-0.2	1.5	0.7	0.9	-1.7	1	1	0.00309655	1	1	0.000970067	1	1	0.0761705
CHR1_JGVV10_133_T01	5.7	5.3	5.5	5.4	5.3	5.3	5.3	5.4	-0.4	0	-0.3	-0.1	0.1	0.1	-0.2	-0.2	0	1	1	1	1	1	1	1	1	1
CHR1_JGVV10_134_T01	12.3	11.6	10.5	9.5	9.3	6.9	6.3	5.6	-6	-6	-0.8	-1	-2.4	-0.7	0.3	1.4	-1.7	1.41e-08	1.56e-08	1	1	1	1	1	1	1
CHR1_JGVV10_136_T01	6	5.6	5.8	5.8	5.6	5.4	5.4	5.9	-0.6	0.2	-0.4	0	-0.3	0.5	-0.4	0.3	-0.7	1	1	1	1	1	1	1	1	1
CHR1_JGVV10_137_T01	6.1	6.1	6.2	5.9	6	5.6	5.2	5.2	-0.9	-0.9	0.1	-0.3	-0.4	0	0.4	0.1	-0.4	1	1	1	1	1	1	1	1	1
CHR1_JGVV10_138_T01	5.8	5.9	5.9	5.3	5.6	5.7	4.9	5	-0.9	-1	0.2	-0.6	0.1	0.1	0.8	-0.7	0	1	1	1	1	1	1	1	1	1
CHR1_JGVV10_139_T01	6.5	6.6	5.6	5.5	5.9	5.1	5.3	4.9	-1.2	-1.8	0.1	-0.1	-0.8	-0.4	0.3	0.6	-0.3	0.01688	9.36e-06	1	1	1	1	1	1	1
CHR1_JGVV10_140_T01	6.8	6.9	6.2	6	6.6	5.2	5.5	4.8	-1.3	-2.1	0.1	-0.2	-1.4	-0.7	0.3	1.2	-0.7	0.132382	1.58e-05	1	1	0.0521305	1	1	1	1
CHR1_JGVV10_141_T01	13.5	12.5	11.4	10.3	10	6.5	5.6	5.3	-7.8	-7.2	-1	-1	-3.5	-0.3	0.1	2.5	-3.2	1.3e-09	1.3e-08	1	1	0.0864681	1	1	1	1
CHR1_JGVV10_142_T01	9.7	9.5	7.7	6.2	7	5	5.3	4.6	-4.4	-4.9	-0.2	-1.4	-2	-0.7	1.2	0.6	-1.3	5.34e-09	3.78e-10	1	1	0.137928	1	1	1	1
CHR1_JGVV10_143_T01	10.2	9.6	8.9	7.9	8.7	6	7.1	5.3	-3.1	-4.3	-0.7	-1	-2.7	-1.8	0.3	1.7	-0.9	0.000357457	3.56e-07	1	1	0.00652441	1	1	1	1
CHR1_JGVV10_144_T01	12.8	13.1	12.8	12.8	12.5	12.1	11.8	11.6	-1	-1.6	0.4	0.1	-0.4	-0.2	0.3	0.4	-0.1	0.00379884	1.08e-07	1	1	1	1	1	1	1
CHR1_JGVV10_145_T01	11.2	10.9	11.3	11	11.3	10.9	11.2	10.8	0	-0.1	-0.3	-0.3	-0.4	-0.4	0	0.1	0	1	1	1	1	0.0897242	0.048567	1	1	1
CHR1_JGVV10_146_T01	10	9.5	7.7	7.4	8.4	8.8	10.2	9.3	0.2	-0.1	-0.5	-0.3	0.4	-0.9	-0.3	-0.7	1.3	1	1	1	1	1	1	1	1	1
CHR1_JGVV10_147_T01	13.5	13	12.9	12.6	12.5	11.9	12.1	12	-1.3	-1	-0.5	-0.3	-0.6	-0.1	-0.1	0.3	-0.5	6.14e-12	2.81e-08	0.083156	1	0.00072981	1	1	1	1
CHR1_JGVV10_148_T01	12.5	12.5	12.6	12.3	12.4	11.9	12.4	12.1	-0.2	-0.5	0	-0.3	-0.5	-0.3	0.3	0.2	-0.2	1	1	1	1	1	1	1	1	1
CHR1_JGVV10_149_T01	8.4	7.7	8.2	7.1	8.4	8.2	8.5	7.8	0.1	0.1	-0.7	-1.1	-0.2	-0.7	0.4	-0.9	0.5	1	1	1	0.0216467	1	1	1	1	1
CHR1_JGVV10_150_T01	10.5	10.7	10.6	10.3	10.5	10.3	10.3	10.4	-0.2	-0.3	0.2	-0.3	-0.3	0.1	0.5	-0.1	-0.4	1	1	1	1	1	1	1	1	1
CHR1_JGVV10_151_T01	10.8	11.1	11	11.1	10.9	11.1	10.9	10.9	0.2	-0.2	0.3	0.1	0.2	0	0.2	0	0.2	1	1	1	1	1	1	1	1	1
CHR1_JGVV10_152_T01	9.6	9	9.8	9.4	10.1	9.5	10.1	9.3	0.6	0.3	-0.6	-0.4	-0.6	-0.8	-0.2	0.2	0.2	0.222425	1	0.158283	1	0.204058	0.000383108	1	1	1
CHR1_JGVV10_153_T01	11.3	11.3	11.1	11	10.8	11.1	11.2	11	-0.2	-0.2	-0.1	0	0.2	-0.1	0	-0.3	0.4	1	1	1	1	1	1	1	1	1
CHR1_JGVV10_154_T01	9.7	9.2	9.5	9	9.3	8.6	9	8.6	-0.8	-0.6	-0.6	-0.5	-0.7	-0.4	0	0.1	-0.3	0.000115445	0.0365409	0.0735302	0.216463	0.00366567	1	1	1	1
CHR1_JGVV10_155_T01	11.6	11.4	11.5	11.3	11.4	11	11.4	11.3	-0.2	0	-0.3	-0.2	-0.4	-0.1	-0.1	0.2	-0.3	1	1	1	1	1	1	1	1	1
CHR1_JGVV10_156_T01	9.1	8.3	8	7.2	7.7	6.9	7.3	7.1	-1.8	-1.2	-0.8	-0.8	-0.8	-0.2	0	0.1	-0.6	2.4e-06	0.01436	1	1	1	1	1	1	1
CHR1_JGVV10_157_T01	10.5	10.2	9.8	9.9	9.7	9.4	10	10.1	-0.5	-0.1	-0.3	0.1	-0.3	0.1	-0.4	0.4	-0.4	1	1	1	1	1	1	1	1	1
CHR1_JGVV10_158_T01	9.5	10.4	10.4	11	10.7	11.2	10.7	10.8	1.3	0.4	1	0.6	0.5	0.1	0.4	0	0.4	6.11e-07	1	0.000365297	1	1	1	1	1	1
CHR1_JGVV10_159_T01	9.1	9.2	9.9	9.9	10.3	10.4	10.4	10.1	1.3	0.9	0.1	0	0.2	-0.3	0.1	-0.1	0.5	9.89e-06	0.015244	1	1	1	1	1	1	1
CHR1_JGVV10_160_T01	8.3	9.1	8.6	9.3	8.6	8.9	8.5	9.8	0.2	0.7	0.8	0.7	0.3	1.3	0.1	0.4	-1	1	0.213997	0.0188541	0.239384	1	1.31e-06	1	1	0.432914
CHR1_JGVV10_161_T01	6	6.4	8.7	9.9	9.8	10.5	9	8.7	2.9	2.4	0.3	1.2	0.8	-0.2	-0.9	0.4	1	7.15e-05	0.00558451	1	1	1	1	1	1	1
CHR1_JGVV10_162_T01	11.6	11.6	11.5	11.5	11.4	11.3	11.6	11.3	-0.1	-0.3	0	-0.1	-0.1	-0.2	0.1	0	0.1	1	1	1	1	1	1	1	1	1
CHR1_JGVV10_163_T01	6.5	6.8	6	6.6	5.8	6.6	6.4	7.5	-0.1	0.7	0.3	0.5	0.7	1.1	-0.2	-0.2	-0.4	1	1	1	1	1	1	1	1	1
CHR1_JGVV10_164_T01	11	11.1	10.5	10.8	10.4	10.4	10	10.5	-0.9	-0.6	0.2	0.3	0	0.5	-0.1	0.3	-0.5	0.000107453	0.4106	1	1	1	1	1	1	1
CHR1_JGVV10_165_T01	8.7	8.9	9.2	8.9	9	8.2	8.5	8.8	-0.2	-0.1	0.2	-0.3	-0.8	0.3	0.5	0.5	-1.1	1	1	1	1	1	1	1	1	1
CHR1_JGVV10_166_T01	5.3	5.2	5.4	5.2	5.2	5.3	5.7	5.3	0.3	0.1	-0.1	-0.2	0.1	-0.4	0.1	-0.4	0.5	1	1	1	1	1	1	1	1	1
CHR1_JGVV10_167_T01	12.5	12.2	12	11.9	11.9	12	12.4	12.2	-0.1	0.1	-0.4	-0.1	0.1	-0.2	-0.3	-0.2	0.2	1	1	1	1	1	1	1	1	1
CHR1_JGVV10_168_T01	9.2	9.9	9.5	9.8	9.6	10.1	9.8	10.2	0.5	0.3	0.7	0.4	0.5	0.4	0.3	-0.1	0	0.703984	1	0.0173007	1	1	1	1	1	1
CHR1_JGVV10_169_T01	11.8	11.6	11.5	11.4	11.6	11.6	11.4	11.1	-0.4	-0.5	-0.2	0	0.1	-0.3	-0.2	-0.1	0.4	1	0.0796735	1	1	1	1	1	1	1
CHR1_JGVV10_17_T01	6.5	6.9	8.8	9.1	9.2	10	10.1	9.8	3.6	2.9	0.4	0.3	0.8	-0.3	0.1	-0.6	1.1	8.92e-12	3.17e-09	1	1	1	1	1	1	1
CHR1_JGVV10_170_T01	12.1	12	12	12	12	11.9	12.2	12.2	0.1	0.2	-0.1	0	-0.1	0	-0.1	0.1	-0.1	1	1	1	1	1	1	1	1	1
CHR1_JGVV10_171_T01	9.1	8.9	8.8	8.5	8.5	8.1	7.9	7.7	-1.3	-1.2	-0.2	-0.3	-0.4	-0.1	0.1	0	-0.2	4.04e-06	2.58e-05	1	1	1	1	1	1	1
CHR1_JGVV10_172_T01	10.6	11.6	10.6	11.1	10.5	10.7	10.1	10.6	-0.4	-1	1	0.4	0.2	0.5	0.6	0.3	-0.3	1	0.00185974	0.000587357	1	1	1	1	1	1
CHR1_JGVV10_173_T01	12.1	12	12	11.7	11.8	11.4	12	11.7	-0.1	-0.3	-0.1	-0.3	-0.4	-0.3	0.2	0.1	-0.1	1	1	1	1	0.659867	1	1	1	1
CHR1_JGVV10_174_T01	6.4	6.7	8.8	10.1	9.9	10.7	9.2	9	2.8	2.3	0.2	1.3	0.8	-0.2	-1.1	0.6	1	2.87e-07	2.15e-05	1	0.730324	1	1	1	1	1
CHR1_JGVV10_175_T01	5.7	5.6	5.6	6.1	5.8	8.3	7	7	1.2	1.5	-0.2	0.5	2.6	0.1	-0.7	-2.1	2.5	1	1	1	1	0.000180871	1	1	1	0.190517
CHR1_JGVV10_176_T01	6	7.6	6	6.1	5.8	6.1	5.3	5.3	-0.7	-2.3	1.6	0.1	0.3	0	1.5	-0.2	0.3	1	7.17e-09	4.76e-05	1	1	1	0.101687	1	1
CHR1_JGVV10_177_T01	15.3	15.1	14.6	14.5	14.4	14	12.6	11.8	-2.6	-3.3	-0.2	-0.1	-0.4	-0.8	-0.1	0.3	0.4	4.03e-11	7.58e-14	1	1	1	1	1	1	1
CHR1_JGVV10_178_T01	10.1	9.9	10.2	10	10.3	9.9	10.3	10.1	0.3	0.3	-0.2	-0.2	-0.4	-0.2	0	0.2	-0.2	1	1	1	1	1	1	1	1	1
CHR1_JGVV10_179_T01	12.4	12.4	12.5	12.4	12.5	12.4	12.4	11.9	0	-0.5	0	-0.1	-0.1	-0.4	0.1	0	0.4	1	1	1	1	1	1	1	1	1
CHR1_JGVV10_18_T01	7.5	7.1	8.7	9.6	9.2	10	8.1	8.3	0.6	1.2	-0.4	1	0.8	0.3	-1.3	0.1	0.6	1	1	1	1	1	1	1	1	1
CHR1_JGVV10_180_T01	6.1	5.2	5.2	5	5	5	4.9	4.8	-1.2	-0.4	-0.8	-0.1	0	-0.1	-0.7	-0.2	0.1	1	1	1	1	1	1	1	1	1
CHR1_JGVV10_181_T01	5.1	4.9	5.2	5	5.1	4.9	4.8	4.6	-0.3	-0.3	-0.2	-0.2	-0.2	-0.2	0	0	0	1	1	1	1	1	1	1	1	1
CHR1_JGVV10_182_T01	6.5	6.1	6.2	5.9	6	5.8	5.6	5.5	-0.8	-0.6	-0.4	-0.3	-0.2	-0.1	-0.1	-0.1	-0.1	1	1	1	1	1	1	1	1	1
CHR1_JGVV10_183_T01	5.7	5.4	5.4	5.3	5.5	5	5.1	4.9	-0.6	-0.5	-0.2	-0.1	-0.5	-0.2	-0.1	0.4	-0.4	1	1	1	1	1	1	1	1	1
CHR1_JGVV10_184_T01	10.4	10.3	10.3	10.2	10	9.8	10	10.2	-0.4	-0.1	-0.1	-0.1	-0.2	0.2	0	0.1	-0.4	1	1	1	1	1	1	1	1	1
CHR1_JGVV10_185_T01	12.1	11.9	12.1	12	11.9	11.4	12	12.1	-0.1	0.2	-0.2	-0.1	-0.5	0.1	0	0.4	-0.7	1	1	1	1	0.438916	1	1	1	1
CHR1_JGVV10_186_T01	12.6	12.2	12.7	12.3	12.5	11.9	12.6	12.6	0	0.4	-0.4	-0.3	-0.6	0	-0.1	0.2	-0.6	1	0.675726	1	1	0.00734686	1	1	1	1
CHR1_JGVV10_187_T01	6.2	6	5.8	6.3	6.3	7.7	6.8	6.2	0.6	0.2	-0.2	0.5	1.4	-0.7	-0.7	-0.9	2.1	1	1	1	1	0.0274621	1	1	1	0.0137691
CHR1_JGVV10_188_T01	9.2	9.4	9.1	9.1	8.8	9	8.6	8.8	-0.6	-0.5	0.1	0.1	0.2	0.2	0.1	-0.1	0	0.0101475	0.236053	1	1	1	1	1	1	1
CHR1_JGVV10_189_T01	10.5	10.2	9.9	9.6	9.8	9.6	9.9	9.3	-0.6	-0.9	-0.3	-0.3	-0.3	-0.6	0	-0.1	0.3	0.0894053	0.000137057	1	1	1	0.256768	1	1	1
CHR1_JGVV10_190_T01	6.4	7.8	8.4	9.3	9.1	9.6	8.2	8.2	1.8	0.4	1.4	0.9	0.5	0.1	0.5	0.4	0.4	0.000589492	1	0.0572213	1	1	1	1	1	1
CHR1_JGVV10_191_T01	11.8	11.8	11.5	11.6	11.4	11.4	11.3	11.4	-0.5	-0.4	-0.1	0.1	0	0	-0.2	0.1	0	0.874959	1	1	1	1	1	1	1	1
CHR1_JGVV10_192_T01	11.5	11.4	11.6	11.5	11.6	11.7	11.7	11.7	0.2	0.3	0	0	0.1	0.1	0	-0.1	0	1	1	1	1	1	1	1	1	1
CHR1_JGVV10_193_T01	10.1	10.2	10.2	9.9	9.8	9.8	9.4	9.5	-0.7	-0.7	0.1	-0.2	0.1	0.2	0.3	-0.3	-0.1	1	1	1	1	1	1	1	1	1
CHR1_JGVV10_194_T01	4.9	4.8	4.7	4.8	4.8	4.8	4.7	4.7	-0.2	-0.1	-0.1	0.1	0	0	-0.2	0.1	0	1	1	1	1	1	1	1	1	1
CHR1_JGVV10_195_T01	5.2	4.9	5.1	4.9	4.8	4.8	5.2	4.8	0	0	-0.3	-0.2	0	-0.4	-0.1	-0.2	0.4	1	1	1	1	1	1	1	1	1
CHR1_JGVV10_196_T01	6.2	5.8	6.3	5.6	5.8	5.6	5.9	5.4	-0.2	-0.4	-0.4	-0.7	-0.2	-0.5	0.3	-0.5	0.3	1	1	1	1	1	1	1	1	1
CHR1_JGVV10_197_T01	9.2	9.8	9.8	10.1	10.3	10.9	10.1	9.8	0.9	0.1	0.6	0.4	0.6	-0.2	0.2	-0.2	0.8	0.00130597	1	1	1	1	1	1	1	1
CHR1_JGVV10_198_T01	7.1	7.8	8.4	9.1	9.4	9.5	8.5	7.9	1.4	0	0.8	0.7	0.1	-0.7	0.1	0.5	0.8	0.00556702	1	1	1	1	1	1	1	1
CHR1_JGVV10_199_T01	5.3	5.4	5.3	5.1	5.2	5.1	5	4.8	-0.3	-0.6	0.1	-0.3	-0.2	-0.2	0.4	-0.1	0.1	1	1	1	1	1	1	1	1	1
CHR1_JGVV10_20_T01	11	11.8	11.5	11.9	11.4	11.9	11.2	11.7	0.3	0	0.8	0.4	0.5	0.5	0.4	0	0	1	1	0.798385	1	1	1	1	1	1
CHR1_JGVV10_201_T01	8.4	8.1	7.9	7.7	7.5	7.7	7.1	7.1	-1.3	-0.9	-0.3	-0.2	0.1	0	-0.1	-0.3	0.1	4.18e-05	0.0200563	1	1	1	1	1	1	1
CHR1_JGVV10_202_T01	9.7	9.4	8.9	8.8	9	8.6	8.2	7.2	-1.5	-2.2	-0.3	-0.1	-0.4	-1	-0.2	0.4	0.5	0.000193514	2.76e-08	1	1	1	0.614654	1	1	1
CHR1_JGVV10_203_T01	12	11.6	11.3	11.1	11.2	11.2	11	11.6	-1	0	-0.4	-0.2	0	0.6	-0.2	-0.2	-0.6	5.66e-09	1	0.387368	1	1	0.00200027	1	1	0.593973
CHR1_JGVV10_204_T01	12.7	12.8	12.4	12.5	12.3	12.3	12.2	12.3	-0.5	-0.6	0.1	0.1	0	0.1	0.1	0.1	-0.1	0.486424	0.175472	1	1	1	1	1	1	1
CHR1_JGVV10_205_T01	11.4	11.4	9.9	9.9	9.5	9.9	8.8	9.1	-2.6	-2.3	0	0	0.4	0.3	0	-0.3	0.1	9.33e-16	3.13e-14	1	1	1	1	1	1	1
CHR1_JGVV10_206_T01	9.8	9.8	9.3	9.7	9.4	9.6	9.5	9.7	-0.3	-0.1	0.1	0.4	0.2	0.2	-0.3	0.2	0	1	1	1	1	1	1	1	1	1
CHR1_JGVV10_207_T01	6.7	6.9	6.5	6.7	6.4	6.5	6.4	6.5	-0.3	-0.3	0.2	0.2	0.1	0.1	0	0.1	0	1	1	1	1	1	1	1	1	1
CHR1_JGVV10_208_T01	5.5	5.6	5.2	5.7	5.3	5.7	6.4	6.9	0.9	1.2	0.1	0.5	0.4	0.4	-0.4	0.1	-0.1	1	0.128711	1	1	1	1	1	1	1
CHR1_JGVV10_209_T01	12.6	12.7	12.6	12.4	12.4	12.3	12.5	12.6	0	-0.1	0.1	-0.2	-0.1	0.1	0.3	-0.1	-0.2	1	1	1	1	1	1	1	1	1
CHR1_JGVV10_21_T01	8	7.5	8.1	7.9	7.2	7.4	8.8	7.8	0.8	0.4	-0.5	-0.2	0.1	-1	-0.3	-0.3	1.1	1	1	1	1	1	1	1	1	1
CHR1_JGVV10_210_T01	8.6	8.6	8.4	8.5	8	8.3	8.2	8.5	-0.4	-0.1	0	0.1	0.3	0.2	-0.1	-0.2	0	1	1	1	1	1	1	1	1	1
CHR1_JGVV10_211_T01	6	6.2	5.9	5.7	5.9	5.5	5.7	5.4	-0.3	-0.9	0.2	-0.2	-0.4	-0.3	0.4	0.2	-0.1	1	1	1	1	1	1	1	1	1
CHR1_JGVV10_212_T01	6.7	6.8	7.7	6.9	7.3	8.3	7.4	8.1	0.7	1.3	0.1	-0.8	0.9	0.7	0.9	-1.7	0.2	1	1	1	1	1	1	1	1	1
CHR1_JGVV10_213_T01	7.9	8.4	8	8.1	7.6	7.7	7.4	7.6	-0.5	-0.8	0.6	0.1	0.1	0.2	0.5	0	-0.1	1	0.892934	1	1	1	1	1	1	1
CHR1_JGVV10_214_T01	10.1	10.3	10.3	10.6	10.4	10.6	10.3	10.6	0.2	0.3	0.1	0.2	0.2	0.3	-0.1	0.1	-0.1	1	1	1	1	1	1	1	1	1
CHR1_JGVV10_215_T01	8.4	8.9	8.8	9	8.8	9.1	8.5	9.1	0.1	0.2	0.5	0.2	0.3	0.6	0.3	-0.1	-0.3	1	1	1	1	1	0.405344	1	1	1
CHR1_JGVV10_216_T01	11.5	11.5	11.5	11.5	11.7	11.3	11.6	11.4	0.1	-0.2	0	0	-0.4	-0.2	0.1	0.3	-0.2	1	1	1	1	1	1	1	1	1
CHR1_JGVV10_217_T01	13.8	13.8	13.8	13.7	14	14	13.9	13.4	0.1	-0.3	0	-0.1	0	-0.4	0	-0.1	0.5	1	1	1	1	1	1	1	1	1
CHR1_JGVV10_218_T01	8.1	7.9	9.4	9.2	10	11.1	10.6	9.9	2.6	2	-0.1	-0.2	1.1	-0.7	0.1	-1.4	1.9	1.78e-09	1.62e-06	1	1	0.100745	1	1	1	0.00827679
CHR1_JGVV10_219_T01	11.9	11.9	11.8	11.8	11.7	11.7	11.7	11.7	-0.3	-0.2	0	0	0	0.1	0	-0.1	0	1	1	1	1	1	1	1	1	1
CHR1_JGVV10_22_T01	6	5.7	6	6	5.4	5.4	5.7	5.4	-0.3	-0.3	-0.3	0	0	-0.3	-0.3	0.1	0.3	1	1	1	1	1	1	1	1	1
CHR1_JGVV10_220_T01	9.3	8.7	8.9	10.1	10.1	13	12.8	12.8	3.5	4.1	-0.6	1.2	2.9	0.1	-1.7	-1.7	2.8	0.000611854	1.62e-05	1	1	0.0274462	1	1	1	1
CHR1_JGVV10_221_T01	5.9	5.8	6	7.5	7.4	11.6	11.3	11.6	5.4	5.8	-0.2	1.6	4.1	0.3	-1.8	-2.6	3.9	9.83e-08	1.11e-08	1	1	5.38e-05	1	1	1	0.165878
CHR1_JGVV10_222_T01	9.3	8.6	9.2	10.4	9.7	13.3	12.5	13.3	3.2	4.7	-0.7	1.2	3.6	0.8	-1.9	-2.4	2.8	0.000601134	1.02e-07	1	1	5.41e-05	1	1	1	1
CHR1_JGVV10_223_T01	4.9	4.6	4.7	4.6	4.7	4.8	4.9	5.1	0	0.5	-0.3	-0.1	0.2	0.2	-0.2	-0.2	0	1	1	1	1	1	1	1	1	1
CHR1_JGVV10_224_T01	5.5	5.3	5.4	6.4	7.1	9.8	10.9	9.8	5.4	4.5	-0.2	1.1	2.7	-1.1	-1.3	-1.6	3.8	5.08e-08	5.2e-06	1	1	0.105995	1	1	1	0.122306
CHR1_JGVV10_225_T01	4.9	4.7	4.9	4.8	4.9	5.5	5.1	5.4	0.2	0.6	-0.2	-0.2	0.6	0.2	0	-0.8	0.4	1	1	1	1	1	1	1	1	1
CHR1_JGVV10_226_T01	9.9	9	9.8	10.4	10.5	11.8	11.9	11.7	2	2.7	-0.9	0.6	1.3	-0.2	-1.5	-0.6	1.5	0.364631	0.00361915	1	1	1	1	1	1	1
CHR1_JGVV10_227_T01	9.2	8.6	9.1	10.3	10.5	12.7	12.7	12.6	3.4	4	-0.6	1.2	2.2	-0.1	-1.8	-1	2.2	2.18e-05	7.23e-07	1	1	0.186037	1	1	1	1
CHR1_JGVV10_228_T01	7.8	7	7.6	8.9	9.7	12.2	12.2	11.8	4.4	4.7	-0.8	1.3	2.6	-0.4	-2.1	-1.3	3	2.42e-06	3.68e-07	1	1	0.109128	1	1	1	1
CHR1_JGVV10_229_T01	7	5.9	6.1	7.3	7.6	10.9	10.6	10.3	3.7	4.4	-1	1.2	3.3	-0.3	-2.2	-2.1	3.6	0.000174834	3.77e-06	1	1	0.00211672	1	1	1	0.202876
CHR1_JGVV10_23_T01	10.6	10.4	10.4	10.2	10.2	9.8	9.9	9.8	-0.6	-0.7	-0.2	-0.2	-0.4	-0.2	0	0.2	-0.2	0.000662629	0.00039579	1	1	1	1	1	1	1
CHR1_JGVV10_230_T01	10	9.9	10	9.8	10.1	10.1	10	9.6	0	-0.3	-0.1	-0.2	0	-0.4	0.1	-0.2	0.4	1	1	1	1	1	1	1	1	1
CHR1_JGVV10_231_T01	6.3	6.2	6.8	6.3	7.2	8.7	8.7	8.3	2.4	2.1	-0.1	-0.5	1.5	-0.5	0.4	-2	2	2.94e-05	0.000744281	1	1	0.164012	1	1	0.565396	0.632012
CHR1_JGVV10_232_T01	7.3	7.6	7.6	7	7.5	7.3	6.7	7.1	-0.5	-0.5	0.3	-0.7	-0.2	0.3	1	-0.5	-0.5	1	1	1	1	1	1	1	1	1
CHR1_JGVV10_233_T01	7.8	8.1	7.8	7.9	7.8	8.1	7.6	7.9	-0.1	-0.3	0.4	0.1	0.3	0.3	0.3	-0.2	0	1	1	1	1	1	1	1	1	1
CHR1_JGVV10_234_T01	8	8.1	7.6	7.7	7.7	7.9	7.8	8.1	-0.2	0	0.1	0.1	0.2	0.3	0	0	-0.2	1	1	1	1	1	1	1	1	1
CHR1_JGVV10_235_T01	10.9	10.5	10.6	10.2	10.4	9.5	9.6	10.1	-1.3	-0.5	-0.4	-0.4	-0.8	0.5	0	0.4	-1.3	2.28e-05	1	1	1	0.167929	1	1	1	0.0416492
CHR1_JGVV10_236_T01	9.3	9.5	9.2	9.4	9.1	9.5	9	9.5	-0.3	0	0.2	0.2	0.3	0.5	0	-0.1	-0.1	1	1	1	1	1	1	1	1	1
CHR1_JGVV10_237_T01	8.5	8.9	8.6	8.9	8.9	9	8.5	8.9	0	0	0.4	0.3	0.2	0.4	0	0.2	-0.2	1	1	1	1	1	1	1	1	1
CHR1_JGVV10_238_T01	6.1	6.4	6.4	5.9	6.2	5.9	6.1	6	0	-0.4	0.3	-0.5	-0.3	-0.2	0.7	-0.2	-0.2	1	1	1	1	1	1	1	1	1
CHR1_JGVV10_239_T01	9.6	9.7	10	9.4	9.9	9.5	9.7	9.7	0.1	0.1	0.1	-0.5	-0.4	0.1	0.6	-0.1	-0.5	1	1	1	1	1	1	1	1	1
CHR1_JGVV10_24_T01	5.4	5.1	5.4	5.1	5	5.5	7.2	6.7	1.8	1.6	-0.3	-0.3	0.5	-0.5	0	-0.8	1	0.00822361	0.0717508	1	1	1	1	1	1	1
CHR1_JGVV10_240_T01	6.4	7.2	6.6	6.3	6.4	6.4	5.7	6.9	-0.7	-0.2	0.7	-0.3	0	1.2	1	-0.3	-1.2	1	1	1	1	1	1	1	1	1
CHR1_JGVV10_241_T01	9.4	8.1	9.4	8	9.5	7.9	9.5	8.6	0.1	0.5	-1.4	-1.4	-1.6	-0.9	0	0.3	-0.8	1	1	2.18e-05	1.99e-05	2.25e-07	0.0941981	1	1	1
CHR1_JGVV10_242_T01	6.9	7.7	6.6	7.3	6.8	7.6	6.6	7.5	-0.3	-0.1	0.8	0.7	0.8	0.9	0	-0.1	-0.1	1	1	1	1	1	0.442173	1	1	1
CHR1_JGVV10_243_T01	11.8	11.7	11.4	11.2	11.1	10.9	10.8	10.8	-1	-0.9	-0.1	-0.2	-0.3	0	0	0.1	-0.2	8.93e-10	1.34e-08	1	1	1	1	1	1	1
CHR1_JGVV10_244_T01	9.7	9.8	10.3	10.7	10.8	11	10.8	10.5	1.1	0.7	0.1	0.3	0.2	-0.2	-0.2	0.2	0.4	1.69e-08	0.000120607	1	1	1	1	1	1	1
CHR1_JGVV10_245_T01	11.9	11.9	11.4	11.1	10.7	11.1	10.7	11.5	-1.1	-0.4	0	-0.2	0.3	0.7	0.2	-0.6	-0.4	2.24e-09	1	1	1	1	0.000205183	1	1	1
CHR1_JGVV10_246_T01	11.7	11.5	11.2	10.6	10.5	10.5	10.4	10.8	-1.3	-0.7	-0.2	-0.6	0.1	0.4	0.4	-0.6	-0.3	1.15e-10	0.000161731	1	0.0265703	1	1	1	1	1
CHR1_JGVV10_247_T01	7.5	8.1	8.1	7.8	8.2	8	7.6	8	0.2	-0.1	0.7	-0.3	-0.2	0.4	0.9	-0.1	-0.6	1	1	1	1	1	1	1	1	1
CHR1_JGVV10_248_T01	10.8	11	11.1	11	11	10.9	11	11.1	0.1	0.1	0.1	0	-0.1	0.1	0.2	0	-0.2	1	1	1	1	1	1	1	1	1
CHR1_JGVV10_249_T01	11.2	11.5	11.1	11.3	11.2	11.2	10.9	11	-0.3	-0.5	0.3	0.2	0	0.1	0.1	0.2	-0.1	1	0.302428	1	1	1	1	1	1	1
CHR1_JGVV10_25_T01	5.5	6.1	5.6	5.4	5.7	5.7	5.2	5.9	-0.3	-0.2	0.5	-0.2	0	0.7	0.8	-0.2	-0.6	1	1	1	1	1	1	1	1	1
CHR1_JGVV10_250_T01	11.4	11.8	11.9	12.1	12.2	12.5	11.6	11.9	0.2	0.1	0.4	0.2	0.4	0.3	0.2	-0.1	0.1	1	1	1	1	1	1	1	1	1
CHR1_JGVV10_251_T01	13.2	13.4	13.4	13.6	13.6	13.6	13.2	13.2	-0.1	-0.2	0.2	0.2	0	0	0	0.2	0	1	1	1	1	1	1	1	1	1
CHR1_JGVV10_252_T01	12.1	12.5	11.1	11.6	10.5	11.1	9.8	11	-2.2	-1.5	0.5	0.4	0.6	1.2	0	-0.1	-0.6	1.55e-14	1.12e-09	1	1	0.935535	8.44e-07	1	1	1
CHR1_JGVV10_253_T01	9.1	10.2	9.5	10	9.4	10	9.6	10	0.4	-0.2	1.1	0.6	0.7	0.4	0.5	-0.1	0.3	1	1	3.45e-05	1	0.131687	1	1	1	1
CHR1_JGVV10_254_T01	7.6	7.4	7.2	7.2	7.4	7.4	7.9	7.2	0.3	-0.2	-0.2	0	0	-0.7	-0.2	0	0.7	1	1	1	1	1	0.437705	1	1	1
CHR1_JGVV10_256_T01	4.7	4.7	4.8	4.7	4.7	4.8	4.7	4.7	0.1	0	0	0	0.1	0	0	-0.1	0.1	1	1	1	1	1	1	1	1	1
CHR1_JGVV10_257_T01	9.7	10.2	10.1	10.3	10.1	10.1	9.8	10.3	0.2	0.1	0.5	0.2	0	0.5	0.3	0.2	-0.5	1	1	1	1	1	1	1	1	1
CHR1_JGVV10_258_T01	4.4	4.4	4.5	4.3	4.3	4.4	4.3	4.5	-0.1	0.1	0	-0.1	0.1	0.2	0.2	-0.3	-0.1	1	1	1	1	1	1	1	1	1
CHR1_JGVV10_259_T01	5.5	5	5.2	4.8	5	4.9	5.7	4.8	0.1	-0.2	-0.6	-0.4	-0.1	-0.8	-0.2	-0.3	0.8	1	1	1	1	1	1	1	1	1
CHR1_JGVV10_26_T01	8.8	8.4	9.9	9.2	9.8	8.6	8.5	7.5	-0.4	-0.9	-0.4	-0.7	-1.2	-0.9	0.3	0.5	-0.3	1	1	1	1	0.385626	1	1	1	1
CHR1_JGVV10_260_T01	5.2	5.3	5.1	5.1	4.9	5	5.3	5	0.1	-0.3	0.1	0	0.1	-0.3	0.1	-0.1	0.3	1	1	1	1	1	1	1	1	1
CHR1_JGVV10_261_T01	5.1	5.1	5.5	5.5	5	5.2	5.2	5	0.1	-0.1	0	0	0.2	-0.2	0	-0.2	0.4	1	1	1	1	1	1	1	1	1
CHR1_JGVV10_262_T01	5.4	5.3	5.2	5	5	5.2	5.3	5	-0.1	-0.3	-0.1	-0.2	0.2	-0.3	0.1	-0.4	0.5	1	1	1	1	1	1	1	1	1
CHR1_JGVV10_263_T01	5.7	5.5	5.8	6	5.8	8	6.5	6.5	0.8	1	-0.2	0.2	2.2	0	-0.5	-1.9	2.1	1	0.337486	1	1	8.23e-08	1	1	0.00315129	0.00046963
CHR1_JGVV10_264_T01	5.6	5.2	6.2	6	7.1	8.9	9.3	8.5	3.7	3.2	-0.4	-0.2	1.8	-0.8	-0.2	-2	2.7	1.04e-10	4.24e-09	1	1	0.00242077	1	1	0.283155	0.00155248
CHR1_JGVV10_265_T01	10.4	8.8	7.1	6.8	6.5	7	9.3	9.6	-1.1	0.8	-1.6	-0.3	0.5	0.3	-1.3	-0.8	0.2	1	1	0.133473	1	1	1	1	1	1
CHR1_JGVV10_266_T01	10.6	10.5	11	11	11.2	11.2	11.3	11.2	0.8	0.7	-0.1	0	0	-0.2	-0.1	-0.1	0.2	4.43e-05	0.000317428	1	1	1	1	1	1	1
CHR1_JGVV10_267_T01	5.1	5.1	5.1	5	5	5.1	5	4.9	-0.1	-0.3	0	-0.1	0	-0.1	0.1	-0.1	0.2	1	1	1	1	1	1	1	1	1
CHR1_JGVV10_268_T01	5.7	5.7	5.6	6	6	6.5	5.8	5.7	0.1	0	0	0.4	0.6	-0.1	-0.4	-0.2	0.7	1	1	1	1	1	1	1	1	1
CHR1_JGVV10_269_T01	12.2	12.2	12.4	12.2	12.4	12.2	12.6	12.3	0.5	0.1	0.1	-0.2	-0.2	-0.3	0.3	0	0.1	1	1	1	1	1	1	1	1	1
CHR1_JGVV10_27_T01	6.3	6	6.2	6.3	6	5.8	6.2	5.9	-0.1	-0.1	-0.3	0.1	-0.2	-0.3	-0.4	0.2	0.2	1	1	1	1	1	1	1	1	1
CHR1_JGVV10_270_T01	10.4	10.8	10.3	10.6	10.2	10.8	9.9	10.2	-0.5	-0.6	0.4	0.3	0.6	0.4	0.1	-0.3	0.3	1	1	1	1	0.317561	1	1	1	1
CHR1_JGVV10_271_T01	10.4	10.4	10.7	9.4	8.6	7.6	7.2	7	-3.2	-3.4	0	-1.3	-1	-0.2	1.4	-0.4	-0.7	2.61e-12	2.77e-13	1	0.0058349	1	1	1	1	1
CHR1_JGVV10_272_T01	10.6	10.9	10.1	10.5	9.9	9.8	9.7	9.9	-0.9	-1	0.2	0.4	-0.1	0.2	-0.2	0.5	-0.3	0.000182752	4.67e-05	1	1	1	1	1	1	1
CHR1_JGVV10_273_T01	8.2	8.3	8.3	8.7	8.9	9.2	8.7	8.6	0.5	0.2	0.2	0.4	0.3	-0.1	-0.2	0.1	0.4	1	1	1	1	1	1	1	1	1
CHR1_JGVV10_274_T01	10.2	10.5	10.3	10.6	10.3	10.6	10.5	10.7	0.3	0.2	0.3	0.3	0.4	0.2	0	0	0.2	1	1	1	1	1	1	1	1	1
CHR1_JGVV10_275_T01	6.4	6.4	5.7	5.9	7.3	7.1	8.4	8.5	2	2.1	0	0.3	-0.2	0.1	-0.2	0.5	-0.3	0.000121821	8.93e-05	1	1	1	1	1	1	1
CHR1_JGVV10_276_T01	9.4	9.5	9.6	9.6	9.5	8.6	9	7.9	-0.3	-1.6	0.1	-0.1	-1	-1.1	0.2	0.9	0.2	1	6.49e-06	1	1	0.121046	0.00736614	1	1	1
CHR1_JGVV10_277_T01	9.7	9.6	9.6	9.7	9.6	9.8	9.6	9.7	-0.1	0.1	-0.1	0.1	0.2	0.1	-0.2	-0.1	0	1	1	1	1	1	1	1	1	1
CHR1_JGVV10_278_T01	12	12.2	12.5	12.4	12.3	12.1	12.2	12.1	0.1	-0.1	0.2	-0.1	-0.1	-0.1	0.3	0.1	-0.1	1	1	1	1	1	1	1	1	1
CHR1_JGVV10_279_T01	9.6	9.8	10.2	10.6	10.8	11.7	11.8	12	2.2	2.3	0.1	0.4	0.8	0.2	-0.2	-0.5	0.6	1.08e-15	3.45e-16	1	1	0.000156227	1	1	1	1
CHR1_JGVV10_28_T01	4.8	4.7	4.7	4.7	4.7	4.7	4.7	4.6	-0.1	-0.1	-0.1	-0.1	-0.1	-0.2	-0.1	0	0.1	1	1	1	1	1	1	1	1	1
CHR1_JGVV10_280_T01	6.1	5.5	6.1	5.8	6	5.7	6.6	5.5	0.5	0	-0.6	-0.3	-0.3	-1.2	-0.4	0	0.8	1	1	1	1	1	1	1	1	1
CHR1_JGVV10_281_T01	13.4	13.6	13.2	13.6	13	13.5	13.3	13.6	-0.1	0	0.3	0.4	0.5	0.4	-0.1	-0.1	0.2	1	1	1	1	0.0502706	1	1	1	1
CHR1_JGVV10_282_T01	9.7	9.4	9.4	9.3	9.6	9.3	9.6	9.6	0	0.2	-0.3	-0.1	-0.2	-0.1	-0.2	0.1	-0.2	1	1	1	1	1	1	1	1	1
CHR1_JGVV10_283_T01	8.5	9.9	8.9	10.1	9.4	10.2	8.8	9.8	0.2	-0.1	1.4	1.2	0.8	1.1	0.2	0.3	-0.2	1	1	9.45e-05	0.00407404	0.912841	0.0297784	1	1	1
CHR1_JGVV10_284_T01	10.6	10.7	10.3	10.4	10.1	10.1	10	10.4	-0.6	-0.3	0.1	0.1	-0.1	0.3	0	0.1	-0.4	0.0433477	1	1	1	1	1	1	1	1
CHR1_JGVV10_285_T01	11.3	11.3	11.2	11.1	11	10.5	10.7	10.7	-0.6	-0.6	0	-0.1	-0.5	0	0.2	0.4	-0.5	0.609068	0.602307	1	1	1	1	1	1	1
CHR1_JGVV10_286_T01	12.5	12.3	12.3	12.5	12.3	12.3	12.4	13	-0.1	0.7	-0.2	0.1	0	0.6	-0.3	0.1	-0.6	1	0.00126036	1	1	1	0.027476	1	1	1
CHR1_JGVV10_287_T01	12.9	12.9	13.2	13	13.2	12.9	13.1	13	0.2	0.1	0	-0.2	-0.3	-0.1	0.2	0.1	-0.2	1	1	1	1	1	1	1	1	1
CHR1_JGVV10_288_T01	9.6	8.7	9.3	8.5	8.9	7.6	8.7	7.7	-0.9	-1	-0.9	-0.8	-1.3	-1	-0.1	0.4	-0.3	0.409354	0.175165	0.555987	1	0.00171176	0.221848	1	1	1
CHR1_JGVV10_289_T01	6.5	6	6.1	6.4	5.9	6.2	7	7.2	0.5	1.3	-0.6	0.2	0.2	0.2	-0.8	0	0	1	0.342648	1	1	1	1	1	1	1
CHR1_JGVV10_29_T01	10.8	11.2	11.2	11.3	11.2	11.4	11.2	11.5	0.4	0.3	0.4	0.1	0.1	0.3	0.3	0	-0.1	1	1	1	1	1	1	1	1	1
CHR1_JGVV10_290_T01	11.7	11.9	12.1	12.2	12.2	12.1	12	11.8	0.3	-0.1	0.2	0.1	-0.1	-0.2	0.1	0.2	0.1	1	1	1	1	1	1	1	1	1
CHR1_JGVV10_291_T01	12.1	11.6	11.5	11.2	11.2	10.7	11.6	11.7	-0.6	0.1	-0.5	-0.3	-0.5	0.1	-0.2	0.2	-0.7	0.750418	1	1	1	1	1	1	1	1
CHR1_JGVV10_292_T01	8.1	8.8	9.1	9.5	9.1	10.2	10.2	11	2.1	2.1	0.7	0.5	1.1	0.8	0.3	-0.6	0.3	3.44e-09	1.28e-09	1	1	0.0144964	1	1	1	1
CHR1_JGVV10_293_T01	11.9	11.8	12	11.8	11.9	11.6	12.6	12.5	0.7	0.7	-0.1	-0.2	-0.3	0	0	0.1	-0.2	4.57e-05	3.26e-06	1	1	1	1	1	1	1
CHR1_JGVV10_294_T01	10.1	10	11.5	10.8	11.6	10.2	11	9.8	0.9	-0.2	-0.1	-0.7	-1.3	-1.2	0.7	0.6	-0.2	1	1	1	1	0.0274999	0.317451	1	1	1
CHR1_JGVV10_295_T01	5.7	5.7	5.8	6.2	5.9	5.9	5.7	5.6	-0.1	-0.1	0	0.4	0	-0.1	-0.4	0.4	0.1	1	1	1	1	1	1	1	1	1
CHR1_JGVV10_296_T01	8.2	8.2	8.1	8.6	8.8	8.9	10.5	10	2.2	1.7	0	0.4	0.1	-0.5	-0.4	0.3	0.6	5.23e-10	4.68e-07	1	1	1	1	1	1	1
CHR1_JGVV10_297_T01	10.7	10.6	10.3	10.1	10.1	10	9.8	9.7	-0.9	-0.9	-0.1	-0.2	-0.1	-0.1	0.2	-0.1	0	5.79e-05	1.38e-05	1	1	1	1	1	1	1
CHR1_JGVV10_298_T01	11.9	11.1	11.3	10.9	10.8	10	10.3	10.1	-1.6	-1	-0.8	-0.4	-0.9	-0.2	-0.4	0.5	-0.7	3.63e-05	0.531799	1	1	1	1	1	1	1
CHR1_JGVV10_299_T01	11.8	11.3	11.1	11.2	11	10.8	11.5	11.9	-0.3	0.6	-0.5	0.1	-0.2	0.3	-0.6	0.3	-0.5	1	1	1	1	1	1	1	1	1
CHR1_JGVV10_3_T01	10.2	9.9	11.1	11.5	11.9	12.8	12.8	12.8	2.7	3	-0.3	0.4	1	0	-0.7	-0.5	0.9	1.27e-12	5.33e-14	1	1	0.0594245	1	1	1	1
CHR1_JGVV10_30_T01	7.6	8.6	8.8	9.5	9.8	10.3	8.8	9	1.2	0.4	1	0.7	0.5	0.2	0.3	0.2	0.3	0.0326113	1	0.724606	1	1	1	1	1	1
CHR1_JGVV10_300_T01	11.3	11	11.4	11.1	11.1	10.6	11.1	10.8	-0.2	-0.1	-0.3	-0.3	-0.5	-0.2	0	0.2	-0.3	1	1	1	1	1	1	1	1	1
CHR1_JGVV10_301_T01	7.7	8.3	8.1	8.1	7.6	7.6	7.4	7.7	-0.3	-0.6	0.6	0	0	0.3	0.6	0	-0.2	1	1	1	1	1	1	1	1	1
CHR1_JGVV10_303_T01	11.9	12.2	12.1	12.3	12.3	12.4	12.5	12.5	0.6	0.3	0.3	0.2	0.1	0	0.1	0.1	0.1	0.0140885	1	1	1	1	1	1	1	1
CHR1_JGVV10_304_T01	6.8	6.5	6.9	6.4	6.4	6.1	7	6	0.2	-0.5	-0.3	-0.4	-0.3	-1	0.1	-0.2	0.7	1	1	1	1	1	1	1	1	1
CHR1_JGVV10_305_T01	8.3	7.6	8.3	7.7	8.1	7.7	8.2	7.6	-0.1	0	-0.7	-0.5	-0.3	-0.6	-0.2	-0.2	0.3	1	1	1	1	1	1	1	1	1
CHR1_JGVV10_31_T01	6.8	7	6	6.5	6	6.6	5.8	6.3	-1.1	-0.8	0.2	0.5	0.5	0.5	-0.3	0	0	0.00959557	1	1	1	1	1	1	1	1
CHR1_JGVV10_32_T01	5	4.9	4.9	4.8	4.7	5	4.7	5	-0.3	0.1	-0.1	0	0.4	0.3	-0.1	-0.4	0.1	1	1	1	1	1	1	1	1	1
CHR1_JGVV10_33_T01	10.8	11	10.8	11	10.8	10.9	10.9	11.2	0.1	0.2	0.2	0.2	0.1	0.3	0	0.1	-0.3	1	1	1	1	1	1	1	1	1
CHR1_JGVV10_34_T01	10.9	11.2	11.2	11.3	11.1	10.9	10.9	11.1	-0.1	-0.1	0.3	0.1	-0.1	0.2	0.1	0.3	-0.4	1	1	1	1	1	1	1	1	1
CHR1_JGVV10_35_T01	10.6	10.9	10.6	10.9	10.3	9.8	9.3	10	-1.3	-0.9	0.3	0.3	-0.5	0.6	0	0.8	-1.1	1.54e-07	0.000188761	1	1	1	0.38639	1	1	0.0109708
CHR1_JGVV10_36_T01	8.2	8.2	8	8.2	7.5	7.5	7.4	7.6	-0.8	-0.7	0.1	0.3	0	0.2	-0.2	0.3	-0.2	1	1	1	1	1	1	1	1	1
CHR1_JGVV10_37_T01	9.6	10	10.1	10.6	10.4	10.8	10.1	10.3	0.4	0.3	0.4	0.5	0.4	0.2	-0.1	0.1	0.1	1	1	1	1	1	1	1	1	1
CHR1_JGVV10_38_T01	10.3	10.7	9.7	9.6	8.8	8.3	8.2	8.7	-2.2	-2	0.4	-0.1	-0.4	0.6	0.5	0.3	-1	1.55e-10	2.41e-09	1	1	1	1	1	1	1
CHR1_JGVV10_39_T01	13.9	13.9	13.7	13.6	13.5	12.8	12.8	13.3	-1.2	-0.6	-0.1	-0.1	-0.7	0.5	0.1	0.6	-1.2	5.01e-06	1	1	1	0.158515	1	1	1	0.00418001
CHR1_JGVV10_40_T01	7.7	7	7	6.6	7.4	9.1	10.6	9.6	2.9	2.7	-0.8	-0.4	1.7	-1	-0.3	-2.2	2.7	2.32e-07	1.38e-06	1	1	0.0128988	1	1	0.111993	0.00237063
CHR1_JGVV10_41_T01	5.5	6.3	5.5	5.5	5.8	5.2	5.4	5.7	-0.1	-0.7	0.9	0	-0.5	0.3	0.9	0.5	-0.8	1	1	1	1	1	1	1	1	1
CHR1_JGVV10_42_T01	5.6	5.5	4.8	4.8	4.8	4.8	4.7	4.9	-0.9	-0.6	-0.1	-0.1	0	0.2	0	0	-0.2	1	1	1	1	1	1	1	1	1
CHR1_JGVV10_43_T01	5.8	5.8	6.7	7.1	6.9	8.3	8.7	9.2	3	3.4	0	0.5	1.4	0.4	-0.4	-0.9	1	5.32e-12	1.6e-13	1	1	0.00121426	1	1	1	1
CHR1_JGVV10_44_T01	11.9	11.9	11.8	11.8	11.9	11.8	11.3	11.3	-0.7	-0.6	-0.1	0	-0.1	0	-0.1	0.1	-0.1	0.000421936	0.012629	1	1	1	1	1	1	1
CHR1_JGVV10_45_T01	11.5	11.4	11.3	11.4	11.2	11.2	10.9	11	-0.7	-0.4	-0.2	0.1	0	0.1	-0.3	0.1	-0.1	0.00288948	1	1	1	1	1	1	1	1
CHR1_JGVV10_46_T01	7.7	6.7	8.4	7.4	8.5	6.6	9.6	9.2	1.9	2.5	-1	-0.9	-2	-0.4	-0.1	1	-1.5	6.13e-06	9.12e-09	1	1	4.64e-06	1	1	1	0.415043
CHR1_JGVV10_47_T01	6.7	7.2	6.9	7.2	6.8	7	8.6	9	1.9	1.9	0.4	0.3	0.2	0.4	0.1	0.2	-0.2	3.94e-10	7.38e-10	1	1	1	1	1	1	1
CHR1_JGVV10_48_T01	7.3	7.1	6.9	6.7	6.9	6.6	6.6	6.6	-0.7	-0.5	-0.2	-0.2	-0.3	0	0	0.1	-0.3	1	1	1	1	1	1	1	1	1
CHR1_JGVV10_49_T01	10.4	10.1	10.5	10.2	10.6	10.4	10.9	10.5	0.5	0.4	-0.2	-0.3	-0.2	-0.3	0.1	-0.1	0.1	1	1	1	1	1	1	1	1	1
CHR1_JGVV10_50_T01	9.7	10	9.7	9.9	9.9	10.1	10.2	10.5	0.6	0.5	0.3	0.2	0.2	0.3	0.1	0	-0.1	1	1	1	1	1	1	1	1	1
CHR1_JGVV10_51_T01	6.1	6	6	5.9	6.2	6.3	6.2	6	0	0	-0.1	-0.1	0.1	-0.1	0	-0.2	0.2	1	1	1	1	1	1	1	1	1
CHR1_JGVV10_53_T01	5	4.9	5.2	5	5.1	5.1	4.9	5.1	-0.1	0.1	-0.1	-0.1	0	0.1	0	-0.1	-0.1	1	1	1	1	1	1	1	1	1
CHR1_JGVV10_54_T01	6.2	5.6	6.1	6.2	6.6	6.5	6.7	6.2	0.5	0.6	-0.6	0.1	-0.1	-0.5	-0.6	0.2	0.4	1	1	1	1	1	1	1	1	1
CHR1_JGVV10_55_T01	6.3	6.2	6.4	6.5	6.7	6.9	6.8	6.7	0.6	0.6	-0.1	0	0.2	-0.1	-0.1	-0.2	0.3	1	1	1	1	1	1	1	1	1
CHR1_JGVV10_56_T01	6.2	5.9	6.1	6	6.5	6.4	6.8	6.3	0.5	0.4	-0.4	-0.1	-0.1	-0.5	-0.3	0	0.4	1	1	1	1	1	1	1	1	1
CHR1_JGVV10_57_T01	6.2	6	6.5	6.5	7	7.3	7.2	7	1.1	1	-0.1	0	0.2	-0.2	-0.1	-0.3	0.4	0.276621	0.622882	1	1	1	1	1	1	1
CHR1_JGVV10_58_T01	8.6	8.2	8	7.3	7.1	6.2	6.5	5.7	-2.1	-2.5	-0.4	-0.7	-0.9	-0.8	0.3	0.2	-0.1	1.17e-05	1.49e-07	1	1	1	1	1	1	1
CHR1_JGVV10_59_T01	6.7	6.8	7.5	7.5	9.2	8.9	10.1	9.8	3.5	3	0.1	0	-0.4	-0.4	0	0.4	0	2.36e-12	1.33e-10	1	1	1	1	1	1	1
CHR1_JGVV10_60_T01	8.1	7.6	7.1	6.2	5.9	5.9	5.9	5.3	-2.2	-2.3	-0.5	-0.9	-0.1	-0.7	0.4	-0.8	0.6	4.05e-08	6.35e-09	1	1	1	1	1	1	1
CHR1_JGVV10_61_T01	11.8	12	11.8	12.2	12.1	13	12.5	12.3	0.7	0.3	0.1	0.4	0.9	-0.2	-0.2	-0.5	1.1	0.180754	1	1	1	0.000834024	1	1	1	0.0280852
CHR1_JGVV10_62_T01	5.7	5.5	5.9	6	5.8	5.9	5.9	5.7	0.1	0.2	-0.2	0	0.1	-0.1	-0.2	-0.1	0.2	1	1	1	1	1	1	1	1	1
CHR1_JGVV10_64_T01	11.2	11.1	11.1	11.3	10.7	11.2	11.4	11.7	0.3	0.6	-0.1	0.2	0.5	0.3	-0.3	-0.2	0.2	1	1	1	1	1	1	1	1	1
CHR1_JGVV10_65_T01	13	13	13	13.2	12.8	13.1	13.3	13.6	0.3	0.6	-0.1	0.3	0.3	0.3	-0.3	0	0	1	0.448795	1	1	1	1	1	1	1
CHR1_JGVV10_66_T01	10.2	11.4	11.2	12.1	11.7	12.5	12.4	12.6	2.2	1.3	1.2	0.9	0.7	0.3	0.3	0.2	0.5	9.96e-14	2.91e-07	3.31e-06	0.000902355	0.0723668	1	1	1	1
CHR1_JGVV10_67_T01	9.4	9.6	9.2	9.3	9.2	9.2	8.9	9	-0.4	-0.6	0.2	0.1	-0.1	0.1	0.1	0.2	-0.2	0.915671	0.0178604	1	1	1	1	1	1	1
CHR1_JGVV10_68_T01	10.6	10.6	10.1	10.2	9.9	10	9.6	9.5	-1	-1.1	0	0	0	-0.1	-0.1	0	0.1	3.84e-09	1.29e-09	1	1	1	1	1	1	1
CHR1_JGVV10_70_T01	8	7.9	8.2	7.9	8.2	7.8	8	8.1	0	0.2	-0.1	-0.4	-0.3	0.1	0.2	0	-0.4	1	1	1	1	1	1	1	1	1
CHR1_JGVV10_71_T01	12.6	12.5	12.9	12.6	12.9	12.7	13.1	12.9	0.5	0.5	-0.1	-0.2	-0.2	-0.2	0.1	-0.1	0	0.0124114	0.0486432	1	1	1	1	1	1	1
CHR1_JGVV10_72_T01	5.3	5.1	5.2	5.1	4.9	5	5.3	4.9	0	-0.2	-0.2	-0.1	0.1	-0.4	-0.1	-0.2	0.4	1	1	1	1	1	1	1	1	1
CHR1_JGVV10_73_T01	9.7	9.5	9	9.4	9.5	10.4	9.6	9.6	-0.1	0	-0.2	0.5	0.9	0	-0.6	-0.4	0.9	1	1	1	1	0.011431	1	1	1	1
CHR1_JGVV10_74_T01	7.2	6.8	6.7	6.3	6.5	7	9.4	9.8	2.3	2.9	-0.3	-0.4	0.5	0.3	0	-0.9	0.2	0.000328806	1.07e-06	1	1	1	1	1	1	1
CHR1_JGVV10_75_T01	9.6	9.6	9.4	9.5	9.5	9.6	9.3	9	-0.3	-0.5	0	0.2	0.1	-0.3	-0.2	0.1	0.4	1	0.21291	1	1	1	1	1	1	1
CHR1_JGVV10_76_T01	10.5	10.3	10.2	9.9	10.1	9.5	10.1	9.8	-0.4	-0.5	-0.2	-0.3	-0.7	-0.2	0.1	0.3	-0.4	0.00832975	0.00376215	1	0.745523	2e-06	1	1	1	1
CHR1_JGVV10_77_T01	8.8	8.8	8.5	8.1	8.4	8.2	8.2	7.8	-0.6	-1	0	-0.4	-0.2	-0.3	0.4	-0.2	0.2	0.987785	0.000365173	1	1	1	1	1	1	1
CHR1_JGVV10_78_T01	14	13.8	13.4	13.3	13.4	13.4	13.1	12.8	-0.9	-1	-0.2	0	-0.1	-0.3	-0.2	0	0.2	2.29e-07	1.58e-08	1	1	1	1	1	1	1
CHR1_JGVV10_79_T01	8.5	8.7	8.1	8.6	8.1	8.5	8.4	8.3	0	-0.4	0.3	0.4	0.4	-0.2	-0.2	0	0.6	1	1	1	1	1	1	1	1	1
CHR1_JGVV10_80_T01	11.1	11	11.1	10.9	11	10.6	11	11.1	-0.1	0	-0.1	-0.2	-0.4	0.1	0.1	0.2	-0.5	1	1	1	1	0.809625	1	1	1	1
CHR1_JGVV10_81_T01	8.8	8.9	9	8.9	8.4	8.3	9.5	8.8	0.7	-0.2	0.2	-0.1	-0.2	-0.7	0.3	0	0.5	1	1	1	1	1	1	1	1	1
CHR1_JGVV10_82_T01	11	11.2	10.8	11.3	11.1	11.5	11.1	11.1	0.2	-0.1	0.3	0.5	0.4	0	-0.2	0.1	0.4	1	1	1	1	1	1	1	1	1
CHR1_JGVV10_83_T01	6	6.6	5.4	6.5	5.3	5.8	5.2	6.3	-0.7	-0.3	0.6	1.1	0.5	1	-0.5	0.6	-0.6	1	1	1	0.350092	1	0.650481	1	1	1
CHR1_JGVV10_84_T01	11	11.9	12.7	13.4	13.8	14.2	13.6	13.2	2.7	1.4	0.9	0.7	0.4	-0.4	0.1	0.3	0.8	5.42e-14	3.81e-06	0.0469552	0.761465	1	1	1	1	1
CHR1_JGVV10_85_T01	9.5	9.5	10.1	10.6	10.7	11.1	10.5	10.4	1	0.9	0	0.5	0.5	-0.1	-0.5	0.1	0.5	0.00145771	0.00349051	1	1	1	1	1	1	1
CHR1_JGVV10_86_T01	9.9	9.6	9.1	8.8	8.5	8.1	8.2	8.6	-1.7	-1	-0.2	-0.3	-0.4	0.5	0.1	0.1	-0.9	1.55e-10	0.000101824	1	1	1	1	1	1	0.938846
CHR1_JGVV10_87_T01	12.5	12.3	12.2	12.2	12.2	12	12	11.9	-0.5	-0.4	-0.2	0	-0.2	-0.1	-0.2	0.2	-0.1	0.0532895	0.401313	1	1	1	1	1	1	1
CHR1_JGVV10_88_T01	10.7	10.8	10.5	10.7	10.4	10.4	10.3	10.4	-0.4	-0.4	0.1	0.1	0	0.1	0	0.1	-0.1	1	1	1	1	1	1	1	1	1
CHR1_JGVV10_90_T01	10.6	10.6	10.5	10.5	10.5	10.3	10.4	10.5	-0.2	-0.1	-0.1	0	-0.2	0.1	0	0.2	-0.3	1	1	1	1	1	1	1	1	1
CHR1_JGVV10_91_T01	4.9	4.9	5.2	5	5	5	4.9	4.7	-0.1	-0.2	0	-0.2	0	-0.2	0.2	-0.2	0.2	1	1	1	1	1	1	1	1	1
CHR1_JGVV10_93_T01	11.4	11.1	10.9	10.5	10.4	10	10.2	10.4	-1.2	-0.7	-0.3	-0.3	-0.4	0.2	0	0.1	-0.6	4.95e-08	0.00973553	1	1	1	1	1	1	1
CHR1_JGVV10_94_T01	8	8.8	9.6	10.3	10.8	11	10.2	10.2	2.2	1.3	0.8	0.8	0.2	0	0.1	0.5	0.3	3.52e-05	0.340674	1	1	1	1	1	1	1
CHR1_JGVV10_95_T01	10.7	10.3	10.7	10.4	10.5	10.4	10.6	10.4	-0.1	0.1	-0.4	-0.3	-0.1	-0.2	-0.1	-0.2	0.1	1	1	1	1	1	1	1	1	1
CHR1_JGVV10_96_T01	11.7	11.4	10.7	10.5	10.2	10.1	10.3	9.7	-1.5	-1.6	-0.4	-0.2	-0.1	-0.5	-0.2	-0.1	0.4	1.27e-08	8.84e-10	1	1	1	1	1	1	1
CHR1_JGVV10_97_T01	11.8	12.1	11.7	11.8	11.6	11.6	11.6	11.8	-0.1	-0.2	0.3	0.1	0	0.2	0.2	0.1	-0.2	1	1	1	1	1	1	1	1	1
CHR1_JGVV10_98_T01	10.1	10	10.2	10.2	10.2	10.3	10.2	9.8	0.1	-0.2	-0.1	-0.1	0.1	-0.3	0	-0.1	0.4	1	1	1	1	1	1	1	1	1
CHR1_JGVV10_99_T01	9.6	9.8	9.9	10.3	10.3	10.4	9.8	9.7	0.2	-0.1	0.2	0.4	0.2	-0.1	-0.1	0.2	0.3	1	1	1	1	1	1	1	1	1
CHR1_JGVV11_1_T01	7.5	6.6	7.4	6.9	6.8	6.8	7.1	6.5	-0.5	-0.1	-1	-0.5	-0.1	-0.6	-0.5	-0.4	0.5	1	1	1	1	1	1	1	1	1
CHR1_JGVV11_10_T01	9.3	9.1	10.2	9.9	10.6	10.3	11.5	11.4	2.2	2.2	-0.2	-0.3	-0.3	-0.2	0.1	0	-0.1	3.12e-12	3.51e-12	1	1	1	1	1	1	1
CHR1_JGVV11_101_T01	12	12.3	11.9	11.9	11.7	11.6	11.5	11.7	-0.5	-0.6	0.3	0	-0.1	0.1	0.2	0.1	-0.2	1	0.0735293	1	1	1	1	1	1	1
CHR1_JGVV11_102_T01	5.5	5.1	5.5	5.1	5.2	5	5.1	5	-0.4	0	-0.4	-0.4	-0.2	-0.1	0	-0.2	-0.1	1	1	1	1	1	1	1	1	1
CHR1_JGVV11_103_T01	8	10.2	7.7	9.2	7.8	9.1	8.9	9.6	0.9	-0.6	2.2	1.5	1.3	0.7	0.7	0.2	0.5	0.117629	1	1.95e-10	4.45e-06	0.000196602	1	1	1	1
CHR1_JGVV11_104_T01	10.5	10.8	11.2	11.6	12.2	13	13	12.8	2.5	2	0.3	0.5	0.8	-0.2	-0.2	-0.3	0.9	2.15e-13	1.22e-10	1	1	0.353371	1	1	1	1
CHR1_JGVV11_105_T01	11.8	12.5	12.1	12.7	12.3	13	11.9	12.3	0.1	-0.2	0.8	0.6	0.7	0.4	0.2	-0.1	0.3	1	1	0.000517257	0.037629	0.00513413	1	1	1	1
CHR1_JGVV11_106_T01	10.5	9.3	10.2	9.9	9.9	11.7	11.5	12.1	1	2.8	-1.2	-0.3	1.9	0.7	-0.9	-2.1	1.2	1	0.000369328	1	1	0.547664	1	1	1	1
CHR1_JGVV11_107_T01	11.6	11.1	11.5	11.1	11.5	11.6	12	11.8	0.4	0.6	-0.5	-0.3	0.1	-0.3	-0.2	-0.4	0.3	1	0.107443	1	1	1	1	1	1	1
CHR1_JGVV11_108_T01	13.7	13.7	13.6	13.6	13.5	13.5	13.7	13.7	0	-0.1	0	0.1	0	-0.1	-0.1	0	0.1	1	1	1	1	1	1	1	1	1
CHR1_JGVV11_109_T01	12.7	12.8	12.9	12.7	12.8	12.5	12.9	12.7	0.2	-0.1	0.1	-0.3	-0.3	-0.2	0.4	0.1	-0.1	1	1	1	1	1	1	1	1	1
CHR1_JGVV11_11_T01	6.4	6.2	6.2	6.4	6.1	6.2	6.7	6.1	0.3	-0.1	-0.2	0.2	0.2	-0.6	-0.4	0.1	0.8	1	1	1	1	1	1	1	1	1
CHR1_JGVV11_111_T01	12.3	12.3	12.5	12.3	12.4	12.2	12.7	12.6	0.4	0.3	0	-0.2	-0.2	-0.1	0.2	0	-0.1	1	1	1	1	1	1	1	1	1
CHR1_JGVV11_113_T01	9.1	8.6	9.1	9.5	9.9	10.1	9.9	10.2	0.8	1.6	-0.5	0.5	0.1	0.2	-1	0.3	-0.1	0.0129305	3.19e-09	1	1	1	1	0.183519	1	1
CHR1_JGVV11_114_T01	11.2	10.4	10.6	9.3	9.4	7.6	8.2	7.3	-3	-3.1	-0.8	-1.3	-1.9	-0.8	0.5	0.6	-1	3.75e-10	1.72e-10	1	0.0828766	6.81e-05	1	1	1	1
CHR1_JGVV11_115_T01	9.4	10.1	10.4	10.7	10.7	10.6	10.2	10.1	0.8	0	0.7	0.3	-0.1	-0.1	0.4	0.4	0	1	1	1	1	1	1	1	1	1
CHR1_JGVV11_116_T01	7.9	7.1	8.6	8.1	9.1	10.2	11.2	11	3.3	3.9	-0.7	-0.5	1.1	-0.2	-0.2	-1.6	1.3	1.22e-09	1.48e-11	1	1	1	1	1	1	1
CHR1_JGVV11_118_T01	5.8	5.5	6	5.5	5.6	5.2	6.3	5.4	0.5	0	-0.3	-0.5	-0.3	-0.9	0.2	-0.2	0.5	1	1	1	1	1	1	1	1	1
CHR1_JGVV11_119_T01	9.1	9	8.7	9.4	8.5	8	7.9	8.1	-1.2	-0.9	-0.1	0.7	-0.4	0.2	-0.8	1.1	-0.6	0.361915	1	1	1	1	1	1	1	1
CHR1_JGVV11_12_T01	10	10.7	9	10.8	8.9	10.9	10.1	11.1	0.1	0.4	0.7	1.8	2	1	-1.1	-0.2	1	1	1	1	3.64e-07	2.67e-08	0.0731605	1	1	1
CHR1_JGVV11_120_T01	9.9	9.6	10	9.6	9.5	7.9	8.2	7.7	-1.7	-2	-0.2	-0.4	-1.6	-0.5	0.2	1.2	-1.1	2.55e-05	5.48e-07	1	1	4.08e-05	1	1	1	1
CHR1_JGVV11_121_T01	8.2	8.5	8.7	8	7.9	6.5	6.9	6.4	-1.3	-2.1	0.3	-0.7	-1.3	-0.5	1	0.6	-0.8	2.68e-07	9.7e-13	1	0.109771	3.78e-07	1	0.178086	1	1
CHR1_JGVV11_122_T01	9.2	10	10	9.7	10	10.7	10.7	10.5	1.5	0.5	0.8	-0.4	0.7	-0.2	1.1	-1.1	0.9	0.00191885	1	1	1	1	1	1	1	1
CHR1_JGVV11_123_T01	10.9	10.6	10.7	10.5	10.8	10.5	10.6	10.3	-0.3	-0.3	-0.3	-0.2	-0.3	-0.2	-0.2	0.2	-0.1	1	1	1	1	1	1	1	1	1
CHR1_JGVV11_124_T01	9.8	9.4	10.4	9.8	10.8	10.4	10.5	10.8	0.7	1.4	-0.4	-0.6	-0.3	0.2	0.1	-0.2	-0.6	1	0.0025454	1	1	1	1	1	1	1
CHR1_JGVV11_125_T01	5.1	5.7	5.3	5.1	5.3	5.3	4.9	5.1	-0.2	-0.6	0.6	-0.2	0.1	0.2	0.8	-0.3	-0.1	1	1	1	1	1	1	1	1	1
CHR1_JGVV11_126_T01	12.7	12.7	12.6	12.6	12.6	12.6	12.4	12.2	-0.4	-0.5	0	0.1	0	-0.2	-0.1	0.1	0.2	0.27111	0.000195626	1	1	1	1	1	1	1
CHR1_JGVV11_127_T01	11.4	11.7	11.9	12.1	12.1	12.3	12.1	12.2	0.7	0.5	0.2	0.2	0.2	0.1	0	0	0.1	0.055088	0.845921	1	1	1	1	1	1	1
CHR1_JGVV11_128_T01	10.2	9.8	10.1	9.7	9.9	9.4	10.2	10	0	0.2	-0.4	-0.5	-0.5	-0.3	0	0	-0.2	1	1	1	1	1	1	1	1	1
CHR1_JGVV11_129_T01	12	11.9	12.4	12.2	12.3	12.4	12.5	12.4	0.5	0.4	-0.1	-0.1	0.1	-0.2	0.1	-0.2	0.3	0.0514809	1	1	1	1	1	1	1	1
CHR1_JGVV11_13_T01	13.4	13.1	13.4	13	13.3	12.7	12.9	12.5	-0.5	-0.6	-0.3	-0.4	-0.6	-0.4	0.1	0.2	-0.2	0.026002	0.000619909	1	0.659357	0.00198378	0.401996	1	1	1
CHR1_JGVV11_130_T01	12.2	12	12.2	11.9	12.2	11.8	12.2	11.8	0	-0.1	-0.2	-0.3	-0.4	-0.4	0.1	0.2	-0.1	1	1	1	1	1	1	1	1	1
CHR1_JGVV11_131_T01	5.8	5.5	5.7	5.9	6.1	5.8	5.9	5.8	0.1	0.3	-0.3	0.2	-0.2	-0.1	-0.5	0.5	-0.1	1	1	1	1	1	1	1	1	1
CHR1_JGVV11_132_T01	5.9	5.5	5.3	5.6	5.6	5.4	6	5.5	0.1	0.1	-0.4	0.3	-0.1	-0.5	-0.8	0.5	0.3	1	1	1	1	1	1	1	1	1
CHR1_JGVV11_133_T01	11.6	11.3	11.5	11.4	11.3	11.1	11.1	11.1	-0.5	-0.3	-0.3	-0.1	-0.2	0	-0.1	0.1	-0.2	0.264802	1	1	1	1	1	1	1	1
CHR1_JGVV11_134_T01	7.1	8	5.8	7.5	5.6	7.9	5.5	8.8	-1.7	0.9	0.8	1.6	2.4	3.3	-0.8	-0.7	-1	0.0104018	1	1	0.0172541	8.49e-06	1.28e-09	1	1	1
CHR1_JGVV11_135_T01	13.1	13.1	12.9	12.9	12.8	12.6	12.6	12.6	-0.6	-0.5	0	0	-0.1	0	0	0.2	-0.2	0.00723887	0.0163388	1	1	1	1	1	1	1
CHR1_JGVV11_136_T01	8.1	7.3	7.7	6.5	7.3	6.8	7.4	6.9	-0.7	-0.4	-0.8	-1.3	-0.5	-0.5	0.4	-0.8	0.1	1	1	0.216226	0.000118929	1	1	1	1	1
CHR1_JGVV11_137_T01	12.9	12.9	13.4	13.3	13.4	13.2	13.6	13.5	0.7	0.6	0	-0.1	-0.2	-0.1	0.1	0.1	-0.1	0.0182482	0.528593	1	1	1	1	1	1	1
CHR1_JGVV11_138_T01	11.6	11.4	11.2	11.7	11.8	12.8	12.4	12.4	0.8	0.9	-0.2	0.6	0.9	0	-0.7	-0.4	0.9	0.0437072	0.00197417	1	1	0.00210033	1	1	1	0.790031
CHR1_JGVV11_139_T01	10	10.6	10.1	10.8	10.5	12.2	11.1	11.7	1.1	1.1	0.6	0.8	1.7	0.6	-0.2	-0.9	1.1	0.0481371	0.0653885	1	1	1.26e-05	1	1	1	1
CHR1_JGVV11_14_T01	14.2	14.3	14.3	14.4	14.4	14.3	14.3	14.1	0.1	-0.2	0.1	0.1	0	-0.2	0	0.1	0.1	1	1	1	1	1	1	1	1	1
CHR1_JGVV11_140_T01	10	9.5	9.8	9.4	9.2	9.3	9.5	9.7	-0.5	0.1	-0.5	-0.5	0	0.2	0	-0.5	-0.1	1	1	1	1	1	1	1	1	1
CHR1_JGVV11_141_T01	6.5	6.2	6.6	6.7	6.3	8.3	8	8	1.5	1.9	-0.4	0.1	2	0	-0.4	-1.9	2	0.204503	0.00530386	1	1	0.0022494	1	1	1	0.847639
CHR1_JGVV11_142_T01	6.1	5.4	6.2	6	6	5.6	6.2	5.4	0.2	0	-0.7	-0.2	-0.4	-0.8	-0.5	0.2	0.4	1	1	1	1	1	1	1	1	1
CHR1_JGVV11_143_T01	6.1	6.3	6.5	6.6	7.3	9.4	7.7	6.7	1.6	0.5	0.2	0.1	2.2	-1	0.1	-2.1	3.2	0.0602982	1	1	1	0.000158481	1	1	0.18916	0.000111815
CHR1_JGVV11_144_T01	5.5	6.5	6.9	7.6	7.4	7.9	8.2	9.2	2.6	2.7	0.9	0.7	0.5	1	0.3	0.2	-0.6	4.9e-06	2.31e-06	1	1	1	1	1	1	1
CHR1_JGVV11_145_T01	6.3	6.7	7.5	8.2	9.3	9.2	10.7	10.2	4.4	3.4	0.4	0.7	-0.1	-0.6	-0.3	0.8	0.5	5.51e-17	1.18e-13	1	1	1	1	1	1	1
CHR1_JGVV11_146_T01	5.6	5.4	5.4	5.4	4.9	5	5.6	5.5	0	0	-0.2	0	0	-0.1	-0.2	0	0.1	1	1	1	1	1	1	1	1	1
CHR1_JGVV11_148_T01	6	7.5	7.3	10	10.9	11.6	13	12.9	7	5.4	1.5	2.7	0.7	-0.1	-1.2	2	0.8	1.44e-17	5.14e-14	0.423741	7.74e-06	1	1	1	1	1
CHR1_JGVV11_149_T01	5.6	5.4	6.6	5.5	6.5	6.3	8.3	8.1	2.7	2.7	-0.2	-1.1	-0.2	-0.3	0.9	-0.9	0.1	1.13e-06	1.71e-06	1	1	1	1	1	1	1
CHR1_JGVV11_15_T01	4.8	4.7	4.7	4.8	4.6	4.6	4.6	4.5	-0.2	-0.2	-0.1	0.1	0	-0.2	-0.2	0.1	0.2	1	1	1	1	1	1	1	1	1
CHR1_JGVV11_150_T01	4.8	5	5	5.1	5	6	10.6	11.3	5.8	6.2	0.3	0.1	1	0.7	0.2	-0.9	0.3	1.42e-16	1.82e-17	1	1	1	1	1	1	1
CHR1_JGVV11_151_T01	6.7	6.6	10.4	7.6	10.7	10.1	13.9	13.4	7.2	6.8	-0.1	-2.8	-0.6	-0.5	2.8	-2.3	-0.1	2.46e-15	1.44e-14	1	0.00017586	1	1	0.201586	1	1
CHR1_JGVV11_152_T01	6.1	5.8	6	5.5	5.8	5.7	6.4	5.7	0.3	-0.1	-0.3	-0.5	-0.1	-0.7	0.1	-0.4	0.7	1	1	1	1	1	1	1	1	1
CHR1_JGVV11_153_T01	5.3	5.3	5.1	5.2	5.2	5.6	6.7	6.7	1.4	1.4	0	0.1	0.5	0	-0.1	-0.3	0.5	0.00313327	0.00627602	1	1	1	1	1	1	1
CHR1_JGVV11_154_T01	4.8	4.7	4.8	4.7	4.8	4.7	4.8	4.6	0.1	-0.1	-0.1	-0.1	-0.1	-0.2	0	0	0.1	1	1	1	1	1	1	1	1	1
CHR1_JGVV11_156_T01	5.7	5.5	6.9	5.6	7	6.5	8.7	8.7	3	3.2	-0.2	-1.3	-0.6	0	1	-0.7	-0.5	5.67e-07	1.37e-07	1	1	1	1	1	1	1
CHR1_JGVV11_157_T01	7.7	9.9	9.4	10.1	9.3	9.3	9.4	10.2	1.7	0.3	2.1	0.7	0.1	0.8	1.4	0.6	-0.7	0.405023	1	0.00772326	1	1	1	1	1	1
CHR1_JGVV11_158_T01	11.9	11.8	12	11.5	11.6	10.8	11.4	11.2	-0.5	-0.6	-0.1	-0.5	-0.8	-0.2	0.4	0.2	-0.5	0.491586	0.0284415	1	0.207445	0.000158456	1	1	1	1
CHR1_JGVV11_159_T01	8.4	8.2	8.3	8	8.2	7.6	7.8	7.9	-0.6	-0.3	-0.2	-0.3	-0.5	0.2	0.1	0.3	-0.7	1	1	1	1	1	1	1	1	1
CHR1_JGVV11_16_T01	5.7	5.2	5.5	5.6	5.3	5.1	5.3	5	-0.5	-0.2	-0.5	0.2	-0.2	-0.3	-0.7	0.4	0.1	1	1	1	1	1	1	1	1	1
CHR1_JGVV11_160_T01	8.9	9	8.9	9.6	9.4	10.6	10.1	10.6	1.3	1.6	0.1	0.7	1.2	0.4	-0.6	-0.5	0.8	0.000932477	6.23e-06	1	1	0.00368694	1	1	1	1
CHR1_JGVV11_161_T01	6.5	5.7	6.2	5.8	5.9	5.9	6.5	5.7	0	0	-0.8	-0.4	0	-0.7	-0.4	-0.4	0.7	1	1	1	1	1	1	1	1	1
CHR1_JGVV11_162_T01	10	10.7	10.2	10.7	10	10.2	9.7	10.3	-0.3	-0.4	0.7	0.5	0.3	0.6	0.2	0.2	-0.3	1	1	0.00068157	0.257328	1	0.0387123	1	1	1
CHR1_JGVV11_163_T01	9.8	9.6	9.7	9.7	9.6	9.8	9.9	9.7	0.1	0.1	-0.2	0	0.2	-0.2	-0.2	-0.2	0.4	1	1	1	1	1	1	1	1	1
CHR1_JGVV11_164_T01	8.8	8.9	9.1	9.5	9.6	9.7	8.8	8.4	0	-0.5	0.1	0.4	0.1	-0.4	-0.3	0.3	0.5	1	1	1	1	1	1	1	1	1
CHR1_JGVV11_165_T01	11.3	12.7	13.2	13.1	12.5	12	11.5	12.6	0.2	-0.2	1.4	0	-0.4	1.1	1.4	0.4	-1.5	1	1	0.013912	1	1	1	1	1	1
CHR1_JGVV11_166_T01	10.5	10.7	10.4	10.4	10.2	10.1	9.9	10	-0.7	-0.7	0.2	0	-0.2	0.2	0.2	0.1	-0.3	5.38e-05	8.76e-05	1	1	1	1	1	1	1
CHR1_JGVV11_167_T01	10	9.8	9.6	9.4	9	8.8	9.2	9.1	-0.7	-0.7	-0.2	-0.2	-0.2	-0.1	0	0	-0.1	0.572531	1	1	1	1	1	1	1	1
CHR1_JGVV11_168_T01	12.6	13	12.8	13	12.6	12.6	12.6	13.1	0	0	0.4	0.2	0	0.5	0.2	0.3	-0.5	1	1	1	1	1	1	1	1	1
CHR1_JGVV11_169_T01	9.4	9	9	9.1	9	9.1	9.2	9.3	-0.2	0.3	-0.4	0.1	0.1	0.1	-0.5	0	0	1	1	1	1	1	1	1	1	1
CHR1_JGVV11_17_T01	6.6	5.8	6.5	6.2	5.9	5.6	5.7	5.7	-0.9	-0.1	-0.9	-0.3	-0.3	0	-0.6	0	-0.3	1	1	1	1	1	1	1	1	1
CHR1_JGVV11_170_T01	11.5	11	11.3	11	11	10.5	10.5	9.9	-1	-1.2	-0.4	-0.3	-0.5	-0.6	-0.1	0.2	0.1	3.55e-05	5.98e-07	1	1	1	0.305223	1	1	1
CHR1_JGVV11_171_T01	11.3	11.3	11.1	11.3	11	10.8	10.8	11.4	-0.4	0.1	0	0.2	-0.2	0.6	-0.2	0.4	-0.7	1	1	1	1	1	0.0141493	1	1	0.0715854
CHR1_JGVV11_172_T01	11	10.9	10.9	11	10.8	10.5	10.5	10.8	-0.5	-0.1	-0.1	0.1	-0.3	0.4	-0.2	0.4	-0.7	0.0105709	1	1	1	1	1	1	1	0.173263
CHR1_JGVV11_173_T01	11.3	10.8	11.4	10.8	11.4	10.6	11	10.6	-0.3	-0.3	-0.5	-0.5	-0.7	-0.4	0.1	0.2	-0.3	1	1	1	1	0.0511801	1	1	1	1
CHR1_JGVV11_174_T01	10	9.8	9.8	9.8	9.7	9.8	9.8	9.9	-0.2	0.1	-0.2	0	0.1	0.1	-0.2	-0.1	0	1	1	1	1	1	1	1	1	1
CHR1_JGVV11_175_T01	9.4	9.2	9.8	9.9	10.3	9	9.2	8.8	-0.2	-0.4	-0.3	0.1	-1.3	-0.4	-0.3	1.3	-0.8	1	1	1	1	1	1	1	1	1
CHR1_JGVV11_176_T01	13.1	12.7	13.1	12.7	13.2	12.9	13.4	13.1	0.3	0.4	-0.4	-0.4	-0.3	-0.3	0	-0.1	0	1	1	1	1	1	1	1	1	1
CHR1_JGVV11_177_T01	10.6	10.5	10.8	11	11.1	11.2	10.9	11.3	0.2	0.8	-0.1	0.2	0.1	0.5	-0.3	0.1	-0.4	1	0.0254499	1	1	1	1	1	1	1
CHR1_JGVV11_178_T01	8	7.6	8.2	7.6	8.4	8.8	10.5	10.1	2.5	2.5	-0.4	-0.6	0.3	-0.4	0.2	-0.9	0.7	5.69e-10	6.09e-10	1	1	1	1	1	1	1
CHR1_JGVV11_179_T01	10.4	10.2	10.5	9.8	11.1	12.1	13.3	13	2.9	2.8	-0.2	-0.7	1.1	-0.3	0.5	-1.8	1.3	1.6e-10	2.7e-10	1	1	0.498461	1	1	0.0410664	1
CHR1_JGVV11_18_T01	11.4	11.3	11.1	10.2	10.1	8.5	9.7	8.8	-1.7	-2.5	-0.1	-1	-1.6	-0.9	0.9	0.6	-0.7	1.07e-08	1.44e-13	1	0.00344609	3.18e-08	0.0110828	1	1	1
CHR1_JGVV11_180_T01	5.5	5.2	5.3	5.2	5.2	5.2	5.2	5.1	-0.3	-0.1	-0.3	-0.1	0.1	-0.1	-0.1	-0.2	0.2	1	1	1	1	1	1	1	1	1
CHR1_JGVV11_181_T01	11.3	11.5	11.1	11.2	11.2	10.8	11.2	11.4	0	-0.1	0.2	0.1	-0.5	0.2	0.1	0.6	-0.7	1	1	1	1	1	1	1	1	1
CHR1_JGVV11_182_T01	12.7	12.2	12.2	11.6	11.6	10.8	11.1	11.1	-1.5	-1.1	-0.5	-0.6	-0.8	-0.1	0.1	0.2	-0.7	6.83e-13	1.16e-08	0.0977148	0.0025011	2.32e-05	1	1	1	0.139588
CHR1_JGVV11_183_T01	13.5	13.9	13.6	13.8	13.5	13.6	13.6	13.9	0.1	0	0.3	0.2	0.1	0.3	0.2	0.1	-0.2	1	1	1	1	1	1	1	1	1
CHR1_JGVV11_184_T01	13	13	12.3	12	11.8	10.9	10.9	10	-2.1	-3	0	-0.4	-0.9	-0.9	0.4	0.5	0	6.13e-13	2.04e-17	1	1	0.00147164	0.00263627	1	1	1
CHR1_JGVV11_185_T01	8.6	9.6	9.1	10.1	10.1	11.3	10.3	10.3	1.7	0.7	1	1	1.2	0	0	-0.2	1.2	3.24e-07	1	0.0418226	0.0410074	0.0014834	1	1	1	0.63995
CHR1_JGVV11_186_T01	9.1	9.7	9.5	9.7	9.9	10.3	10.9	11.4	1.8	1.7	0.6	0.2	0.3	0.5	0.4	-0.1	-0.2	5.8e-10	2.67e-09	1	1	1	1	1	1	1
CHR1_JGVV11_187_T01	5.1	5.1	4.8	5	5.2	5.3	5.6	5.3	0.5	0.2	0	0.2	0	-0.3	-0.2	0.1	0.4	1	1	1	1	1	1	1	1	1
CHR1_JGVV11_188_T01	9.8	9.6	9.3	9.3	9.2	9.7	9.8	10.3	0	0.6	-0.1	0.1	0.5	0.5	-0.2	-0.4	0.1	1	1	1	1	1	1	1	1	1
CHR1_JGVV11_189_T01	7.4	7.6	7.5	7.7	7.4	7.8	8.1	8.1	0.7	0.6	0.2	0.2	0.4	0.1	-0.1	-0.2	0.4	0.013635	0.178743	1	1	1	1	1	1	1
CHR1_JGVV11_19_T01	6	5.9	6.1	5.7	5.5	5	5.3	5.2	-0.7	-0.7	-0.1	-0.4	-0.5	-0.1	0.3	0.1	-0.4	1	1	1	1	1	1	1	1	1
CHR1_JGVV11_190_T01	9.2	9.2	8.8	8.6	8.6	9.1	9.1	9.6	-0.1	0.4	0	-0.2	0.6	0.6	0.2	-0.7	0	1	1	1	1	1	1	1	1	1
CHR1_JGVV11_191_T01	4.9	5.7	6.7	6.8	7.5	8.2	7.1	6.8	2.2	1.1	0.8	0	0.7	-0.3	0.8	-0.7	1	5.05e-07	0.324386	1	1	1	1	1	1	1
CHR1_JGVV11_192_T01	6.4	6.3	8.3	8.1	9.9	8.5	10.4	10.3	4	4	-0.1	-0.3	-1.4	-0.1	0.1	1.2	-1.3	1.16e-11	6.92e-12	1	1	0.214496	1	1	1	1
CHR1_JGVV11_193_T01	10.8	10	9.7	9.5	9.7	9.2	9.2	9.1	-1.6	-1	-0.8	-0.3	-0.5	-0.1	-0.5	0.3	-0.4	0.000129168	1	1	1	1	1	1	1	1
CHR1_JGVV11_194_T01	12	11.8	11.3	11.8	11.5	11.7	11.5	11.5	-0.5	-0.4	-0.1	0.5	0.2	0	-0.6	0.3	0.2	1	1	1	1	1	1	1	1	1
CHR1_JGVV11_195_T01	12.5	11.9	11.7	11.3	11.3	10.9	11	10.7	-1.5	-1.2	-0.5	-0.4	-0.4	-0.2	-0.2	0.1	-0.2	4.43e-12	2.51e-09	0.0808794	1	1	1	1	1	1
CHR1_JGVV11_196_T01	7.2	7.6	7.7	9.3	8	10.2	8.9	8.9	1.7	1.3	0.4	1.6	2.2	0	-1.3	-0.6	2.2	0.533332	1	1	1	0.00894758	1	1	1	1
CHR1_JGVV11_197_T01	10.5	11.7	11.7	12.3	11.6	12.3	12.2	12.3	1.7	0.6	1.2	0.6	0.6	0.1	0.6	0	0.6	2.48e-05	1	0.0247039	1	1	1	1	1	1
CHR1_JGVV11_198_T01	12.4	11.7	12.1	11.7	12.1	11.6	12.1	11.5	-0.3	-0.2	-0.7	-0.4	-0.5	-0.6	-0.3	0.1	0.2	1	1	0.000203779	1	0.300349	0.00184842	1	1	1
CHR1_JGVV11_199_T01	12.1	11.8	12	12.2	12.2	13.1	13.2	12.9	1.2	1.1	-0.3	0.2	0.9	-0.3	-0.5	-0.6	1.2	9.71e-05	0.000343679	1	1	0.0487767	1	1	1	0.0616503
CHR1_JGVV11_20_T01	5	4.7	4.7	4.6	4.7	4.7	4.5	4.4	-0.5	-0.3	-0.2	-0.1	0.1	0	-0.1	-0.2	0.1	1	1	1	1	1	1	1	1	1
CHR1_JGVV11_200_T01	11.7	12.1	11.9	12.1	11.9	12.1	11.6	11.5	-0.1	-0.6	0.4	0.1	0.3	-0.1	0.3	-0.1	0.3	1	1	1	1	1	1	1	1	1
CHR1_JGVV11_201_T01	7.8	7.7	7.6	7.4	7.1	6.9	7.5	7.4	-0.3	-0.3	-0.1	-0.3	-0.2	-0.1	0.2	-0.1	-0.1	1	1	1	1	1	1	1	1	1
CHR1_JGVV11_202_T01	11	11	10.7	10.7	10.6	10.7	10.6	10.6	-0.4	-0.4	0.1	0	0.1	0	0.1	-0.1	0.1	0.393554	0.0268844	1	1	1	1	1	1	1
CHR1_JGVV11_203_T01	8.7	8.4	8.6	8.5	8.9	9.5	9.1	9	0.4	0.5	-0.2	-0.1	0.6	-0.1	-0.1	-0.7	0.7	1	1	1	1	1	1	1	1	1
CHR1_JGVV11_204_T01	8.7	7.8	8	7.3	7.6	7.4	8.5	6.9	-0.1	-0.9	-0.9	-0.7	-0.3	-1.6	-0.2	-0.4	1.4	1	1	1	1	1	0.067019	1	1	1
CHR1_JGVV11_205_T01	8.7	8.1	8.7	8.3	8.1	7.6	9	8	0.3	-0.2	-0.6	-0.4	-0.5	-1	-0.1	0.1	0.5	1	1	1	1	1	1	1	1	1
CHR1_JGVV11_206_T01	11	11.8	11.7	13.1	12.5	13.4	13.6	13.9	2.6	2.1	0.8	1.4	0.9	0.3	-0.6	0.4	0.6	2.28e-06	0.000186816	1	0.498036	1	1	1	1	1
CHR1_JGVV11_207_T01	4.9	4.7	5.1	4.8	4.8	6.6	5.1	5.3	0.2	0.6	-0.3	-0.3	1.8	0.2	0.1	-2.1	1.6	1	1	1	1	0.000538298	1	1	0.0174235	1
CHR1_JGVV11_208_T01	10.5	10.2	9.9	10	9.7	9.7	9.3	9.6	-1.1	-0.6	-0.2	0	0	0.3	-0.3	0	-0.3	9.15e-12	4.78e-05	1	1	1	1	1	1	1
CHR1_JGVV11_209_T01	13.3	13	13.3	13	13	12.7	13.1	12.9	-0.2	-0.1	-0.2	-0.3	-0.3	-0.2	0.1	0	-0.2	1	1	1	1	0.172457	1	1	1	1
CHR1_JGVV11_21_T01	5.7	5.5	5.6	5.5	5.6	5.5	5.5	5.1	-0.2	-0.4	-0.2	-0.2	-0.1	-0.4	-0.1	0	0.3	1	1	1	1	1	1	1	1	1
CHR1_JGVV11_210_T01	12	12.4	12.1	12.4	11.6	11.4	11	12.1	-1	-0.2	0.3	0.3	-0.2	1.1	0.1	0.4	-1.3	0.158566	1	1	1	1	0.036852	1	1	0.886895
CHR1_JGVV11_211_T01	8.1	8.1	8	8	8.4	8.6	8.6	8.2	0.5	0.1	0	0	0.2	-0.4	0	-0.3	0.7	1	1	1	1	1	1	1	1	1
CHR1_JGVV11_212_T01	14.3	14.4	14.2	14.3	14.4	14.6	14.2	14.1	-0.1	-0.4	0.1	0.1	0.2	-0.2	0	-0.1	0.4	1	1	1	1	1	1	1	1	1
CHR1_JGVV11_213_T01	9.7	9.9	10.2	10.3	10.4	10.3	9.8	9.4	0.1	-0.5	0.1	0.1	-0.1	-0.4	0.1	0.2	0.3	1	1	1	1	1	1	1	1	1
CHR1_JGVV11_215_T01	5.1	4.9	5.3	4.9	5.2	4.9	5.6	5.2	0.5	0.3	-0.2	-0.4	-0.3	-0.4	0.2	-0.2	0.1	1	1	1	1	1	1	1	1	1
CHR1_JGVV11_216_T01	11.3	11.1	11.1	11.3	11.4	10.9	10.9	10.7	-0.4	-0.4	-0.2	0.2	-0.4	-0.2	-0.4	0.6	-0.3	1	1	1	1	1	1	1	1	1
CHR1_JGVV11_217_T01	5.1	5.4	4.9	5	5.3	5	4.8	5.1	-0.2	-0.3	0.3	0.1	-0.2	0.2	0.2	0.3	-0.4	1	1	1	1	1	1	1	1	1
CHR1_JGVV11_218_T01	5	5.2	5	4.9	5.1	5.2	4.7	4.9	-0.3	-0.3	0.2	0	0.1	0.2	0.2	-0.1	-0.2	1	1	1	1	1	1	1	1	1
CHR1_JGVV11_219_T01	10.2	10.3	10	10	9.9	9.5	9.2	9.2	-1	-1.1	0.1	0	-0.4	0	0	0.4	-0.3	1.78e-07	1.54e-08	1	1	1	1	1	1	1
CHR1_JGVV11_22_T01	10.8	10.6	8.8	9.2	8.8	8.9	8.9	8.9	-1.8	-1.6	-0.2	0.4	0.1	0	-0.6	0.3	0.1	5.59e-05	0.00078044	1	1	1	1	1	1	1
CHR1_JGVV11_220_T01	11.3	11.1	11	10.9	10.7	10.2	10.6	10.4	-0.7	-0.8	-0.2	-0.2	-0.6	-0.3	0	0.4	-0.3	6.71e-06	4.7e-07	1	1	0.000560255	1	1	1	1
CHR1_JGVV11_221_T01	6.5	6.9	7.3	8.1	8.1	8.8	7.3	7	0.8	0.1	0.4	0.8	0.7	-0.3	-0.4	0.1	1	1	1	1	1	1	1	1	1	1
CHR1_JGVV11_222_T01	9.2	8.7	9	8.7	8.9	8.5	9.1	9	-0.1	0.2	-0.4	-0.3	-0.4	-0.1	-0.1	0.1	-0.3	1	1	1	1	1	1	1	1	1
CHR1_JGVV11_223_T01	9.2	8.2	6.7	5.8	6	6	6.3	6.8	-2.9	-1.4	-1	-0.9	0	0.5	-0.1	-0.9	-0.6	3.76e-07	0.732961	1	1	1	1	1	1	1
CHR1_JGVV11_224_T01	11.8	12.3	11.4	11.8	11.6	11.7	11.8	11.6	0	-0.7	0.4	0.4	0	-0.3	0	0.4	0.3	1	0.0218177	1	1	1	1	1	1	1
CHR1_JGVV11_225_T01	11.5	11.3	11.2	11	10.8	10.4	10.6	10.7	-0.8	-0.5	-0.2	-0.2	-0.4	0.1	0	0.1	-0.5	0.000233228	0.441634	1	1	1	1	1	1	1
CHR1_JGVV11_226_T01	13.8	14.1	13.4	13.5	13.1	13.1	12.5	12.7	-1.3	-1.4	0.3	0.1	0	0.2	0.2	0.1	-0.2	5.24e-11	6e-12	1	1	1	1	1	1	1
CHR1_JGVV11_227_T01	8.7	8.5	8.8	8.4	8.5	8	8.3	8.5	-0.3	0	-0.1	-0.4	-0.4	0.1	0.2	0.1	-0.6	1	1	1	1	1	1	1	1	1
CHR1_JGVV11_228_T01	7.6	6.6	7	6.4	6.8	6.1	6.9	6.2	-0.7	-0.4	-1	-0.6	-0.7	-0.7	-0.4	0.1	0	1	1	0.531275	1	1	1	1	1	1
CHR1_JGVV11_229_T01	10.4	9.6	10.1	9.3	9.6	8.8	9.4	9.2	-1.1	-0.3	-0.9	-0.8	-0.8	-0.1	-0.1	0	-0.6	0.0529218	1	1	1	1	1	1	1	1
CHR1_JGVV11_23_T01	11.4	10.7	9.1	9.3	8.8	8.1	8.4	7.8	-2.9	-2.9	-0.7	0.2	-0.6	-0.6	-0.9	0.8	0	4.67e-10	1.02e-09	1	1	1	1	1	1	1
CHR1_JGVV11_230_T01	11.9	11.9	12.3	12	12.2	11.7	12.7	12.6	0.8	0.7	0	-0.3	-0.5	-0.1	0.3	0.2	-0.4	0.00450565	0.0283948	1	1	1	1	1	1	1
CHR1_JGVV11_231_T01	10.3	9.6	10.5	9.6	10.6	9.6	11.1	10.3	0.8	0.8	-0.7	-0.9	-1	-0.8	0.2	0.1	-0.2	5.63e-05	0.000367328	0.000956486	3.44e-06	4.18e-07	0.000145796	1	1	1
CHR1_JGVV11_232_T01	8.4	7.9	8.6	7.9	8.7	7.9	9.1	8.5	0.7	0.5	-0.5	-0.7	-0.8	-0.6	0.3	0.1	-0.2	0.938064	1	1	0.421494	0.0696957	1	1	1	1
CHR1_JGVV11_233_T01	5.4	7	5.6	7.5	5.4	9.1	5.3	9.3	-0.1	2.3	1.6	2	3.7	4	-0.4	-1.8	-0.2	1	1.07e-07	0.000617468	6.54e-06	2.02e-13	2.95e-14	1	0.0771866	1
CHR1_JGVV11_234_T01	7.4	8.8	7.7	8.6	8.1	9.2	8.2	9.1	0.8	0.3	1.4	0.9	1.1	0.9	0.5	-0.2	0.2	1	1	0.000383376	0.878443	0.0348182	0.803659	1	1	1
CHR1_JGVV11_235_T01	6.6	7.6	6	5.7	5.9	7.9	8.5	7.7	1.9	0.2	1	-0.4	2	-0.8	1.3	-2.4	2.8	0.0599413	1	1	1	0.0324856	1	1	0.597982	0.0471591
CHR1_JGVV11_236_T01	9.2	9	9.6	9.6	9.7	9.9	10.1	10.1	0.8	1.1	-0.2	0.1	0.2	0	-0.3	-0.2	0.2	0.0154788	7.68e-05	1	1	1	1	1	1	1
CHR1_JGVV11_237_T01	9.2	8.7	9.5	9.1	9.6	9.3	10	9.6	0.8	0.9	-0.5	-0.4	-0.3	-0.4	-0.1	-0.1	0.1	0.00369063	0.000398128	1	1	1	1	1	1	1
CHR1_JGVV11_238_T01	8.9	8.8	8.3	8.7	8.3	8.4	7.8	8.1	-1	-0.7	-0.1	0.4	0.1	0.3	-0.5	0.2	-0.1	0.000367869	0.656097	1	1	1	1	1	1	1
CHR1_JGVV11_239_T01	7.3	7.2	5.7	5.7	5.2	5.3	5.4	5.4	-1.9	-1.8	-0.1	0.1	0.1	0	-0.1	0	0.1	0.00400076	0.00701452	1	1	1	1	1	1	1
CHR1_JGVV11_24_T01	10	9.4	9.9	8.8	9.5	7.4	7.9	7.1	-2.1	-2.3	-0.6	-1.1	-2	-0.8	0.5	0.9	-1.2	1.03e-06	8.1e-08	1	0.438357	2.51e-06	1	1	1	1
CHR1_JGVV11_240_T01	11	10.8	10.4	10.4	10.4	9.6	9.8	9.6	-1.2	-1.3	-0.2	0	-0.8	-0.2	-0.2	0.8	-0.6	1.18e-09	6.19e-10	1	1	0.000153941	1	1	0.109832	1
CHR1_JGVV11_241_T01	10.2	10.6	10.3	10.1	10.4	10.2	10.1	10.3	-0.1	-0.3	0.4	-0.2	-0.2	0.2	0.6	0	-0.4	1	1	1	1	1	1	1	1	1
CHR1_JGVV11_242_T01	11.7	12	12.6	11.8	12	9.7	11.6	11.4	-0.1	-0.6	0.3	-0.8	-2.2	-0.2	1	1.5	-2	1	1	1	1	1.76e-08	1	1	0.292879	0.000658608
CHR1_JGVV11_243_T01	10.5	10	10.7	10.8	11	11.2	11.4	11	0.9	1	-0.4	0.1	0.2	-0.4	-0.6	-0.1	0.6	0.000225627	0.000121536	1	1	1	1	1	1	1
CHR1_JGVV11_244_T01	10.9	10.4	11.1	11	11.2	11.4	11.6	11.3	0.8	1	-0.5	-0.1	0.2	-0.3	-0.4	-0.3	0.5	1	1	1	1	1	1	1	1	1
CHR1_JGVV11_245_T01	10.3	10.7	10.6	10.9	10.6	10.7	10.7	11	0.5	0.3	0.4	0.3	0.1	0.3	0.2	0.2	-0.2	1	1	1	1	1	1	1	1	1
CHR1_JGVV11_247_T01	15.2	15.2	15.3	15.2	15.3	15	15.2	15.1	0	-0.1	0	-0.1	-0.2	0	0.1	0.1	-0.2	1	1	1	1	1	1	1	1	1
CHR1_JGVV11_248_T01	11.4	11.3	11.2	11.1	11.1	11	11.1	10.8	-0.3	-0.5	-0.1	0	-0.1	-0.3	0	0	0.2	1	0.0182001	1	1	1	1	1	1	1
CHR1_JGVV11_249_T01	8.3	7.8	8.4	7.4	8.1	7.3	8.3	7.3	0	-0.5	-0.5	-0.9	-0.9	-1	0.4	-0.1	0.1	1	1	1	0.11271	0.456899	0.0642239	1	1	1
CHR1_JGVV11_25_T01	6.7	6.7	6.8	6.7	6.7	6.3	6.8	6.1	0.1	-0.6	-0.1	-0.1	-0.5	-0.7	0	0.4	0.3	1	1	1	1	1	1	1	1	1
CHR1_JGVV11_250_T01	14.5	14.4	14.7	14.6	14.7	14.7	14.8	14.7	0.3	0.3	-0.1	-0.1	0	-0.1	0	-0.1	0.1	1	1	1	1	1	1	1	1	1
CHR1_JGVV11_251_T01	8.7	9.4	9.5	9.9	9.8	10.6	9.6	9.5	0.8	0.1	0.7	0.5	0.8	-0.1	0.3	-0.4	0.9	0.425508	1	1	1	0.878956	1	1	1	1
CHR1_JGVV11_252_T01	11.2	11.1	11.3	10.8	11	10.4	10.9	10.7	-0.4	-0.4	-0.2	-0.5	-0.5	-0.2	0.3	0.1	-0.3	0.652049	0.359433	1	0.00881735	0.000801007	1	1	1	1
CHR1_JGVV11_253_T01	6.9	8.2	8.8	10.9	10.9	12.9	11.3	12.9	4.4	4.7	1.4	2.1	2	1.7	-0.7	0.1	0.3	1.11e-14	1.63e-15	0.035426	6.66e-06	1.69e-05	0.00104686	1	1	1
CHR1_JGVV11_254_T01	5.4	5.2	5	5.2	5.2	4.8	5.6	4.8	0.2	-0.4	-0.1	0.3	-0.4	-0.8	-0.4	0.6	0.4	1	1	1	1	1	1	1	1	1
CHR1_JGVV11_255_T01	11.6	12	12.5	12.7	12.9	13	13	12.7	1.5	0.7	0.5	0.2	0.1	-0.3	0.3	0.1	0.4	9.86e-09	0.164186	1	1	1	1	1	1	1
CHR1_JGVV11_256_T01	8.9	8.6	8.8	8.4	8.5	7.9	8.3	8.1	-0.6	-0.5	-0.3	-0.4	-0.6	-0.1	0.1	0.2	-0.4	1	1	1	1	1	1	1	1	1
CHR1_JGVV11_257_T01	8.1	8	7	7	6.6	6	5.7	5.8	-2.4	-2.2	-0.2	0.1	-0.6	0.1	-0.2	0.7	-0.7	7.21e-09	8.55e-08	1	1	1	1	1	1	1
CHR1_JGVV11_258_T01	4.9	4.8	5.5	5.5	6.9	7.9	7	6.7	2.1	1.9	0	0.1	1	-0.3	-0.1	-0.9	1.3	4.18e-08	8.37e-07	1	1	0.306139	1	1	1	1
CHR1_JGVV11_259_T01	10.9	11.5	11.5	11.7	11.4	11.2	11.3	11.6	0.4	0.1	0.6	0.3	-0.2	0.3	0.4	0.4	-0.5	1	1	1	1	1	1	1	1	1
CHR1_JGVV11_260_T01	4.9	4.8	4.9	5	5.1	6	4.9	6.1	0	1.4	-0.2	0.1	1	1.2	-0.3	-0.9	-0.3	1	0.00612814	1	1	1	0.0426869	1	1	1
CHR1_JGVV11_261_T01	11.5	12	11.5	12	11.4	11.5	11.3	12.1	-0.2	0	0.6	0.5	0.1	0.8	0.1	0.4	-0.7	1	1	0.0219215	0.395298	1	1.74e-05	1	1	0.222131
CHR1_JGVV11_262_T01	4.9	4.7	4.7	4.7	4.6	4.6	4.7	4.8	-0.2	0.1	-0.2	0	0	0	-0.2	0	-0.1	1	1	1	1	1	1	1	1	1
CHR1_JGVV11_263_T01	11.1	10.7	10.4	10.1	9.8	9.1	9.6	9.1	-1.5	-1.6	-0.3	-0.3	-0.7	-0.4	-0.1	0.4	-0.2	6.59e-08	1.33e-08	1	1	0.701923	1	1	1	1
CHR1_JGVV11_264_T01	5.9	5.4	5.5	5.3	5.2	4.8	6	5.2	0.1	-0.2	-0.5	-0.2	-0.4	-0.8	-0.3	0.2	0.4	1	1	1	1	1	1	1	1	1
CHR1_JGVV11_265_T01	9.2	9.3	8.9	8.5	8.4	7.9	8	7.8	-1.2	-1.4	0.1	-0.4	-0.5	-0.1	0.5	0.1	-0.4	0.00417399	6.65e-05	1	1	1	1	1	1	1
CHR1_JGVV11_266_T01	12.4	12	12.6	12.1	12.4	12.2	12.1	12.2	-0.2	0.2	-0.3	-0.5	-0.2	0.1	0.2	-0.3	-0.3	1	1	1	1	1	1	1	1	1
CHR1_JGVV11_267_T01	8.1	8.1	8.4	8.3	8.2	7.5	7.6	7.9	-0.5	-0.3	0	-0.1	-0.6	0.3	0.2	0.5	-0.9	1	1	1	1	1	1	1	1	1
CHR1_JGVV11_268_T01	11.5	11.7	11.1	11.5	11.1	11.7	11	11.5	-0.4	-0.2	0.3	0.4	0.5	0.5	-0.1	-0.1	0	0.101767	1	1	0.450777	0.00509418	0.0180166	1	1	1
CHR1_JGVV11_269_T01	8.4	8.4	8.9	9.3	9.8	10.8	10.6	9.8	2.2	1.3	0	0.5	1	-0.8	-0.4	-0.5	1.8	2.28e-11	6.59e-06	1	1	0.00627998	0.196992	1	1	3.62e-05
CHR1_JGVV11_27_T01	9.5	11.2	11.8	12.9	12.3	13	13	13	3.4	1.8	1.6	1	0.7	0	0.6	0.3	0.7	1.69e-16	1.37e-08	2.38e-07	0.00808377	1	1	1	1	1
CHR1_JGVV11_270_T01	4.6	4.8	4.7	4.9	4.6	4.9	4.6	5.2	0	0.4	0.1	0.2	0.3	0.6	-0.1	-0.1	-0.3	1	1	1	1	1	1	1	1	1
CHR1_JGVV11_271_T01	9.5	8.6	9	7.9	8.7	7.8	8.8	8.3	-0.7	-0.3	-0.9	-1	-0.9	-0.5	0.1	-0.1	-0.4	1	1	0.225887	0.0171734	0.159989	1	1	1	1
CHR1_JGVV11_272_T01	5.5	11.5	5.9	11.5	6.6	11.9	7.8	11.8	2.3	0.3	6	5.6	5.3	4	0.5	0.3	1.3	4.81e-09	1	1.23e-21	1.67e-20	8.48e-20	5.32e-16	1	1	1
CHR1_JGVV11_273_T01	5.9	7.3	5.9	7.6	7.2	8.9	7.4	8.2	1.4	0.9	1.3	1.7	1.7	0.8	-0.4	0	0.9	0.015806	1	0.0618535	0.000397854	0.000575489	1	1	1	1
CHR1_JGVV11_274_T01	7.7	8.2	9.3	10.3	10.5	11.5	10.9	10.3	3.3	2.1	0.5	1	1	-0.6	-0.5	0	1.6	7.58e-11	6.86e-06	1	1	1	1	1	1	0.857169
CHR1_JGVV11_275_T01	10.4	9.8	10.2	10.5	10.3	12	12.2	11.7	1.8	1.8	-0.6	0.3	1.7	-0.5	-0.9	-1.4	2.2	0.152895	0.0773457	1	1	0.409733	1	1	1	1
CHR1_JGVV11_276_T01	6.6	6.4	5.5	5.5	5.4	5.6	5.6	5.6	-1	-0.9	-0.2	0	0.2	0	-0.2	-0.2	0.2	0.00122329	0.0188005	1	1	1	1	1	1	1
CHR1_JGVV11_277_T01	10.8	11.2	10.8	11.1	10.8	10.7	10.7	10.8	0	-0.4	0.4	0.3	-0.1	0.1	0.1	0.4	-0.2	1	1	1	1	1	1	1	1	1
CHR1_JGVV11_278_T01	12.9	12.4	11.9	11.6	11.5	11	11.2	10.8	-1.7	-1.6	-0.5	-0.3	-0.4	-0.4	-0.2	0.1	0	2.99e-08	8.09e-08	1	1	1	1	1	1	1
CHR1_JGVV11_279_T01	11	9.5	10.3	8.9	10	8.2	10.4	8.9	-0.6	-0.6	-1.5	-1.4	-1.8	-1.5	-0.1	0.4	-0.3	1	1	1.13e-07	1.01e-06	1.29e-09	1.57e-07	1	1	1
CHR1_JGVV11_28_T01	11.4	10.9	9.9	10.2	10.1	10.6	11.2	11.1	-0.2	0.3	-0.5	0.3	0.5	0	-0.8	-0.2	0.5	1	1	1	1	1	1	1	1	1
CHR1_JGVV11_280_T01	13.2	12.7	12.5	12.3	12.2	11.9	11.8	11.8	-1.4	-0.9	-0.5	-0.3	-0.3	0	-0.3	0	-0.2	2.49e-10	3.4e-05	0.375966	1	1	1	1	1	1
CHR1_JGVV11_281_T01	11.6	11.6	11.3	11.4	11.2	11.2	11	11.3	-0.6	-0.3	0	0.1	0	0.2	-0.2	0.2	-0.3	0.0930544	1	1	1	1	1	1	1	1
CHR1_JGVV11_282_T01	11.3	11.9	11.6	12.2	11.8	11.9	12	12.2	0.6	0.3	0.6	0.6	0.1	0.3	0	0.5	-0.2	0.0314316	1	0.0803341	0.0433241	1	1	1	1	1
CHR1_JGVV11_283_T01	7.2	7	7.4	7.7	7.8	7.8	7.9	6.8	0.7	-0.2	-0.1	0.3	0	-1.1	-0.4	0.3	1.1	1	1	1	1	1	1	1	1	1
CHR1_JGVV11_284_T01	10.6	10.4	10.4	10	10.1	10	10.7	10.5	0.1	0.1	-0.2	-0.4	-0.1	-0.3	0.2	-0.3	0.1	1	1	1	1	1	1	1	1	1
CHR1_JGVV11_285_T01	6.9	6.8	7.5	8.1	8.4	8.9	8.8	8.2	2	1.4	-0.1	0.7	0.5	-0.6	-0.7	0.2	1.1	1.66e-05	0.0159403	1	1	1	1	1	1	1
CHR1_JGVV11_286_T01	9.6	10.6	10.4	10.6	10	9.8	9.9	10.4	0.3	-0.1	1	0.2	-0.2	0.6	0.7	0.4	-0.8	1	1	1.92e-05	1	1	0.486553	1	1	0.75832
CHR1_JGVV11_287_T01	9.3	10.2	10.7	9.4	10	7.7	9.2	7.4	-0.1	-2.7	0.9	-1.3	-2.3	-1.8	2.2	1	-0.5	1	6.68e-10	1	0.0215251	6.03e-08	2.43e-05	0.000948474	1	1
CHR1_JGVV11_288_T01	5.5	5.6	5.5	6.3	5.8	5.8	5.4	5.4	-0.1	-0.2	0.1	0.8	0	0	-0.8	0.8	0	1	1	1	1	1	1	1	1	1
CHR1_JGVV11_289_T01	8.4	8.2	8.4	8.2	8.4	8	8.2	8	-0.2	-0.1	-0.3	-0.3	-0.4	-0.2	0	0.1	-0.2	1	1	1	1	1	1	1	1	1
CHR1_JGVV11_29_T01	6.8	6.2	6.6	6.5	6.6	6.3	6.8	6.2	0.1	0	-0.5	-0.1	-0.3	-0.7	-0.5	0.2	0.4	1	1	1	1	1	1	1	1	1
CHR1_JGVV11_290_T01	9.9	9.7	9.8	9.8	9.9	9.8	10	9.6	0.1	-0.1	-0.2	0	-0.1	-0.4	-0.2	0.1	0.3	1	1	1	1	1	1	1	1	1
CHR1_JGVV11_291_T01	11.2	11.4	11.4	11.5	11.2	11.1	10.9	11.4	-0.3	0	0.2	0.1	-0.1	0.6	0.1	0.2	-0.6	1	1	1	1	1	1	1	1	1
CHR1_JGVV11_292_T01	10.8	10.9	10.9	10.8	10.9	11	10.4	10.4	-0.5	-0.4	0	-0.1	0.1	0.1	0.1	-0.2	0	1	1	1	1	1	1	1	1	1
CHR1_JGVV11_293_T01	10.8	10.6	9.7	9.6	9.5	8.6	9.1	8.8	-1.7	-1.8	-0.2	-0.2	-0.9	-0.4	0	0.7	-0.6	5.01e-06	7.13e-07	1	1	0.623914	1	1	1	1
CHR1_JGVV11_294_T01	9.3	9.8	9.2	9.5	9	9.6	9.3	8.8	0	-1	0.5	0.4	0.6	-0.5	0.1	-0.2	1.2	1	0.0138343	1	1	1	1	1	1	0.795457
CHR1_JGVV11_295_T01	12.8	12.8	12.6	12.3	12.2	11.1	11.1	10	-1.7	-2.8	0	-0.3	-1.1	-1.1	0.3	0.8	-0.1	4.81e-08	7.12e-14	1	1	0.00102162	0.00322143	1	1	1
CHR1_JGVV11_296_T01	11	13.5	11.3	12	10.1	10.5	8.3	9.5	-2.6	-4	2.6	0.7	0.4	1.2	1.9	0.3	-0.8	1.65e-07	1.63e-12	3.34e-07	1	1	1	0.242573	1	1
CHR1_JGVV11_297_T01	8.7	8.6	8.3	8.6	8.6	8.7	7.9	7.9	-0.8	-0.7	-0.1	0.3	0.1	0	-0.4	0.2	0.1	1	1	1	1	1	1	1	1	1
CHR1_JGVV11_298_T01	10	9.7	9.7	9.1	9.5	9.1	9.4	8.7	-0.7	-1	-0.4	-0.6	-0.3	-0.7	0.2	-0.2	0.4	0.000371548	4.21e-08	1	0.024284	1	0.000290989	1	1	1
CHR1_JGVV11_299_T01	10.4	10.4	10.5	10.3	10.4	10.1	10.3	10	-0.1	-0.4	0	-0.3	-0.4	-0.3	0.3	0.1	-0.1	1	1	1	1	1	1	1	1	1
CHR1_JGVV11_3_T01	5.2	5.2	5.5	5.4	5.4	5.3	5.4	5.2	0.2	0.1	-0.1	-0.1	-0.2	-0.2	0	0.1	0	1	1	1	1	1	1	1	1	1
CHR1_JGVV11_30_T01	12.2	11.9	12.1	11.8	11.9	11.5	11.8	11.6	-0.4	-0.3	-0.3	-0.3	-0.4	-0.2	0	0	-0.2	1	1	1	1	1	1	1	1	1
CHR1_JGVV11_300_T01	7	7	7	6.9	7	6.4	7.3	6.5	0.3	-0.4	-0.1	-0.1	-0.6	-0.8	0	0.5	0.2	1	1	1	1	1	1	1	1	1
CHR1_JGVV11_301_T01	9.4	9.3	9	9.1	9.1	9.2	8.5	8.4	-0.9	-0.9	-0.1	0	0.1	-0.1	-0.1	-0.1	0.2	0.00037874	0.000186017	1	1	1	1	1	1	1
CHR1_JGVV11_302_T01	12.8	12.3	12.2	12.1	12.2	12.3	12.5	12.4	-0.3	0	-0.4	-0.1	0.1	-0.1	-0.4	-0.1	0.2	1	1	1	1	1	1	1	1	1
CHR1_JGVV11_303_T01	6.1	6.1	6.4	6.5	6.1	6	6	5.7	-0.1	-0.3	-0.1	0.1	-0.1	-0.3	-0.2	0.2	0.2	1	1	1	1	1	1	1	1	1
CHR1_JGVV11_304_T01	9.3	9.7	10.3	10.4	10.6	10.5	10.4	10.2	1.2	0.5	0.5	0.2	-0.1	-0.2	0.3	0.2	0.1	1.25e-05	1	1	1	1	1	1	1	1
CHR1_JGVV11_305_T01	6.1	6.5	6.7	7.6	7.9	9.5	10	10.4	3.9	3.9	0.4	0.9	1.6	0.4	-0.5	-0.7	1.2	1.08e-13	1.18e-13	1	1	0.000938786	1	1	1	1
CHR1_JGVV11_306_T01	7.6	7.3	7.2	7.3	8.5	9	8	7.9	0.4	0.6	-0.3	0.1	0.5	-0.1	-0.3	-0.4	0.5	1	1	1	1	1	1	1	1	1
CHR1_JGVV11_307_T01	8.9	9.4	6.5	7.3	6.1	6.7	6.5	6.4	-2.4	-3	0.5	0.7	0.6	-0.1	-0.2	0.2	0.7	0.00212284	1.57e-05	1	1	1	1	1	1	1
CHR1_JGVV11_308_T01	11.4	11.4	10.8	10.7	10	8.8	8.3	8.6	-3.1	-2.8	0	-0.1	-1.2	0.3	0	1.1	-1.5	1.06e-17	3.49e-16	1	1	5.17e-06	1	1	0.0301695	9.37e-05
CHR1_JGVV11_309_T01	11.8	11.6	11.4	11.5	11.5	11.5	11.1	11	-0.7	-0.6	-0.2	0.2	0	-0.1	-0.4	0.1	0.1	5.29e-05	0.0026328	1	1	1	1	1	1	1
CHR1_JGVV11_31_T01	8.2	7.2	6.6	6.1	6	6.2	6.5	6.5	-1.8	-0.7	-1	-0.4	0.2	0.1	-0.6	-0.7	0.2	0.00359094	1	1	1	1	1	1	1	1
CHR1_JGVV11_310_T01	10.6	10.3	10	10.3	10.1	11.3	11.1	10.3	0.5	-0.1	-0.3	0.2	1.2	-0.8	-0.5	-1	2	1	1	1	1	0.161726	1	1	1	0.0116754
CHR1_JGVV11_311_T01	5.5	5.1	5.2	5.2	5.6	5.2	5.1	4.9	-0.4	-0.2	-0.4	0	-0.5	-0.2	-0.3	0.4	-0.2	1	1	1	1	1	1	1	1	1
CHR1_JGVV11_312_T01	8.4	10.8	8.8	10.2	8.7	9	8.3	10	-0.2	-0.8	2.4	1.4	0.3	1.7	1	1.1	-1.4	1	0.210319	6.18e-12	9.43e-06	1	4.28e-08	1	0.660373	0.00764321
CHR1_JGVV11_313_T01	12.1	11.6	11.8	11.5	11.5	11.1	11.6	11.5	-0.6	-0.1	-0.6	-0.3	-0.4	0	-0.3	0.2	-0.4	0.000455328	1	0.00104883	1	0.126038	1	1	1	1
CHR1_JGVV11_314_T01	11.4	10.7	10.9	10.4	10.6	10.3	10.6	10.5	-0.9	-0.3	-0.7	-0.4	-0.3	-0.1	-0.3	-0.1	-0.2	0.00309157	1	0.100975	1	1	1	1	1	1
CHR1_JGVV11_315_T01	10.9	12.3	12.4	12.9	13.1	13.1	12.7	11.7	1.8	-0.6	1.4	0.4	0	-1	1	0.4	1	0.000412758	1	0.0530677	1	1	1	1	1	1
CHR1_JGVV11_316_T01	9.2	8.2	8.1	7.7	8	7.8	9	7.6	-0.2	-0.6	-1	-0.4	-0.2	-1.3	-0.6	-0.2	1.1	1	1	1	1	1	0.712371	1	1	1
CHR1_JGVV11_317_T01	5.5	5.2	5	4.9	5	5.3	5.6	4.9	0.1	-0.2	-0.3	0	0.3	-0.6	-0.3	-0.4	1	1	1	1	1	1	1	1	1	1
CHR1_JGVV11_318_T01	12.3	12.5	12.2	12.6	12.1	12.7	12.5	12.9	0.2	0.4	0.2	0.4	0.7	0.4	-0.2	-0.3	0.3	1	1	1	1	1	1	1	1	1
CHR1_JGVV11_319_T01	13.3	13.5	13.3	13.4	13.2	13.1	13.1	13.1	-0.2	-0.4	0.3	0.1	-0.1	0	0.1	0.2	-0.1	1	0.000849851	1	1	1	1	1	1	1
CHR1_JGVV11_32_T01	7	6.4	5.6	5.4	5.5	5.6	5.4	5.5	-1.6	-1	-0.6	-0.2	0.1	0.1	-0.4	-0.4	0	0.732624	1	1	1	1	1	1	1	1
CHR1_JGVV11_320_T01	12.8	12.1	13	12.1	12.3	12.7	12.9	13.1	0.1	0.9	-0.7	-0.9	0.5	0.1	0.2	-1.4	0.3	1	1	1	1	1	1	1	1	1
CHR1_JGVV11_321_T01	8.3	7.2	7.3	6.6	7.1	7.6	8.4	7.8	0.1	0.6	-1.1	-0.8	0.6	-0.6	-0.4	-1.3	1.2	1	1	0.37994	1	1	1	1	1	1
CHR1_JGVV11_322_T01	10.5	10.4	10	10.1	10.4	10.1	9.8	9.3	-0.7	-1.1	-0.1	0	-0.4	-0.5	-0.1	0.4	0.2	0.61387	0.000134918	1	1	1	1	1	1	1
CHR1_JGVV11_323_T01	12.2	12.4	12.4	12.5	12.5	12.4	12.6	12.6	0.4	0.2	0.2	0.1	-0.1	0.1	0.1	0.2	-0.2	1	1	1	1	1	1	1	1	1
CHR1_JGVV11_324_T01	9.7	11.2	10.7	11.5	10.1	10.1	8.9	10.9	-0.7	-0.3	1.5	0.8	0	2	0.7	0.8	-2	1	1	0.000149044	1	1	4.07e-07	1	1	0.00101579
CHR1_JGVV11_325_T01	12.9	12.5	12.5	12.3	12.2	12	12.2	12.4	-0.6	-0.1	-0.4	-0.1	-0.2	0.1	-0.2	0.1	-0.3	0.0966052	1	1	1	1	1	1	1	1
CHR1_JGVV11_326_T01	9.5	9	8.7	8.6	8.1	7.8	8	8.6	-1.5	-0.3	-0.5	-0.1	-0.3	0.6	-0.4	0.2	-0.9	0.062932	1	1	1	1	1	1	1	1
CHR1_JGVV11_327_T01	10.7	10.5	10.4	11.1	10.4	12	12.3	12.5	1.6	2	-0.2	0.7	1.6	0.2	-0.9	-0.9	1.4	0.0012247	8.61e-06	1	1	0.00125817	1	1	1	1
CHR1_JGVV11_328_T01	4.9	5.4	5.7	6.6	6.6	7	5.9	7.3	1	1.9	0.5	0.9	0.3	1.4	-0.4	0.5	-1.1	1	0.000376028	1	1	1	0.137762	1	1	1
CHR1_JGVV11_329_T01	7.2	7.2	7.4	7.5	7.6	7.4	7.3	7.7	0.1	0.4	0.1	0.1	-0.2	0.4	0	0.3	-0.5	1	1	1	1	1	1	1	1	1
CHR1_JGVV11_33_T01	6.5	7	7.9	9	8.6	9.5	8.6	8.5	2.1	1.5	0.5	1	0.8	-0.1	-0.5	0.2	1	9.87e-07	0.00303984	1	1	1	1	1	1	1
CHR1_JGVV11_330_T01	7.6	7.6	7.6	7.6	7.5	7.7	7.5	7	-0.2	-0.5	-0.1	-0.1	0.2	-0.5	0	-0.3	0.6	1	1	1	1	1	1	1	1	1
CHR1_JGVV11_331_T01	12	12.1	11.7	11.6	11.6	11.4	11.2	11.2	-0.8	-0.8	0	-0.1	-0.1	0	0.1	0.1	-0.1	0.000602023	0.000250484	1	1	1	1	1	1	1
CHR1_JGVV11_332_T01	12.8	12.8	12.7	12.7	12.6	12.4	12.3	12.6	-0.5	-0.2	0	0	-0.2	0.3	0	0.2	-0.5	0.01088	1	1	1	1	1	1	1	1
CHR1_JGVV11_333_T01	8.6	9.4	8.4	8.7	8.6	8.3	8.5	9.5	-0.1	0.1	0.8	0.3	-0.4	1	0.5	0.7	-1.3	1	1	1	1	1	1	1	1	1
CHR1_JGVV11_334_T01	6	5.8	6	6.1	5.9	5.7	5.8	5.4	-0.3	-0.4	-0.2	0.1	-0.3	-0.4	-0.3	0.4	0.1	1	1	1	1	1	1	1	1	1
CHR1_JGVV11_335_T01	10.9	11.3	9.5	10.7	10.3	11.2	9.7	11.4	-1.2	0.1	0.4	1.3	0.9	1.6	-0.9	0.4	-0.7	0.0105256	1	1	0.00297275	1	1.69e-05	1	1	1
CHR1_JGVV11_336_T01	6	5.6	6.1	6.1	5.9	5.8	5.9	5.7	-0.1	0	-0.4	0	-0.1	-0.2	-0.3	0.1	0.1	1	1	1	1	1	1	1	1	1
CHR1_JGVV11_337_T01	6.9	6.4	6.9	6.7	6.7	7.1	7.8	6.8	0.9	0.3	-0.5	-0.2	0.4	-1.1	-0.3	-0.6	1.5	1	1	1	1	1	1	1	1	1
CHR1_JGVV11_338_T01	10.4	10.4	10.3	10.6	10.2	10.5	10.5	10.6	0.1	0.2	0	0.3	0.2	0.1	-0.3	0.1	0.1	1	1	1	1	1	1	1	1	1
CHR1_JGVV11_339_T01	6	6.5	8.1	9.4	9.8	10.3	9.6	9.7	3.6	3.2	0.5	1.3	0.4	0.1	-0.8	0.9	0.4	9.38e-12	3.12e-10	1	0.171413	1	1	1	1	1
CHR1_JGVV11_34_T01	11.1	11.3	11.4	11.8	11.9	12.2	11.9	11.9	0.8	0.6	0.2	0.4	0.3	0.1	-0.2	0.1	0.2	7.6e-05	0.0120888	1	1	1	1	1	1	1
CHR1_JGVV11_340_T01	11.8	12	12.2	12.2	12	11.8	11.7	12	0	0	0.2	0	-0.3	0.2	0.2	0.3	-0.5	1	1	1	1	1	1	1	1	1
CHR1_JGVV11_341_T01	9.2	10.4	10.1	10.1	9.6	9.3	9.1	9.6	-0.1	-0.8	1.2	0	-0.2	0.5	1.1	0.3	-0.7	1	1	0.00396357	1	1	1	1	1	1
CHR1_JGVV11_342_T01	7.7	8.4	9.6	9.4	9.7	9.7	11	10.5	3.3	2.1	0.7	-0.2	-0.1	-0.5	0.9	-0.1	0.4	7.11e-11	5.62e-06	1	1	1	1	1	1	1
CHR1_JGVV11_343_T01	13.7	13.7	14	13.8	13.8	13.3	13.8	13.5	0.1	-0.2	0	-0.2	-0.5	-0.3	0.2	0.3	-0.2	1	1	1	1	0.432376	1	1	1	1
CHR1_JGVV11_344_T01	12.2	12.2	12.4	12.1	12.3	11.7	12.1	12	-0.1	-0.1	0	-0.3	-0.6	-0.1	0.2	0.3	-0.5	1	1	1	1	0.796977	1	1	1	1
CHR1_JGVV11_345_T01	10	9.8	10	9.6	9.9	9.1	10.1	9.7	0.1	-0.1	-0.2	-0.4	-0.8	-0.4	0.3	0.4	-0.5	1	1	1	0.384399	2.38e-06	1	1	1	1
CHR1_JGVV11_346_T01	8.4	7.7	8	7.3	7.4	6.5	7.1	7	-1.3	-0.7	-0.7	-0.7	-0.9	-0.1	0	0.2	-0.8	1.42e-06	0.249643	0.281831	0.169372	0.00511572	1	1	1	1
CHR1_JGVV11_347_T01	11.6	11.6	11.7	11.6	11.3	11.8	11.8	11.8	0.2	0.3	0	-0.1	0.5	0.1	0.1	-0.6	0.5	1	1	1	1	1	1	1	1	1
CHR1_JGVV11_348_T01	4.9	5	4.9	5	4.9	4.9	4.9	4.8	0	-0.2	0.1	0.1	0	-0.1	-0.1	0.1	0.1	1	1	1	1	1	1	1	1	1
CHR1_JGVV11_349_T01	7.7	6.5	6.5	6.2	6.4	7.3	8.3	7.1	0.7	0.6	-1.1	-0.3	0.9	-1.2	-0.9	-1.1	2.1	1	1	1	1	1	0.914751	1	1	0.0465058
CHR1_JGVV11_35_T01	11.1	11.2	11.5	12	12	12.6	12.9	13.3	1.8	2.1	0.1	0.5	0.6	0.5	-0.3	-0.1	0.1	8.41e-13	6.53e-15	1	1	0.183781	1	1	1	1
CHR1_JGVV11_350_T01	10.8	10.6	10.7	10.6	10.8	10.5	10.5	10.5	-0.3	-0.1	-0.2	0	-0.2	0	-0.2	0.2	-0.2	1	1	1	1	1	1	1	1	1
CHR1_JGVV11_351_T01	12.7	12.5	12.5	13.1	12.8	13.4	13.4	13.8	0.7	1.3	-0.2	0.5	0.7	0.4	-0.7	-0.2	0.3	1	7.53e-05	1	1	1	1	1	1	1
CHR1_JGVV11_352_T01	11.6	11.7	12	11.9	12.1	11.9	11.9	11.6	0.4	-0.2	0.2	-0.1	-0.2	-0.4	0.2	0.1	0.2	1	1	1	1	1	1	1	1	1
CHR1_JGVV11_353_T01	6.4	7.1	8.5	9.9	10.3	11.5	11.1	11	4.6	3.9	0.6	1.4	1.3	-0.1	-0.8	0.1	1.4	5.62e-17	7.46e-15	1	0.00244172	0.0132202	1	1	1	1
CHR1_JGVV11_354_T01	6.6	7.3	10.7	11.3	11.5	11.8	10.4	9.7	3.8	2.4	0.7	0.7	0.3	-0.6	0.1	0.3	1	2.74e-07	0.00538251	1	1	1	1	1	1	1
CHR1_JGVV11_355_T01	10.1	10.6	11.9	11.1	12.1	9	11.3	10.7	1.2	0	0.5	-0.8	-3.1	-0.6	1.4	2.3	-2.5	1	1	1	1	2.77e-08	1	1	0.0557773	0.0107721
CHR1_JGVV11_356_T01	10.4	9.8	9.2	8.9	8.5	7.7	8.2	7.8	-2.1	-2	-0.5	-0.3	-0.8	-0.4	-0.2	0.5	-0.4	7.91e-13	4.05e-12	1	1	0.0197166	1	1	1	1
CHR1_JGVV11_357_T01	9.2	10.4	10.5	11.1	10.9	11.3	10.9	11.4	1.7	0.9	1.2	0.6	0.4	0.5	0.6	0.2	0	3.37e-12	3.77e-05	2.56e-08	0.0731521	1	1	1	1	1
CHR1_JGVV11_358_T01	11.5	11.5	11.5	11.4	11.3	11.3	11.2	11.2	-0.3	-0.3	0	-0.1	0	0	0.1	-0.1	0	1	1	1	1	1	1	1	1	1
CHR1_JGVV11_359_T01	12.1	11.9	11.8	11.9	11.7	11.7	11.7	11.6	-0.3	-0.3	-0.2	0.1	0	-0.1	-0.3	0.2	0.1	1	1	1	1	1	1	1	1	1
CHR1_JGVV11_36_T01	6	6.8	6	6.3	5.7	6.9	5.8	6.5	-0.2	-0.3	0.7	0.3	1.2	0.6	0.4	-0.8	0.6	1	1	1	1	0.419973	1	1	1	1
CHR1_JGVV11_360_T01	8.3	10.3	10.4	12	12.6	13.5	12.2	12.2	4	1.9	2	1.6	1	-0.1	0.5	0.6	1	2.2e-14	1.64e-05	2.21e-06	0.00100345	1	1	1	1	1
CHR1_JGVV11_361_T01	10.9	10.2	10.1	9.9	9.9	9.4	10.2	9.9	-0.7	-0.3	-0.7	-0.2	-0.5	-0.3	-0.5	0.3	-0.2	0.329796	1	0.646532	1	1	1	1	1	1
CHR1_JGVV11_362_T01	5.8	6.1	7.4	6.8	7.5	8.6	8.2	8.6	2.4	2.5	0.3	-0.6	1.1	0.4	0.8	-1.7	0.7	2.23e-06	7.76e-07	1	1	1	1	1	1	1
CHR1_JGVV11_363_T01	6.8	6.7	10.5	11.7	11.8	13.1	11.5	11.4	4.7	4.6	-0.1	1.2	1.3	-0.1	-1.3	-0.2	1.5	1.48e-12	2.33e-12	1	1	1	1	1	1	1
CHR1_JGVV11_364_T01	6.2	6.2	6.3	6.1	6.2	5.8	6.2	5.7	0	-0.5	0	-0.2	-0.4	-0.5	0.2	0.2	0.1	1	1	1	1	1	1	1	1	1
CHR1_JGVV11_365_T01	12	11.9	12	11.9	11.9	11.6	11.7	11.7	-0.4	-0.2	-0.1	-0.1	-0.4	0	0	0.3	-0.4	1	1	1	1	1	1	1	1	1
CHR1_JGVV11_366_T01	7.6	7.1	8.3	8.2	8	8.4	8.4	7.6	0.7	0.5	-0.5	-0.1	0.4	-0.7	-0.4	-0.5	1.2	1	1	1	1	1	1	1	1	1
CHR1_JGVV11_367_T01	5.7	6.1	6.1	5.9	5.9	5.5	6.2	6.5	0.5	0.4	0.4	-0.1	-0.4	0.3	0.5	0.3	-0.7	1	1	1	1	1	1	1	1	1
CHR1_JGVV11_368_T01	9.1	9.5	10.3	9.9	10.7	10.4	11.6	10.9	2.5	1.4	0.4	-0.4	-0.3	-0.7	0.8	-0.1	0.4	2.19e-13	2.66e-06	1	1	1	0.610455	1	1	1
CHR1_JGVV11_369_T01	9.6	10.1	9.7	10.3	9.9	10	10	10.3	0.4	0.2	0.5	0.6	0.1	0.3	0	0.5	-0.2	1	1	0.419953	0.111431	1	1	1	1	1
CHR1_JGVV11_37_T01	9.1	9.8	9.2	8.9	8.4	7.5	8.2	9.3	-0.9	-0.5	0.7	-0.4	-0.9	1.1	1.1	0.5	-1.9	1	1	1	1	1	0.0666694	1	1	0.00086594
CHR1_JGVV11_370_T01	9.5	8.7	8.2	7.8	7.8	7.1	7.3	6.7	-2.2	-2	-0.8	-0.4	-0.7	-0.6	-0.4	0.3	-0.1	1.08e-12	3.18e-11	0.0282795	1	0.292657	1	1	1	1
CHR1_JGVV11_371_T01	10.3	10.4	10	10.3	10	10.4	9.8	10.1	-0.5	-0.3	0.1	0.3	0.4	0.3	-0.1	-0.1	0.1	0.00163336	1	1	1	0.0357571	0.885943	1	1	1
CHR1_JGVV11_372_T01	5.8	6.5	7.2	7.8	8.5	9.3	9	8.9	3.1	2.4	0.6	0.6	0.8	-0.1	0	-0.2	0.8	5.97e-07	0.000184428	1	1	1	1	1	1	1
CHR1_JGVV11_373_T01	7.2	7.1	6.5	6.5	6.5	6.2	6.6	6.9	-0.6	-0.2	-0.1	-0.1	-0.2	0.3	-0.1	0.2	-0.5	1	1	1	1	1	1	1	1	1
CHR1_JGVV11_374_T01	13.1	13	13.1	13	13.1	12.8	13	12.9	-0.1	-0.1	-0.1	-0.1	-0.3	-0.2	0	0.1	-0.1	1	1	1	1	1	1	1	1	1
CHR1_JGVV11_375_T01	11.5	11.3	11.4	11.3	11.3	11.1	11.2	11.1	-0.3	-0.2	-0.2	-0.1	-0.2	-0.1	-0.1	0.1	-0.1	1	1	1	1	1	1	1	1	1
CHR1_JGVV11_376_T01	5.8	6.3	5.4	5.3	5.3	5.2	5.1	4.9	-0.6	-1.4	0.5	-0.1	-0.1	-0.2	0.6	0	0.2	1	0.0213489	1	1	1	1	1	1	1
CHR1_JGVV11_377_T01	11.8	12.1	10.6	10.7	10.3	11.3	11.3	11.4	-0.4	-0.7	0.3	0	1	0	0.3	-0.9	0.9	1	1	1	1	1	1	1	1	1
CHR1_JGVV11_378_T01	7.2	8.3	7.5	8.4	7.6	8.2	9.4	9.6	2.1	1.3	1.1	0.9	0.6	0.3	0.2	0.3	0.3	4.58e-06	0.124209	0.836139	1	1	1	1	1	1
CHR1_JGVV11_379_T01	10	10.4	10.1	10.5	10	9.8	8.6	8.9	-1.4	-1.5	0.4	0.4	-0.2	0.3	0	0.6	-0.5	2.08e-07	3.46e-08	1	1	1	1	1	1	1
CHR1_JGVV11_38_T01	12.4	12.1	12.5	12.5	12.5	12.2	12.5	13	0.1	0.9	-0.3	0	-0.3	0.5	-0.3	0.3	-0.8	1	3.57e-07	1	1	1	0.253316	1	1	0.0207275
CHR1_JGVV11_380_T01	7.2	7.7	7.3	7.2	7.4	7.6	8.1	7.3	0.9	-0.4	0.4	-0.1	0.2	-0.9	0.5	-0.3	1.1	1	1	1	1	1	1	1	1	1
CHR1_JGVV11_381_T01	12.4	12.1	12.7	12.4	12.3	12.2	12.3	12.5	0	0.4	-0.3	-0.3	-0.2	0.1	0	-0.1	-0.3	1	1	1	1	1	1	1	1	1
CHR1_JGVV11_382_T01	7.9	9.1	7.9	8.9	8.4	9.9	9.9	9.5	2	0.3	1.2	1	1.5	-0.4	0.2	-0.4	1.9	3.01e-09	1	0.000371779	0.0135661	8.9e-06	1	1	1	7.23e-05
CHR1_JGVV11_383_T01	6.7	7.5	8.2	8.9	8.4	10.2	12.2	12.5	5.4	5	0.7	0.7	1.8	0.3	0.1	-1.1	1.5	6.53e-12	7e-11	1	1	0.594037	1	1	1	1
CHR1_JGVV11_384_T01	7.5	8.5	9.1	9.4	8.9	9.4	11.2	11	3.6	2.5	1	0.3	0.5	-0.1	0.7	-0.2	0.6	1.25e-08	0.000102774	1	1	1	1	1	1	1
CHR1_JGVV11_385_T01	6.1	5.8	6.2	6	6.1	5.7	6.2	5.9	0.1	0.1	-0.3	-0.2	-0.3	-0.2	-0.1	0.2	-0.1	1	1	1	1	1	1	1	1	1
CHR1_JGVV11_386_T01	5.1	4.9	5	4.9	4.7	4.8	5	4.7	0	-0.2	-0.2	-0.1	0.1	-0.3	0	-0.2	0.4	1	1	1	1	1	1	1	1	1
CHR1_JGVV11_387_T01	5.7	5.8	6.1	7	6.5	7.4	6.9	7	1.2	1.1	0.1	0.8	0.8	0	-0.7	0	0.8	0.417577	0.997701	1	1	1	1	1	1	1
CHR1_JGVV11_39_T01	10.9	10.9	10.1	9.7	10.6	10.3	11.7	11.4	0.8	0.5	0	-0.4	-0.3	-0.3	0.5	-0.2	0.1	1	1	1	1	1	1	1	1	1
CHR1_JGVV11_390_T01	6.4	6.1	6.2	6.2	6.2	6.2	7.1	6.3	0.8	0.2	-0.3	0	0	-0.9	-0.3	0	0.9	1	1	1	1	1	1	1	1	1
CHR1_JGVV11_391_T01	4.7	4.5	4.7	4.6	4.7	4.5	4.7	4.7	0.1	0.2	-0.1	-0.1	-0.2	0	-0.1	0.2	-0.2	1	1	1	1	1	1	1	1	1
CHR1_JGVV11_392_T01	5.4	5	5.3	5	4.9	4.8	5.2	5	-0.1	0	-0.3	-0.3	-0.2	-0.2	0	-0.1	0	1	1	1	1	1	1	1	1	1
CHR1_JGVV11_393_T01	6.2	5.5	6.5	5.6	6.9	6.4	8.7	7.3	2.6	1.7	-0.7	-1	-0.5	-1.5	0.3	-0.4	1	5.26e-05	0.0830145	1	1	1	0.966846	1	1	1
CHR1_JGVV11_394_T01	8.1	7.6	7.9	8.1	7.6	7.3	8.1	7.3	0	-0.3	-0.4	0.2	-0.3	-0.8	-0.6	0.4	0.5	1	1	1	1	1	1	1	1	1
CHR1_JGVV11_395_T01	7.4	7	7.9	7.5	7.3	7	8	7	0.6	0	-0.4	-0.4	-0.4	-1	0	-0.1	0.6	1	1	1	1	1	1	1	1	1
CHR1_JGVV11_396_T01	8.4	7.7	10.4	11.2	11.2	11.6	10.4	10.7	2	3	-0.7	0.8	0.4	0.3	-1.5	0.4	0.1	0.000674997	6.55e-08	1	1	1	1	1	1	1
CHR1_JGVV11_397_T01	7.2	6.2	6.6	6.6	6.4	5.8	6.3	6	-0.9	-0.2	-1	-0.1	-0.6	-0.3	-0.9	0.5	-0.3	1	1	1	1	1	1	1	1	1
CHR1_JGVV11_398_T01	7.2	7.6	7.3	7.8	7.6	7.9	7.6	7.6	0.4	0.1	0.3	0.4	0.3	0	-0.1	0.1	0.2	1	1	1	1	1	1	1	1	1
CHR1_JGVV11_399_T01	6.8	7.1	7	7.3	6.8	8.5	9.8	10.1	3.1	3	0.3	0.3	1.7	0.2	0	-1.4	1.4	4.74e-09	7.93e-09	1	1	0.0059189	1	1	1	1
CHR1_JGVV11_4_T01	7.4	6.6	6.7	6.6	6.5	6.1	7	6.9	-0.4	0.3	-0.8	-0.2	-0.4	-0.1	-0.7	0.3	-0.3	1	1	1	1	1	1	1	1	1
CHR1_JGVV11_40_T01	10.1	9.8	9.8	9.5	9.6	9.4	9.7	9.9	-0.5	0.2	-0.4	-0.4	-0.2	0.3	0	-0.2	-0.5	0.121216	1	1	1	1	1	1	1	1
CHR1_JGVV11_400_T01	7.6	7.8	7.6	7.5	7.1	7	6.9	6.9	-0.7	-0.9	0.1	-0.1	-0.1	-0.1	0.2	0	-0.1	0.0638202	0.00066803	1	1	1	1	1	1	1
CHR1_JGVV11_401_T01	9	9	10.9	10	11.9	13.2	13	12.2	3.9	3.2	0	-0.9	1.3	-0.8	0.9	-2.1	2.1	6.55e-07	0.000116265	1	1	1	1	1	1	1
CHR1_JGVV11_402_T01	12	12.1	11.9	12	11.9	12	11.7	11.9	-0.3	-0.2	0.1	0.1	0.2	0.2	0	0	-0.1	1	1	1	1	1	1	1	1	1
CHR1_JGVV11_403_T01	13.4	13.3	13.6	13.4	13.1	12.8	12.9	12.6	-0.5	-0.7	-0.1	-0.2	-0.3	-0.3	0.1	0.1	0	0.0197964	0.000100407	1	1	1	1	1	1	1
CHR1_JGVV11_404_T01	8.4	8.7	8.6	9.4	9.1	9.9	9.6	9.4	1.2	0.8	0.3	0.8	0.8	-0.2	-0.5	0	1	2.9e-06	0.0596364	1	0.0552238	0.0419492	1	1	1	0.391493
CHR1_JGVV11_405_T01	10.9	10.9	11.1	11.4	11.4	11.9	11.3	10.9	0.4	0.1	0	0.3	0.5	-0.3	-0.3	-0.2	0.8	1	1	1	1	1	1	1	1	0.306291
CHR1_JGVV11_406_T01	7.5	7.1	7.1	6.5	7.1	6.8	6.6	6.5	-0.8	-0.6	-0.4	-0.5	-0.3	-0.1	0.1	-0.2	-0.2	0.107723	1	1	1	1	1	1	1	1
CHR1_JGVV11_407_T01	9.7	10.1	9.6	9.7	9.6	10.1	9.3	9.3	-0.4	-0.8	0.4	0.1	0.6	0	0.3	-0.5	0.5	1	0.00171753	1	1	0.285934	1	1	1	1
CHR1_JGVV11_408_T01	9.9	8.7	8.9	8.2	8.5	6.5	7	6.3	-2.9	-2.4	-1.3	-0.7	-2	-0.7	-0.6	1.3	-1.2	2.49e-08	3.69e-06	0.866903	1	0.000287101	1	1	1	1
CHR1_JGVV11_409_T01	6.1	8.8	5.8	6.9	6	5.7	6	5.6	-0.2	-3.2	2.7	1.1	-0.3	-0.4	1.6	1.4	0.1	1	5.42e-07	4.53e-05	1	1	1	1	1	1
CHR1_JGVV11_41_T01	12.7	12.5	12.5	12.8	12.7	13.1	12.6	12.6	-0.1	0	-0.2	0.3	0.5	0	-0.5	-0.2	0.5	1	1	1	1	0.53775	1	1	1	1
CHR1_JGVV11_410_T01	6.8	8.6	6.5	8.1	6.3	5.7	5.8	5.4	-1	-3.1	1.8	1.6	-0.6	-0.4	0.2	2.2	-0.2	1	5.86e-11	0.000128827	0.00160807	1	1	1	0.00178266	1
CHR1_JGVV11_411_T01	7.1	6.5	7.4	6.6	6.9	6.6	6.9	6.3	-0.2	-0.1	-0.6	-0.8	-0.3	-0.6	0.2	-0.5	0.3	1	1	1	1	1	1	1	1	1
CHR1_JGVV11_412_T01	5.2	5	5	5.2	5	5.1	5.2	5.1	0	0.1	-0.2	0.2	0.2	-0.1	-0.3	0	0.2	1	1	1	1	1	1	1	1	1
CHR1_JGVV11_413_T01	4.7	4.7	5.1	5	4.7	4.6	5	4.8	0.3	0.1	0	-0.1	-0.1	-0.2	0.1	0	0.1	1	1	1	1	1	1	1	1	1
CHR1_JGVV11_414_T01	11.8	12	11.8	11.9	11.8	11.9	11.8	11.8	0	-0.1	0.2	0.1	0.1	0.1	0.1	0.1	0	1	1	1	1	1	1	1	1	1
CHR1_JGVV11_415_T01	10.8	10.7	10.9	10.7	10.5	9.2	10.7	10.6	-0.1	-0.1	-0.1	-0.2	-1.4	-0.1	0.1	1.2	-1.2	1	1	1	1	1.98e-06	1	1	0.0638848	0.0257232
CHR1_JGVV11_416_T01	13.5	13.7	13.4	13.6	13.1	12.5	13.3	13.6	-0.2	-0.1	0.2	0.2	-0.5	0.3	-0.1	0.8	-0.8	1	1	1	1	1	1	1	1	1
CHR1_JGVV11_417_T01	11.6	12.1	12	12.3	11.9	11.4	12.1	12.7	0.5	0.6	0.4	0.2	-0.4	0.6	0.2	0.7	-1	1	1	1	1	1	1	1	1	0.311875
CHR1_JGVV11_418_T01	9.1	9	8.8	8.7	8.5	8.3	8.3	8	-0.8	-1	0	-0.1	-0.1	-0.3	0	0.1	0.2	0.000149867	1.83e-07	1	1	1	1	1	1	1
CHR1_JGVV11_419_T01	13.4	13.3	13.5	13.3	13.3	13.1	13	12.9	-0.4	-0.4	-0.1	-0.2	-0.2	-0.1	0.2	0	-0.2	0.0121475	0.00896154	1	1	1	1	1	1	1
CHR1_JGVV11_42_T01	10.5	10.5	10.2	9.8	10.1	10.1	9.8	9.5	-0.7	-1	0	-0.3	-0.1	-0.3	0.3	-0.3	0.3	0.00767098	2.16e-06	1	1	1	1	1	1	1
CHR1_JGVV11_420_T01	11.7	11.7	11.9	11.9	11.9	12.1	12.3	12.1	0.6	0.5	-0.1	-0.1	0.2	-0.2	0	-0.3	0.4	0.00453025	0.0515791	1	1	1	1	1	1	1
CHR1_JGVV11_421_T01	13	13	10.7	11.6	10.7	9.1	8.5	9.2	-4.5	-3.7	0	0.9	-1.6	0.8	-0.9	2.5	-2.4	1.77e-15	6.37e-13	1	1	0.00159426	1	1	0.000273525	0.000653533
CHR1_JGVV11_422_T01	5.9	6	5.5	5.3	5.2	4.7	4.8	4.7	-1.2	-1.2	0	-0.2	-0.4	0	0.2	0.2	-0.4	0.843947	0.513107	1	1	1	1	1	1	1
CHR1_JGVV11_423_T01	5.6	5.4	5.6	5.4	5.2	5	5.9	5	0.3	-0.4	-0.2	-0.2	-0.2	-0.9	0	0	0.7	1	1	1	1	1	1	1	1	1
CHR1_JGVV11_424_T01	7.7	7.6	7.5	7.6	7.8	7.9	7.7	7.5	0	-0.2	0	0.1	0.1	-0.2	-0.1	0	0.4	1	1	1	1	1	1	1	1	1
CHR1_JGVV11_425_T01	11.9	11.6	11.6	11.4	11.4	11.2	11.1	10.8	-0.8	-0.8	-0.2	-0.2	-0.2	-0.3	0	-0.1	0.1	1.04e-08	4.39e-09	1	1	1	1	1	1	1
CHR1_JGVV11_426_T01	5.2	4.8	5	4.7	4.8	4.9	4.7	4.6	-0.5	-0.2	-0.4	-0.3	0	-0.1	-0.2	-0.3	0.1	1	1	1	1	1	1	1	1	1
CHR1_JGVV11_427_T01	11.5	11.7	11.7	12.3	12	12.7	12.3	12.7	0.9	0.9	0.2	0.6	0.7	0.3	-0.3	-0.1	0.3	0.00476441	0.000893154	1	1	0.310219	1	1	1	1
CHR1_JGVV11_428_T01	11	11	10.8	10.7	10.6	10.8	10.4	10.6	-0.6	-0.3	0	0	0.2	0.3	0	-0.2	-0.1	1.16e-06	0.277439	1	1	1	1	1	1	1
CHR1_JGVV11_429_T01	13.5	13.5	13.6	13.8	13.7	13.8	13.2	13.3	-0.3	-0.2	0	0.2	0.2	0.1	-0.2	0	0.1	1	1	1	1	1	1	1	1	1
CHR1_JGVV11_43_T01	13.3	13.4	13.9	13.8	14.1	13.8	14.2	14.1	0.9	0.6	0.2	-0.2	-0.3	-0.1	0.3	0.1	-0.2	2.24e-08	0.000196812	1	1	1	1	1	1	1
CHR1_JGVV11_430_T01	6.5	5.9	5.8	5.6	5.6	5.6	6.8	6.8	0.3	0.8	-0.5	-0.2	0	0	-0.3	-0.2	0	1	1	1	1	1	1	1	1	1
CHR1_JGVV11_431_T01	11.3	11.4	11.6	11.4	11.5	11.4	11.9	11.8	0.6	0.4	0.1	-0.2	-0.1	-0.1	0.3	-0.1	0	0.0114991	1	1	1	1	1	1	1	1
CHR1_JGVV11_432_T01	7.8	7.1	6.5	6.4	6	6.3	5.9	5.9	-1.8	-1.2	-0.7	-0.1	0.3	-0.1	-0.6	-0.4	0.3	2.87e-09	7.52e-05	1	1	1	1	1	1	1
CHR1_JGVV11_433_T01	11.2	11	10.5	10.5	10.1	10	10.2	10.7	-1	-0.2	-0.2	0	0	0.6	-0.2	0	-0.6	1.06e-06	1	1	1	1	0.12146	1	1	1
CHR1_JGVV11_434_T01	13	12.9	13	12.8	12.7	12.7	12.7	12.7	-0.2	-0.2	-0.1	-0.2	0	0	0.1	-0.1	0	1	1	1	1	1	1	1	1	1
CHR1_JGVV11_435_T01	8.5	8.4	8.3	7.9	8.2	7.6	8	8.2	-0.5	-0.2	-0.1	-0.3	-0.6	0.2	0.2	0.2	-0.8	1	1	1	1	1	1	1	1	1
CHR1_JGVV11_436_T01	9.7	9.4	9	9.2	9.4	9.4	8.7	8.6	-0.9	-0.8	-0.2	0.3	0	-0.1	-0.5	0.3	0.1	1.26e-07	1.19e-06	1	1	1	1	1	1	1
CHR1_JGVV11_437_T01	10.4	10.8	10.5	10.8	10.5	10.9	9.9	10.6	-0.5	-0.1	0.3	0.3	0.4	0.7	0	-0.1	-0.3	1	1	1	1	1	1	1	1	1
CHR1_JGVV11_438_T01	9.4	9	9.9	9.6	9.5	8.4	9.1	9	-0.3	0	-0.4	-0.4	-1.1	-0.1	0	0.7	-0.9	1	1	1	1	0.166899	1	1	1	1
CHR1_JGVV11_439_T01	6.6	6.7	6.3	6.8	6.2	6.3	6.3	6.4	-0.3	-0.3	0.2	0.5	0.1	0.1	-0.4	0.5	-0.1	1	1	1	1	1	1	1	1	1
CHR1_JGVV11_44_T01	4.7	4.4	5.1	5.6	7.1	8.8	7.8	7.1	3.1	2.7	-0.2	0.5	1.7	-0.7	-0.7	-1.3	2.4	1.14e-10	7.3e-09	1	1	0.000246486	1	1	1	0.000374614
CHR1_JGVV11_440_T01	10.2	9.9	9.1	8.1	8.2	8.1	10.2	10.2	0	0.4	-0.4	-1	-0.1	0	0.6	-0.9	-0.1	1	1	1	0.146868	1	1	1	1	1
CHR1_JGVV11_441_T01	12.2	11.9	12	11.7	11.6	10.6	11.2	11.4	-1	-0.5	-0.3	-0.3	-1	0.3	0	0.7	-1.2	0.000319442	1	1	1	0.000966904	1	1	1	0.0097471
CHR1_JGVV11_442_T01	14.3	14.1	14.3	14.1	14	13.8	14	14	-0.3	-0.2	-0.1	-0.2	-0.2	0	0.1	0	-0.2	1	1	1	1	1	1	1	1	1
CHR1_JGVV11_443_T01	8.6	8.5	9.4	9.3	10.2	10.7	10.8	11.2	2.3	2.8	-0.1	-0.2	0.5	0.4	0.1	-0.7	0.1	1.35e-08	5.84e-11	1	1	1	1	1	1	1
CHR1_JGVV11_444_T01	9.4	9.1	9.4	8.6	9.2	8.8	8.8	8.5	-0.6	-0.6	-0.4	-0.8	-0.5	-0.3	0.4	-0.3	-0.1	1	1	1	1	1	1	1	1	1
CHR1_JGVV11_446_T01	7	7.2	7.1	7.6	7.5	8.5	7.8	8.9	0.7	1.7	0.2	0.5	1	1.1	-0.3	-0.5	-0.1	1	0.000184841	1	1	1	0.428281	1	1	1
CHR1_JGVV11_447_T01	10.6	10.5	10.5	10.4	11.1	11.2	10.8	10.2	0.2	-0.2	-0.1	-0.1	0.1	-0.6	0	-0.2	0.7	1	1	1	1	1	1	1	1	1
CHR1_JGVV11_448_T01	8.5	8	7.7	7.5	7.2	6.8	7	6.6	-1.5	-1.4	-0.5	-0.3	-0.5	-0.4	-0.3	0.2	-0.1	2.45e-05	0.000132303	1	1	1	1	1	1	1
CHR1_JGVV11_449_T01	8.8	8.4	8	7.7	7.6	7	7.1	6.8	-1.6	-1.6	-0.4	-0.3	-0.7	-0.3	0	0.3	-0.4	5.92e-10	2.54e-09	1	1	0.291049	1	1	1	1
CHR1_JGVV11_45_T01	5.4	5.2	5.3	5.3	5.3	5.2	5.3	5.3	0	0	-0.1	-0.1	-0.1	-0.1	-0.1	0	0	1	1	1	1	1	1	1	1	1
CHR1_JGVV11_450_T01	11.4	11.5	11.4	11.5	11.6	11.8	11.2	11	-0.2	-0.5	0.1	0.2	0.2	-0.2	-0.1	0	0.4	1	0.907647	1	1	1	1	1	1	1
CHR1_JGVV11_451_T01	10	10.2	9.5	9.8	8.7	8.4	7.6	6.5	-2.4	-3.7	0.2	0.3	-0.3	-1.1	-0.1	0.7	0.8	1.16e-12	2.27e-18	1	1	1	0.00118379	1	1	1
CHR1_JGVV11_452_T01	9.9	10.3	9.6	10	9.7	10.1	9.5	9.7	-0.4	-0.7	0.4	0.4	0.4	0.2	0	0	0.2	1	0.0389948	1	1	1	1	1	1	1
CHR1_JGVV11_453_T01	9.1	10.6	11	11.5	11.7	11.9	10.7	10.8	1.6	0.2	1.5	0.5	0.1	0.1	1	0.4	0.1	0.000893317	1	0.00814256	1	1	1	1	1	1
CHR1_JGVV11_454_T01	8	8.2	7.6	8	8.1	8.1	7.4	7.3	-0.6	-0.9	0.2	0.4	0.1	-0.1	-0.2	0.3	0.2	1	1	1	1	1	1	1	1	1
CHR1_JGVV11_455_T01	12.9	12.2	12.3	12	12.1	11.5	11.7	11.5	-1.2	-0.8	-0.7	-0.3	-0.6	-0.3	-0.3	0.2	-0.3	5.46e-06	0.0347701	0.346113	1	1	1	1	1	1
CHR1_JGVV11_456_T01	6.7	5.9	7.5	6.7	7.7	8.3	8	8.8	1.4	2.9	-0.7	-0.8	0.6	0.8	0.1	-1.3	-0.2	0.000616987	6.53e-12	1	1	1	1	1	0.720842	1
CHR1_JGVV11_457_T01	6.4	5.6	6.3	5.8	6	5.7	6.3	6.2	-0.1	0.6	-0.8	-0.5	-0.2	-0.1	-0.3	-0.3	-0.1	1	1	1	1	1	1	1	1	1
CHR1_JGVV11_458_T01	12.1	12.4	12.3	12.2	11.9	11.3	11.9	12.3	-0.2	-0.1	0.3	-0.1	-0.5	0.4	0.4	0.4	-0.9	1	1	1	1	1	1	1	1	0.0837168
CHR1_JGVV11_459_T01	5.9	5.5	6.2	5.9	6.2	5.1	5.5	6.2	-0.4	0.7	-0.4	-0.3	-1.1	0.6	-0.1	0.8	-1.7	1	1	1	1	1	1	1	1	1
CHR1_JGVV11_46_T01	6.4	6.8	6.3	6.9	6.5	6.8	8.5	7.9	2.1	1.1	0.4	0.7	0.3	-0.6	-0.3	0.4	0.9	0.478969	1	1	1	1	1	1	1	1
CHR1_JGVV11_460_T01	7.8	8.1	8.1	8.3	8.2	7.9	8	8.4	0.2	0.3	0.3	0.2	-0.3	0.4	0.1	0.5	-0.7	1	1	1	1	1	1	1	1	1
CHR1_JGVV11_461_T01	11.6	11.7	11.8	11.9	11.5	11.3	11.7	12	0.1	0.2	0.2	0.1	-0.2	0.3	0	0.3	-0.5	1	1	1	1	1	1	1	1	1
CHR1_JGVV11_462_T01	13.2	13.2	13.3	13.3	13.5	13.4	13.2	13.1	0	-0.1	0	0	-0.1	-0.1	0	0.1	0	1	1	1	1	1	1	1	1	1
CHR1_JGVV11_463_T01	9.8	9.3	9.6	9.1	8.7	8.1	8.6	8.3	-1.3	-1	-0.5	-0.5	-0.6	-0.3	-0.1	0.2	-0.3	0.0596857	1	1	1	1	1	1	1	1
CHR1_JGVV11_464_T01	9.9	9.6	9.6	9.7	9.5	9.5	9.3	9.5	-0.5	-0.1	-0.2	0.1	0	0.2	-0.3	0.1	-0.2	1	1	1	1	1	1	1	1	1
CHR1_JGVV11_465_T01	9	9.4	9.4	9.8	9	8.9	9.2	9.7	0.2	0.3	0.4	0.4	-0.1	0.5	0	0.5	-0.7	1	1	1	1	1	1	1	1	1
CHR1_JGVV11_466_T01	10.3	11.1	10.9	11	10	11.1	9.6	10.5	-0.8	-0.6	0.8	0.1	1.2	0.9	0.7	-1.1	0.3	1	1	1	1	0.0419349	1	1	1	1
CHR1_JGVV11_467_T01	7.9	7.6	7.2	7	6.6	6.7	6.2	7.3	-1.7	-0.3	-0.3	-0.2	0.2	1	-0.1	-0.4	-0.8	0.000210641	1	1	1	1	1	1	1	1
CHR1_JGVV11_468_T01	12.6	12.9	13.2	12.9	12.9	12.3	12.7	12.4	0.1	-0.5	0.4	-0.4	-0.5	-0.3	0.7	0.2	-0.3	1	1	1	1	1	1	1	1	1
CHR1_JGVV11_47_T01	12.3	12.6	12.1	12.5	12.1	12.4	12.4	12.7	0.1	0.1	0.3	0.3	0.3	0.4	0	0	0	1	1	1	1	1	1	1	1	1
CHR1_JGVV11_470_T01	10.9	11.4	11.8	11.2	11.8	11.4	11.5	11.5	0.6	0.2	0.5	-0.6	-0.4	0	1	-0.2	-0.4	1	1	1	1	1	1	1	1	1
CHR1_JGVV11_471_T01	12.9	13.5	13.8	13.6	14	13.7	14.2	13.9	1.3	0.4	0.5	-0.2	-0.3	-0.3	0.8	0	0	4.91e-09	1	0.449575	1	1	1	0.317014	1	1
CHR1_JGVV11_472_T01	6.3	6.3	6.7	6.4	6.6	6.7	6.6	6.5	0.3	0.2	0	-0.3	0.1	-0.1	0.3	-0.4	0.2	1	1	1	1	1	1	1	1	1
CHR1_JGVV11_473_T01	11.8	12.1	11.9	12.2	12.1	12.5	11.8	12.1	0	0.1	0.3	0.3	0.4	0.3	-0.1	-0.1	0.1	1	1	1	1	1	1	1	1	1
CHR1_JGVV11_474_T01	11.9	12.6	12.1	12.6	12.2	12.7	12.2	12.4	0.3	-0.2	0.7	0.5	0.5	0.3	0.2	0	0.2	1	1	0.00201122	0.710286	0.863633	1	1	1	1
CHR1_JGVV11_475_T01	10.2	10.6	10.3	10.6	10.3	10.5	10.1	10.4	-0.1	-0.2	0.4	0.3	0.3	0.2	0.1	0	0	1	1	0.991554	1	1	1	1	1	1
CHR1_JGVV11_476_T01	9	9	9.3	9.6	9.5	9.8	9.1	9.4	0.1	0.4	0.1	0.3	0.3	0.3	-0.3	0	0	1	1	1	1	1	1	1	1	1
CHR1_JGVV11_477_T01	8.9	9.1	8.8	9.1	8.8	8.6	8.7	9.2	-0.2	0.1	0.2	0.3	-0.3	0.5	-0.1	0.6	-0.8	1	1	1	1	1	1	1	1	1
CHR1_JGVV11_478_T01	11.6	11.8	11.8	11.9	11.7	11.6	11.4	11.5	-0.2	-0.3	0.2	0.1	-0.1	0.1	0.1	0.2	-0.2	1	1	1	1	1	1	1	1	1
CHR1_JGVV11_479_T01	8.1	8.5	8.2	8.6	8.1	8.4	8	8.5	-0.1	0	0.3	0.4	0.3	0.4	-0.1	0.1	-0.1	1	1	1	1	1	1	1	1	1
CHR1_JGVV11_48_T01	12.5	12.4	12.6	12.5	12.6	12.7	13	13.1	0.5	0.6	0	-0.1	0.1	0.1	0	-0.2	0.1	0.0946343	0.00365387	1	1	1	1	1	1	1
CHR1_JGVV11_480_T01	11.3	11.6	11.2	11.5	11.2	11.6	11.1	11.4	-0.2	-0.2	0.3	0.2	0.3	0.3	0.1	-0.1	0	1	1	1	1	1	1	1	1	1
CHR1_JGVV11_481_T01	9.9	10.2	10.4	10.7	10.8	11.4	11.2	11.2	1.3	1	0.3	0.4	0.6	0	-0.1	-0.2	0.6	5.14e-07	0.000287215	1	1	1	1	1	1	1
CHR1_JGVV11_482_T01	9.7	9.8	9.8	9.8	9.5	9.2	9.2	9.4	-0.5	-0.4	0.1	0	-0.3	0.1	0	0.3	-0.4	1	1	1	1	1	1	1	1	1
CHR1_JGVV11_483_T01	9.6	9.8	9.6	9.8	9.9	9.9	9.8	9.8	0.2	0	0.2	0.2	0.1	0	0	0.2	0.1	1	1	1	1	1	1	1	1	1
CHR1_JGVV11_484_T01	11.8	11.7	11.6	11.5	11.4	11.1	11.3	11.3	-0.5	-0.4	-0.1	-0.1	-0.3	0	0.1	0.2	-0.4	0.103714	1	1	1	1	1	1	1	1
CHR1_JGVV11_485_T01	11.4	11.3	11.4	11.6	11.5	11.7	11.5	11.7	0.2	0.4	-0.1	0.1	0.1	0.2	-0.2	0	0	1	0.527369	1	1	1	1	1	1	1
CHR1_JGVV11_486_T01	12.9	12.9	12.7	12.8	12.8	12.8	12.6	12.5	-0.3	-0.4	0	0.1	0	-0.1	-0.1	0.1	0.1	1	0.359345	1	1	1	1	1	1	1
CHR1_JGVV11_487_T01	5.5	5.1	5.8	5.6	5.5	5.2	5.2	5	-0.3	-0.1	-0.4	-0.3	-0.3	-0.2	-0.1	0	-0.1	1	1	1	1	1	1	1	1	1
CHR1_JGVV11_489_T01	12.5	12.6	12.5	12.7	12.5	12.7	12.6	12.5	0.1	-0.1	0.1	0.2	0.1	-0.1	0	0	0.2	1	1	1	1	1	1	1	1	1
CHR1_JGVV11_49_T01	12.1	12.4	12.6	12.6	12.4	12.9	13	13	0.9	0.6	0.3	0	0.5	0	0.3	-0.5	0.5	2.43e-07	0.00463982	1	1	0.0626004	1	1	1	1
CHR1_JGVV11_490_T01	10.1	8.9	9.8	8.4	9.2	7.9	9.5	8.5	-0.6	-0.3	-1.2	-1.5	-1.3	-0.9	0.3	-0.2	-0.4	1	1	0.0302739	0.000599814	0.00856773	1	1	1	1
CHR1_JGVV11_491_T01	11.4	11	10.5	10.4	10.5	10.3	10.4	10.3	-1	-0.7	-0.4	-0.1	-0.2	-0.1	-0.3	0.1	-0.1	5.39e-09	5.2e-05	1	1	1	1	1	1	1
CHR1_JGVV11_492_T01	12.5	12.5	12.5	12.4	12.5	12.3	13.1	12.9	0.5	0.4	0	-0.1	-0.2	-0.2	0.1	0.1	0	0.285746	1	1	1	1	1	1	1	1
CHR1_JGVV11_493_T01	5.9	6.8	5.3	5.8	5.4	5.9	6.2	7	0.2	0.2	0.9	0.4	0.5	0.8	0.4	-0.1	-0.3	1	1	1	1	1	1	1	1	1
CHR1_JGVV11_494_T01	14.1	14.2	14.3	14.2	14.2	14.1	14.1	14.1	0	-0.1	0	-0.1	-0.1	0	0.1	0	0	1	1	1	1	1	1	1	1	1
CHR1_JGVV11_495_T01	12.3	12	12.3	12	12.1	11.7	12	11.9	-0.3	-0.1	-0.4	-0.3	-0.4	-0.1	0	0	-0.2	1	1	0.689581	1	0.924085	1	1	1	1
CHR1_JGVV11_496_T01	10.3	10.6	10.1	10.5	10	10.4	9.8	10.6	-0.4	0	0.4	0.5	0.4	0.8	-0.1	0.1	-0.4	1	1	1	0.509759	1	7.78e-05	1	1	1
CHR1_JGVV11_497_T01	10.5	10.9	10.9	11.1	11	11.3	10.7	10.8	0.2	-0.2	0.4	0.2	0.2	0	0.3	-0.1	0.2	1	1	1	1	1	1	1	1	1
CHR1_JGVV11_498_T01	10.4	10.6	10.3	10.4	10.4	10.1	9.8	9.7	-0.6	-0.8	0.1	0.1	-0.2	-0.1	0	0.3	-0.2	0.0854839	0.00114947	1	1	1	1	1	1	1
CHR1_JGVV11_499_T01	9.3	10.1	9.6	10	9.5	9.8	9.5	9.9	0.2	-0.2	0.8	0.4	0.3	0.4	0.4	0.1	-0.1	1	1	0.000449344	1	1	1	1	1	1
CHR1_JGVV11_5_T01	13.1	13.1	12.8	12.9	12.9	12.9	12.4	12.3	-0.7	-0.8	0	0.1	0	-0.1	-0.2	0.1	0.1	0.00149629	0.000510985	1	1	1	1	1	1	1
CHR1_JGVV11_50_T01	5	4.6	4.4	4.5	4.6	4.6	5.1	4.4	0.2	-0.2	-0.3	0.1	0	-0.7	-0.5	0.2	0.7	1	1	1	1	1	1	1	1	1
CHR1_JGVV11_500_T01	12.3	12.3	12.5	12.3	12.5	12.4	12.6	12.6	0.3	0.3	0	-0.2	-0.1	0	0.2	-0.1	-0.1	1	1	1	1	1	1	1	1	1
CHR1_JGVV11_501_T01	5.8	5.7	5.8	5.5	5.4	5.3	5.7	5.3	-0.1	-0.3	-0.1	-0.3	-0.1	-0.3	0.2	-0.1	0.2	1	1	1	1	1	1	1	1	1
CHR1_JGVV11_502_T01	8.6	9.1	8.1	8.4	7.6	7.6	7	7.9	-1.6	-1.1	0.5	0.3	0	1	0.2	0.3	-1	1.5e-06	0.00310099	1	1	1	0.0785334	1	1	1
CHR1_JGVV11_503_T01	9.8	9.7	9.2	9.2	8.6	8.4	8.1	8.7	-1.8	-1.1	-0.1	0.1	-0.2	0.6	-0.2	0.3	-0.8	1.22e-08	0.00122643	1	1	1	1	1	1	1
CHR1_JGVV11_504_T01	7.8	7.4	7.4	7.1	7.6	7.1	7	6.4	-0.9	-1	-0.4	-0.3	-0.5	-0.5	-0.2	0.3	0	0.13814	0.0248785	1	1	1	1	1	1	1
CHR1_JGVV11_505_T01	10.4	10.7	10.5	10.6	10.4	11.1	10.2	10	-0.2	-0.7	0.3	0.1	0.6	-0.1	0.2	-0.6	0.8	1	1	1	1	1	1	1	1	1
CHR1_JGVV11_506_T01	13.7	13.6	13.5	13.4	13.1	13.1	13.3	13.6	-0.4	-0.1	-0.1	0	0	0.2	-0.1	0	-0.2	1	1	1	1	1	1	1	1	1
CHR1_JGVV11_507_T01	10.3	10.2	10.2	9.6	9.6	10.2	10.7	10.4	0.4	0.2	0	-0.6	0.6	-0.3	0.6	-1.2	0.9	1	1	1	1	1	1	1	1	1
CHR1_JGVV11_508_T01	6.7	6.9	6.5	6.4	6.4	5.9	6.3	6.3	-0.5	-0.6	0.1	-0.1	-0.5	0.1	0.2	0.4	-0.6	1	1	1	1	1	1	1	1	1
CHR1_JGVV11_509_T01	7.1	6.5	6.5	6.1	6.2	5.8	6.3	5.8	-0.7	-0.8	-0.5	-0.4	-0.4	-0.6	-0.2	0.1	0.1	1	1	1	1	1	1	1	1	1
CHR1_JGVV11_510_T01	11.5	12.1	11.3	11.7	10.9	11	11	11.6	-0.5	-0.6	0.6	0.4	0.1	0.5	0.2	0.3	-0.4	1	1	1	1	1	1	1	1	1
CHR1_JGVV11_511_T01	5.8	5.7	6.5	6.4	6.8	7.7	6.4	6.4	0.6	0.7	-0.1	0	0.9	0	-0.1	-0.9	0.8	1	1	1	1	1	1	1	1	1
CHR1_JGVV11_512_T01	8.3	10.3	9.4	9.1	9.3	10.7	10	9.7	1.7	-0.6	2	-0.3	1.4	-0.2	2.3	-1.7	1.6	8.67e-05	1	1.66e-06	1	0.00706588	1	0.000137095	0.0696179	0.192614
CHR1_JGVV11_513_T01	11.9	12.1	11.6	11.3	11.5	11.5	11.4	11.7	-0.5	-0.4	0.2	-0.3	0	0.4	0.5	-0.3	-0.3	1	1	1	1	1	1	1	1	1
CHR1_JGVV11_514_T01	5.5	6.1	5.9	6.5	6.2	7.7	6.7	6.8	1.3	0.7	0.7	0.5	1.5	0.1	0.2	-1	1.3	0.535922	1	1	1	0.0679101	1	1	1	1
CHR1_JGVV11_515_T01	8	8.3	8.1	8.1	8	8.1	7.3	7.5	-0.6	-0.8	0.3	0	0.2	0.2	0.3	-0.1	0	1	0.915058	1	1	1	1	1	1	1
CHR1_JGVV11_516_T01	10.6	10.3	10.4	10.3	10.3	10.1	10.3	10	-0.3	-0.3	-0.3	-0.1	-0.2	-0.3	-0.1	0.1	0.1	1	1	1	1	1	1	1	1	1
CHR1_JGVV11_517_T01	8.9	8.3	9	8.1	8.5	7.9	8.7	7.6	-0.3	-0.7	-0.7	-0.9	-0.7	-1.1	0.2	-0.2	0.4	1	1	1	0.167607	1	0.00693754	1	1	1
CHR1_JGVV11_518_T01	12.3	12.2	12.2	12	12	11.8	11.8	11.7	-0.5	-0.5	-0.1	-0.1	-0.1	-0.1	0	0	-0.1	0.877038	0.822634	1	1	1	1	1	1	1
CHR1_JGVV11_519_T01	10.2	10	10.3	10.2	10.2	10	10	10	-0.2	0	-0.1	-0.1	-0.3	0	0	0.2	-0.3	1	1	1	1	1	1	1	1	1
CHR1_JGVV11_52_T01	11.5	11.9	12.2	12.5	12.8	13.1	13.1	13.2	1.6	1.3	0.4	0.3	0.3	0.1	0.1	0	0.2	3.9e-13	2.04e-10	1	1	1	1	1	1	1
CHR1_JGVV11_520_T01	6.4	5.7	6.1	5.6	5.9	5.4	6.2	5.5	-0.2	-0.2	-0.7	-0.4	-0.5	-0.7	-0.2	0.1	0.2	1	1	1	1	1	1	1	1	1
CHR1_JGVV11_521_T01	5.1	5.1	5	5.1	5.1	5.4	5.1	5.1	-0.1	0	0	0.1	0.3	0	-0.1	-0.1	0.3	1	1	1	1	1	1	1	1	1
CHR1_JGVV11_522_T01	5.4	5.2	5.5	5.3	5.1	4.9	5	5	-0.4	-0.2	-0.2	-0.2	-0.2	-0.1	0	0	-0.1	1	1	1	1	1	1	1	1	1
CHR1_JGVV11_523_T01	9.6	9.6	9.7	9.4	9.5	9.5	9.8	9.5	0.2	-0.1	0	-0.3	0	-0.3	0.3	-0.3	0.3	1	1	1	1	1	1	1	1	1
CHR1_JGVV11_524_T01	9.3	9	8.1	7.8	7.8	7.8	6.8	6.5	-2.6	-2.5	-0.4	-0.3	0	-0.3	-0.1	-0.3	0.3	2.69e-08	8.36e-08	1	1	1	1	1	1	1
CHR1_JGVV11_525_T01	12.9	12.9	11.9	12.1	12	12	10.9	10.9	-2	-2	0	0.1	0.1	-0.1	-0.2	0.1	0.1	2.07e-09	1.39e-09	1	1	1	1	1	1	1
CHR1_JGVV11_526_T01	9.8	9.4	9.2	9.5	9.4	9.6	8.8	8.7	-1	-0.7	-0.4	0.2	0.2	-0.1	-0.6	0.1	0.2	0.00348105	1	1	1	1	1	1	1	1
CHR1_JGVV11_527_T01	13.1	13	12.8	12.9	12.6	11.6	12.3	12.2	-0.9	-0.8	-0.1	0	-1.1	-0.1	-0.1	1.1	-1	0.00025921	0.000751673	1	1	3.04e-06	1	1	0.00401131	0.025735
CHR1_JGVV11_528_T01	11.5	10.9	10.9	10.7	10.9	10.6	11	10.8	-0.5	-0.1	-0.6	-0.3	-0.3	-0.2	-0.4	0	-0.1	0.901257	1	0.0442323	1	1	1	1	1	1
CHR1_JGVV11_529_T01	6.3	7.6	6.1	8.2	7.4	9.1	8.3	8.9	2	1.3	1.2	2.1	1.8	0.6	-0.8	0.3	1.2	5.33e-06	0.0191999	0.0569949	1.57e-06	6.88e-05	1	1	1	1
CHR1_JGVV11_53_T01	12.8	12.6	11.9	12.7	12.3	13.9	13.7	14	0.9	1.4	-0.2	0.8	1.5	0.2	-1	-0.7	1.3	1	0.532545	1	1	0.190887	1	1	1	1
CHR1_JGVV11_530_T01	13.5	12.9	12.4	12	12.1	11.2	11.7	11.2	-1.8	-1.6	-0.7	-0.4	-0.9	-0.5	-0.3	0.5	-0.4	1.02e-13	2.42e-12	0.0158492	1	4.81e-05	1	1	1	1
CHR1_JGVV11_531_T01	10.3	9.6	9.8	9.3	9.5	8.9	9.3	9.1	-1	-0.5	-0.7	-0.5	-0.6	-0.2	-0.2	0.1	-0.4	5.71e-06	1	0.0144641	1	0.282979	1	1	1	1
CHR1_JGVV11_532_T01	9.1	9	8.8	8.6	8.8	8.6	8.1	7.9	-1	-1	-0.1	-0.3	-0.3	-0.2	0.1	0	-0.1	0.000999295	0.000675726	1	1	1	1	1	1	1
CHR1_JGVV11_533_T01	8.5	8.4	7.8	7.8	7.9	8.1	7.3	7.5	-1.3	-0.8	-0.2	0	0.2	0.3	-0.1	-0.2	-0.1	3.48e-05	0.100881	1	1	1	1	1	1	1
CHR1_JGVV11_534_T01	9.3	9.1	9.4	9.1	9.3	8.8	9.2	9	-0.1	0	-0.2	-0.2	-0.5	-0.1	0	0.3	-0.4	1	1	1	1	1	1	1	1	1
CHR1_JGVV11_535_T01	11.8	11.6	11.6	11.5	11.5	11.1	11.3	11.2	-0.6	-0.4	-0.2	-0.1	-0.4	-0.1	-0.1	0.3	-0.3	0.000235575	0.277674	1	1	0.163008	1	1	1	1
CHR1_JGVV11_536_T01	13	12.9	12.8	12.8	12.5	12.5	12.3	12.3	-0.7	-0.6	-0.1	0	0	0	0	0	-0.1	7.04e-06	0.00024565	1	1	1	1	1	1	1
CHR1_JGVV11_537_T01	11	9.5	10.6	9.2	10.4	8.2	10.3	8.7	-0.7	-0.8	-1.5	-1.5	-2.2	-1.7	-0.1	0.7	-0.5	1	1	0.00021595	0.000676073	3.84e-08	4.18e-05	1	1	1
CHR1_JGVV11_538_T01	8.9	7.6	8.8	7.4	8.5	7.1	8.1	7.2	-0.7	-0.4	-1.3	-1.4	-1.4	-0.9	0.1	0.1	-0.5	1	1	0.00836519	0.00247602	0.000730595	1	1	1	1
CHR1_JGVV11_539_T01	6.6	9.7	6.8	9.4	6.1	9	6.9	9.4	0.2	-0.3	3	2.6	2.9	2.5	0.5	-0.3	0.4	1	1	4.49e-06	0.000174772	1.14e-05	0.00028696	1	1	1
CHR1_JGVV11_54_T01	11.8	12.1	11.9	12.1	12	12	11.6	11.8	-0.2	-0.3	0.2	0.2	0.1	0.2	0	0.1	-0.1	1	1	1	1	1	1	1	1	1
CHR1_JGVV11_540_T01	6.1	6.2	6.2	6.3	5.8	6.9	6.3	7.5	0.2	1.3	0.1	0	1.2	1.2	0.1	-1.1	-0.1	1	0.00233762	1	1	0.0193077	0.00916782	1	1	1
CHR1_JGVV11_541_T01	6.3	6.1	6.3	6	6.2	7.3	8.2	7.3	1.9	1.2	-0.2	-0.3	1.1	-1	0.1	-1.4	2.1	3.54e-06	0.0512398	1	1	0.112453	1	1	0.754604	0.00118656
CHR1_JGVV11_543_T01	6	7.4	6.1	7	5.9	7	6	7.4	0	0	1.4	1	1.1	1.4	0.5	-0.2	-0.2	1	1	1	1	1	1	1	1	1
CHR1_JGVV11_544_T01	5.5	5	5.5	4.8	5.3	6.6	5.7	7.1	0.2	2	-0.5	-0.7	1.3	1.4	0.2	-1.9	-0.1	1	0.000772489	1	1	1	0.808724	1	1	1
CHR1_JGVV11_545_T01	5.8	5.6	5.5	5.2	5.7	6.9	6.9	7.9	1.1	2.4	-0.2	-0.4	1.2	1	0.1	-1.5	0.2	0.00221867	6.27e-11	1	1	0.0019268	0.0530839	1	0.00830306	1
CHR1_JGVV11_546_T01	10.8	10.8	10.8	11.1	11	11.1	10.4	10.6	-0.4	-0.2	0	0.3	0.2	0.2	-0.3	0.2	0	1	1	1	1	1	1	1	1	1
CHR1_JGVV11_547_T01	8.1	7.9	6.5	7	6.1	6.4	6.1	7	-2	-0.9	-0.2	0.5	0.4	0.9	-0.7	0.1	-0.5	1.94e-08	0.477441	1	1	1	0.276979	1	1	1
CHR1_JGVV11_548_T01	9.5	9.2	9.2	9.1	9.1	8.8	9.1	8.8	-0.4	-0.4	-0.2	-0.1	-0.3	-0.2	-0.1	0.1	0	1	1	1	1	1	1	1	1	1
CHR1_JGVV11_549_T01	11.4	11.2	11.4	11.2	11.2	11.3	11.5	11.4	0	0.2	-0.3	-0.2	0.1	0	-0.1	-0.3	0.1	1	1	1	1	1	1	1	1	1
CHR1_JGVV11_55_T01	11.7	11.3	11.7	11.4	11.5	11.3	11.6	11.5	-0.1	0.2	-0.4	-0.3	-0.2	0	0	-0.1	-0.2	1	1	1	1	1	1	1	1	1
CHR1_JGVV11_550_T01	8.7	8.4	8.2	8.1	8.2	8	7.9	8.2	-0.8	-0.3	-0.2	-0.1	-0.2	0.3	-0.1	0.1	-0.5	0.277137	1	1	1	1	1	1	1	1
CHR1_JGVV11_551_T01	8.4	8.1	8	7.6	8	7.5	7.9	7.9	-0.5	-0.2	-0.2	-0.4	-0.5	0	0.2	0.1	-0.5	1	1	1	1	1	1	1	1	1
CHR1_JGVV11_552_T01	9.5	9.5	9.6	9.3	9.7	9.3	9.7	9.4	0.2	-0.1	0	-0.2	-0.4	-0.3	0.2	0.2	-0.1	1	1	1	1	1	1	1	1	1
CHR1_JGVV11_553_T01	12.7	12.5	12.6	12.6	12.5	12.4	12.6	12.6	-0.1	0.1	-0.2	0	-0.1	0	-0.2	0.1	-0.1	1	1	1	1	1	1	1	1	1
CHR1_JGVV11_554_T01	8.2	7.6	8	7.8	7.6	7.5	8.1	7.5	-0.2	-0.1	-0.7	-0.2	-0.1	-0.6	-0.4	-0.2	0.5	1	1	1	1	1	1	1	1	1
CHR1_JGVV11_555_T01	7	7.9	7.3	7.5	6.4	7.2	6.4	7.1	-0.5	-0.9	1	0.2	0.8	0.6	0.8	-0.6	0.2	1	1	1	1	1	1	1	1	1
CHR1_JGVV11_556_T01	9.2	9.2	9.8	9.4	9.6	9.4	9.6	9.7	0.3	0.5	-0.1	-0.4	-0.3	0.1	0.3	-0.1	-0.4	1	1	1	1	1	1	1	1	1
CHR1_JGVV11_557_T01	10	9	11.2	10.7	11.6	12.1	12.5	12.6	2.5	3.6	-0.9	-0.4	0.5	0.1	-0.5	-1	0.4	3.39e-10	1.49e-14	0.830159	1	1	1	1	1	1
CHR1_JGVV11_558_T01	9.6	9.6	9.7	9.6	9.6	10.4	10.3	9.9	0.6	0.3	0	-0.1	0.8	-0.3	0.1	-0.9	1.2	1	1	1	1	0.0372047	1	1	1	0.0381517
CHR1_JGVV11_559_T01	5.6	5.4	5.4	5.7	5.6	5.5	5.6	5.3	0	-0.1	-0.1	0.4	-0.1	-0.2	-0.5	0.4	0.2	1	1	1	1	1	1	1	1	1
CHR1_JGVV11_560_T01	5.4	5.3	5.8	5.6	5.5	5.4	5.5	5.2	0	0	-0.2	-0.2	-0.2	-0.2	0	0	0.1	1	1	1	1	1	1	1	1	1
CHR1_JGVV11_561_T01	12.3	12	11.8	11.8	11.7	11.4	11.3	11.4	-1	-0.6	-0.2	0	-0.3	0.1	-0.3	0.3	-0.4	1.97e-10	1.24e-05	1	1	1	1	1	1	1
CHR1_JGVV11_562_T01	10.3	10.4	10.4	10.7	10.9	11.2	10.9	10.6	0.5	0.2	0.1	0.3	0.3	-0.2	-0.2	0	0.5	0.393446	1	1	1	1	1	1	1	1
CHR1_JGVV11_563_T01	11.2	11.1	11.8	11.4	11.7	10.8	11.6	11.5	0.4	0.4	-0.1	-0.3	-0.9	-0.1	0.2	0.6	-0.8	1	1	1	1	0.00155182	1	1	1	1
CHR1_JGVV11_564_T01	6.5	8.5	6.8	7.3	7.3	6.7	6.2	6.3	-0.3	-2.3	2	0.5	-0.6	0.1	1.5	1.1	-0.7	1	0.000222221	0.00340924	1	1	1	1	1	1
CHR1_JGVV11_565_T01	11.5	12.8	11.8	11.9	11.7	10.4	10.3	9.4	-1.2	-3.4	1.3	0.1	-1.3	-0.9	1.2	1.4	-0.3	1.38e-05	8.97e-19	1.07e-06	1	1.91e-06	0.00129606	0.019918	0.000506292	1
CHR1_JGVV11_566_T01	5.5	5.8	5.7	6.4	6	6	5.4	5.4	-0.1	-0.3	0.3	0.7	0	0	-0.4	0.7	0	1	1	1	1	1	1	1	1	1
CHR1_JGVV11_567_T01	7.2	6.4	5.5	5.3	5.3	5	5	4.9	-2.2	-1.4	-0.8	-0.2	-0.3	-0.1	-0.7	0.1	-0.2	6.35e-08	0.00122499	1	1	1	1	1	1	1
CHR1_JGVV11_568_T01	11.2	10.8	11.3	10.8	11.2	10.8	11.5	11.3	0.3	0.5	-0.4	-0.4	-0.4	-0.2	0	-0.1	-0.2	1	0.0387918	1	0.616151	1	1	1	1	1
CHR1_JGVV11_569_T01	5.9	5.6	6.9	7.8	8.4	9.1	9.1	9.3	3.2	3.7	-0.3	0.9	0.7	0.2	-1.2	0.2	0.5	1.1e-11	2.11e-13	1	1	1	1	1	1	1
CHR1_JGVV11_57_T01	13	12.7	13	12.7	12.8	12.5	12.7	12.7	-0.2	0	-0.2	-0.3	-0.3	-0.1	0.1	0	-0.2	1	1	1	1	1	1	1	1	1
CHR1_JGVV11_570_T01	11.7	11.7	11.4	11.2	11.1	10.6	10.7	10.4	-1	-1.3	-0.1	-0.2	-0.5	-0.3	0.1	0.3	-0.2	1.77e-06	2.03e-08	1	1	1	1	1	1	1
CHR1_JGVV11_571_T01	13.8	14.2	13.6	13.9	13.8	14.2	14.1	14	0.3	-0.2	0.4	0.3	0.4	-0.1	0.1	-0.1	0.6	1	1	0.880703	1	0.731386	1	1	1	1
CHR1_JGVV11_572_T01	11	11.2	11.3	11.3	11.7	11.6	11.1	10.9	0.1	-0.3	0.2	0	0	-0.2	0.2	0	0.2	1	1	1	1	1	1	1	1	1
CHR1_JGVV11_573_T01	5.8	5.2	6.4	7.5	7	8.1	6	6.2	0.3	1.1	-0.6	1.1	1.1	0.2	-1.7	0	0.9	1	0.731262	1	0.317301	0.40927	1	0.093375	1	1
CHR1_JGVV11_574_T01	8.6	7.6	8.1	6.3	7.1	5.3	6.3	6.9	-2.3	-0.7	-1.1	-1.8	-1.7	0.6	0.7	0	-2.3	7.64e-09	1	0.176756	1.18e-05	2.07e-05	1	1	1	5.73e-05
CHR1_JGVV11_575_T01	13.3	13.2	13.4	13.3	13.2	12.9	13.3	13.3	0	0	0	-0.1	-0.3	0	0.1	0.2	-0.3	1	1	1	1	1	1	1	1	1
CHR1_JGVV11_576_T01	11.2	11.6	11.4	11.8	11.6	12	11.6	11.7	0.4	0.1	0.5	0.4	0.3	0.1	0	0.1	0.2	1	1	0.270721	1	1	1	1	1	1
CHR1_JGVV11_577_T01	9	8.7	9.3	9.2	9.4	9.4	9.5	10	0.6	1.2	-0.2	-0.1	0	0.4	-0.1	-0.1	-0.4	1	0.00026073	1	1	1	1	1	1	1
CHR1_JGVV11_578_T01	11.8	11.8	11.4	11.7	11.6	12.2	11.5	11.8	-0.3	0	0	0.3	0.6	0.3	-0.3	-0.3	0.3	1	1	1	1	0.0287745	1	1	1	1
CHR1_JGVV11_579_T01	7.8	8.1	8.1	8.1	8.2	8	8	7.9	0.2	-0.2	0.3	0	-0.2	-0.1	0.3	0.2	-0.1	1	1	1	1	1	1	1	1	1
CHR1_JGVV11_58_T01	10.4	11.5	10	10.9	9.5	10.8	10.2	11.3	-0.1	-0.3	1.2	0.9	1.3	1	0.3	-0.4	0.2	1	1	0.00582141	0.362981	0.000857863	0.0480396	1	1	1
CHR1_JGVV11_580_T01	7.4	7.1	8	7.8	7.3	8.7	8.2	8.6	0.8	1.6	-0.3	-0.2	1.4	0.5	0	-1.6	0.9	1	0.00123584	1	1	0.0132938	1	1	0.334555	1
CHR1_JGVV11_581_T01	7.7	7	7.4	7.3	8	10.2	9.7	9.9	2	2.9	-0.7	-0.1	2.2	0.2	-0.6	-2.2	2	0.00124634	2.79e-07	1	1	0.000169525	1	1	0.0847255	0.630699
CHR1_JGVV11_582_T01	12.3	12.4	12.3	12.3	12.4	12.3	12.1	11.9	-0.3	-0.5	0	0	-0.1	-0.2	0	0.1	0	1	0.455695	1	1	1	1	1	1	1
CHR1_JGVV11_583_T01	11.8	12.1	12.1	12.4	12.4	12.8	12.4	12.2	0.6	0.1	0.3	0.3	0.4	-0.2	0	-0.1	0.6	0.440269	1	1	1	1	1	1	1	1
CHR1_JGVV11_584_T01	8.1	8.1	8.3	8.1	8.4	8.3	8.2	8.3	0.1	0.1	0.1	-0.1	-0.1	0.1	0.2	0	-0.2	1	1	1	1	1	1	1	1	1
CHR1_JGVV11_585_T01	13.3	13.4	13.4	13.3	13.5	13.2	13.4	13.2	0.1	-0.2	0.1	-0.1	-0.3	-0.2	0.2	0.2	-0.1	1	1	1	1	1	1	1	1	1
CHR1_JGVV11_586_T01	12.1	11.9	11.1	11.5	11.1	10.9	10.3	10.5	-1.8	-1.4	-0.2	0.4	-0.1	0.2	-0.6	0.6	-0.3	1.14e-09	2.15e-07	1	1	1	1	1	1	1
CHR1_JGVV11_587_T01	9.1	8.7	8.7	8.5	8.4	8	8.3	8.2	-0.8	-0.5	-0.4	-0.2	-0.3	-0.1	-0.2	0.1	-0.2	0.0148635	1	1	1	1	1	1	1	1
CHR1_JGVV11_588_T01	10.2	9.7	9.9	9.4	9.5	9.2	9.3	9.1	-0.9	-0.6	-0.5	-0.5	-0.3	-0.2	0	-0.2	-0.1	0.00220712	1	1	1	1	1	1	1	1
CHR1_JGVV11_589_T01	9.9	10.3	10	10.2	9.8	10.2	9.5	9.9	-0.5	-0.5	0.4	0.2	0.4	0.4	0.2	-0.2	0	0.457507	0.452068	1	1	1	1	1	1	1
CHR1_JGVV11_59_T01	10.9	10.7	10.7	10.8	10.6	10.3	10.5	10.8	-0.4	0.1	-0.2	0	-0.3	0.3	-0.3	0.3	-0.5	0.908016	1	1	1	1	1	1	1	1
CHR1_JGVV11_590_T01	9.4	10.6	11.6	12.5	12.7	13	12.2	12.2	2.8	1.5	1.2	0.9	0.3	0	0.3	0.6	0.3	5.66e-12	2.48e-05	0.00457549	0.61587	1	1	1	1	1
CHR1_JGVV11_591_T01	11.8	12.1	11.7	11.6	11.6	11.4	11.8	11.7	-0.1	-0.4	0.3	-0.1	-0.2	0	0.4	0.1	-0.1	1	0.792763	1	1	1	1	1	1	1
CHR1_JGVV11_592_T01	10.7	10.6	10.4	10.4	10.3	10.1	10.1	10.3	-0.6	-0.3	-0.1	0	-0.2	0.1	-0.1	0.2	-0.4	0.0456038	1	1	1	1	1	1	1	1
CHR1_JGVV11_593_T01	8.9	8.8	8.7	8.3	8.6	8.3	8.6	8.5	-0.3	-0.4	-0.1	-0.4	-0.3	-0.2	0.3	-0.1	-0.1	1	1	1	1	1	1	1	1	1
CHR1_JGVV11_594_T01	5.6	5.7	5.4	5.3	5.5	5.3	5.3	5.4	-0.3	-0.4	0.2	-0.1	-0.2	0.1	0.2	0.1	-0.3	1	1	1	1	1	1	1	1	1
CHR1_JGVV11_595_T01	12	11.6	11.5	11.5	11.5	11.9	12.1	11.9	0.1	0.3	-0.4	0	0.4	-0.2	-0.4	-0.3	0.6	1	1	1	1	1	1	1	1	1
CHR1_JGVV11_596_T01	9.8	9.5	9.5	9.5	9.3	9.5	9.5	8.7	-0.3	-0.7	-0.3	0.1	0.2	-0.7	-0.4	-0.2	1	1	1	1	1	1	1	1	1	1
CHR1_JGVV11_597_T01	9.1	9.6	9.6	10.4	10.5	11.3	10.1	9.9	1	0.3	0.5	0.9	0.8	-0.2	-0.4	0.1	1	0.646256	1	1	1	1	1	1	1	1
CHR1_JGVV11_598_T01	11	10.9	10.7	10.6	10.4	10.3	10.2	10.5	-0.8	-0.4	-0.1	-0.1	-0.1	0.3	0.1	0	-0.4	2.51e-06	0.700523	1	1	1	1	1	1	1
CHR1_JGVV11_599_T01	13.1	13	12.6	12.3	12.2	11.8	12.2	11.6	-0.9	-1.4	-0.1	-0.3	-0.4	-0.6	0.1	0.1	0.2	0.0238116	3.66e-06	1	1	1	1	1	1	1
CHR1_JGVV11_6_T01	13.4	13.5	13.3	13.4	13.2	12.8	13.2	13.1	-0.2	-0.4	0.1	0.1	-0.5	-0.1	0	0.6	-0.3	1	0.172154	1	1	0.00571293	1	1	0.0656677	1
CHR1_JGVV11_60_T01	7.2	7.2	7.1	8	7.7	7.8	7	6.8	-0.2	-0.4	0.1	0.9	0.1	-0.2	-0.8	0.8	0.3	1	1	1	1	1	1	1	1	1
CHR1_JGVV11_600_T01	11.8	12.5	12.5	12.6	12.6	12.8	12.4	12.5	0.6	0	0.6	0.1	0.2	0.1	0.6	-0.1	0.1	0.294961	1	0.0541817	1	1	1	1	1	1
CHR1_JGVV11_602_T01	6.5	6	6.6	6.4	5.8	5.9	8.1	8.1	1.7	2.1	-0.4	-0.1	0	0	-0.3	-0.1	0	1	1	1	1	1	1	1	1	1
CHR1_JGVV11_603_T01	5.5	5	5.3	5.3	5.3	5	5.2	5.1	-0.3	0.1	-0.5	-0.1	-0.3	-0.1	-0.4	0.2	-0.2	1	1	1	1	1	1	1	1	1
CHR1_JGVV11_604_T01	11.8	11.7	11.6	11.3	11.4	11.2	11.4	11.3	-0.5	-0.4	-0.2	-0.3	-0.2	0	0.1	-0.1	-0.1	0.0927349	1	1	1	1	1	1	1	1
CHR1_JGVV11_605_T01	9	9.2	8.7	9	8.8	8.6	8.3	8.6	-0.7	-0.6	0.2	0.3	-0.1	0.3	-0.1	0.5	-0.4	0.00052343	0.00224971	1	1	1	1	1	1	1
CHR1_JGVV11_606_T01	8.7	8.8	9.1	9	9.5	9.6	10.2	10.4	1.5	1.6	0.1	-0.1	0.1	0.1	0.2	-0.2	-0.1	1.41e-07	5.8e-08	1	1	1	1	1	1	1
CHR1_JGVV11_607_T01	12.8	13.2	13	13.2	13	13	13	13.5	0.2	0.3	0.4	0.2	0	0.5	0.2	0.2	-0.5	1	1	1	1	1	0.136569	1	1	1
CHR1_JGVV11_608_T01	10.5	10.7	10.5	10.7	10.7	10.6	10	10.1	-0.5	-0.6	0.2	0.2	-0.1	0.1	0	0.3	-0.2	1	0.976881	1	1	1	1	1	1	1
CHR1_JGVV11_609_T01	10.1	9.8	9.9	9.7	9.9	9.4	9.9	9.9	-0.3	0.1	-0.4	-0.2	-0.5	0	-0.1	0.3	-0.5	1	1	1	1	0.0519268	1	1	1	1
CHR1_JGVV11_61_T01	8.2	8.9	8.9	9.7	9.8	10.7	9.8	9.6	1.6	0.7	0.7	0.8	0.8	-0.1	-0.1	0	1	6.43e-07	1	1	0.40392	0.225205	1	1	1	1
CHR1_JGVV11_610_T01	11	11	10.7	10.8	10.7	10.6	10.3	10.5	-0.7	-0.5	0	0.1	-0.1	0.2	-0.1	0.2	-0.3	1	1	1	1	1	1	1	1	1
CHR1_JGVV11_611_T01	6	5.7	6.2	5.9	5.9	5.3	6.1	5.5	0.2	-0.2	-0.3	-0.4	-0.5	-0.6	0.1	0.1	0.1	1	1	1	1	1	1	1	1	1
CHR1_JGVV11_613_T01	5.2	5.4	5	5.3	4.9	4.8	5.1	5	-0.1	-0.4	0.2	0.3	-0.1	-0.1	-0.1	0.4	0	1	1	1	1	1	1	1	1	1
CHR1_JGVV11_614_T01	11.6	11.8	11.5	11.6	11.8	11.9	11.3	11	-0.3	-0.7	0.1	0.1	0.2	-0.3	0	-0.1	0.4	1	1	1	1	1	1	1	1	1
CHR1_JGVV11_615_T01	5.1	7.3	5.8	7.8	6.7	8.2	5.9	7.6	0.8	0.2	2.2	2	1.5	1.7	0.1	0.6	-0.2	1	1	5.11e-08	2.81e-07	0.000486389	3.74e-05	1	1	1
CHR1_JGVV11_616_T01	5.3	5.1	5	4.9	5.1	4.9	5.2	4.8	-0.1	-0.3	-0.2	-0.1	-0.2	-0.4	-0.1	0.1	0.2	1	1	1	1	1	1	1	1	1
CHR1_JGVV11_617_T01	10.1	9.6	10.5	9.7	10.3	10	11.2	11.1	1.1	1.4	-0.5	-0.8	-0.3	-0.1	0.4	-0.5	-0.1	5.08e-08	4.6e-11	1	6.01e-05	1	1	1	1	1
CHR1_JGVV11_618_T01	7.5	8.2	9.7	9.4	10	10.1	11.2	11	3.6	2.8	0.7	-0.3	0.2	-0.1	1	-0.4	0.3	2.26e-13	4.12e-10	1	1	1	1	1	1	1
CHR1_JGVV11_619_T01	6.1	6.1	5.5	6	5.6	5.5	5.1	5.4	-1	-0.7	0	0.5	-0.1	0.3	-0.5	0.6	-0.4	1	1	1	1	1	1	1	1	1
CHR1_JGVV11_62_T01	4.8	4.8	5	5	5.6	5	5	4.8	0.2	0	0	-0.1	-0.6	-0.2	0.1	0.5	-0.4	1	1	1	1	1	1	1	1	1
CHR1_JGVV11_620_T01	5.9	5.9	5.5	5.6	5.3	5.4	5.5	5.3	-0.4	-0.5	0	0.1	0	-0.1	-0.1	0.1	0.2	1	1	1	1	1	1	1	1	1
CHR1_JGVV11_621_T01	5.2	5.9	5.4	6	5.7	5.7	5.6	5.9	0.4	0	0.7	0.6	0	0.3	0.1	0.6	-0.3	1	1	1	1	1	1	1	1	1
CHR1_JGVV11_622_T01	5.7	5.5	5.7	5.8	6.1	6.9	7	7.2	1.3	1.7	-0.2	0.1	0.8	0.2	-0.3	-0.7	0.6	0.0126201	6.89e-05	1	1	1	1	1	1	1
CHR1_JGVV11_623_T01	12	11.8	11.8	11.8	11.7	11.6	11.3	11.4	-0.7	-0.4	-0.2	0	-0.2	0.1	-0.2	0.2	-0.3	0.000795259	1	1	1	1	1	1	1	1
CHR1_JGVV11_624_T01	9.4	9.8	10.3	10.4	10.9	11.4	11.8	11.5	2.3	1.7	0.4	0.1	0.5	-0.3	0.3	-0.4	0.8	1.41e-13	2.65e-09	1	1	1	1	1	1	1
CHR1_JGVV11_625_T01	10.4	10.2	10.1	10.1	10	10.1	10.3	10.3	0	0.1	-0.2	0.1	0	-0.1	-0.2	0	0.1	1	1	1	1	1	1	1	1	1
CHR1_JGVV11_626_T01	7.1	6.2	7.4	6	7.8	6.7	8.2	5.9	1.1	-0.3	-1	-1.4	-1.1	-2.3	0.4	-0.2	1.2	1	1	1	0.100752	1	2.07e-06	1	1	1
CHR1_JGVV11_627_T01	8.4	8.4	8.4	8.3	8.4	8.2	8.2	8.5	-0.3	0.1	0	-0.1	-0.2	0.3	0	0.2	-0.6	1	1	1	1	1	1	1	1	1
CHR1_JGVV11_63_T01	10.9	11.1	10.6	10.8	10.7	10.7	10.6	10.8	-0.3	-0.3	0.2	0.1	0	0.2	0.1	0.1	-0.2	1	1	1	1	1	1	1	1	1
CHR1_JGVV11_64_T01	9.9	10.2	10.1	10.2	10.1	9.8	9.5	9.6	-0.4	-0.5	0.3	0.1	-0.3	0.2	0.2	0.4	-0.5	1	1	1	1	1	1	1	1	1
CHR1_JGVV11_65_T01	8.9	9.2	8.6	8.7	9.1	11.1	10.3	8.8	1.3	-0.5	0.3	0	2	-1.5	0.3	-1.9	3.5	0.00357169	1	1	1	7.07e-07	0.000405373	1	0.00275099	2.45e-09
CHR1_JGVV11_66_T01	9.3	8.6	8.7	7.6	8.4	7.8	8.5	7.4	-0.8	-1.2	-0.7	-1.1	-0.6	-1.1	0.3	-0.5	0.6	0.0216041	5.09e-06	0.181053	0.00011564	1	3.12e-05	1	1	1
CHR1_JGVV11_67_T01	9.7	9	9	8.8	8.7	9.3	9.7	9.3	0	0.2	-0.6	-0.1	0.6	-0.5	-0.5	-0.7	1	1	1	1	1	1	1	1	1	1
CHR1_JGVV11_68_T01	11.2	10.6	10.4	10.4	10.1	10.7	10.8	10.8	-0.4	0.2	-0.7	0	0.6	0	-0.6	-0.7	0.7	1	1	1	1	1	1	1	1	1
CHR1_JGVV11_69_T01	13.9	13.7	14	13.7	13.6	12.9	13.6	13.8	-0.3	0.1	-0.2	-0.3	-0.7	0.2	0	0.4	-0.9	1	1	1	1	0.000988213	1	1	1	0.0077752
CHR1_JGVV11_7_T01	6.2	6.2	9.4	8.3	11.3	12.4	11.8	11	5.6	4.8	0	-1.1	1.1	-0.8	1.1	-2.2	1.9	4.97e-14	6.66e-12	1	1	1	1	1	0.885527	1
CHR1_JGVV11_70_T01	11.5	12	11.2	11.8	10.9	12.1	10.9	12.9	-0.6	1	0.5	0.5	1.1	2	0	-0.6	-0.9	1	0.0462124	1	1	0.00214504	2.21e-09	1	1	1
CHR1_JGVV11_71_T01	5.1	5.4	5.3	5.5	5.2	5	5.4	5.1	0.3	-0.3	0.3	0.2	-0.2	-0.3	0.1	0.5	0	1	1	1	1	1	1	1	1	1
CHR1_JGVV11_72_T01	13	12.1	12.9	12.1	12.7	10.5	11.7	10.7	-1.3	-1.4	-0.9	-0.9	-2.1	-1	0	1.2	-1.1	4.25e-05	5.8e-06	0.0803486	0.118553	2.15e-10	0.00869821	1	0.105296	0.64928
CHR1_JGVV11_73_T01	8.2	10	7.6	9.4	7.2	8.1	7.2	7.8	-1	-2.1	1.7	1.8	0.9	0.7	-0.1	0.9	0.2	0.971719	1.73e-06	0.000177722	6.5e-05	1	1	1	1	1
CHR1_JGVV11_74_T01	6.5	6.8	6	6.4	5.5	6.7	5.3	7.2	-1.1	0.4	0.4	0.4	1.1	1.9	0	-0.8	-0.8	1	1	1	1	1	0.00971549	1	1	1
CHR1_JGVV11_75_T01	11.4	12.8	10.9	12.5	10.2	11.6	10.1	11.3	-1.3	-1.5	1.4	1.5	1.3	1.2	-0.2	0.2	0.2	0.00170981	0.000133825	0.000588167	4.86e-05	0.000806455	0.00841981	1	1	1
CHR1_JGVV11_76_T01	8.5	8.5	8.6	8.5	8.5	7.5	7.5	7.9	-1	-0.6	0	-0.2	-0.9	0.4	0.2	0.7	-1.3	1	1	1	1	1	1	1	1	1
CHR1_JGVV11_77_T01	11.1	11.5	12.4	12.7	12.8	13.4	13.9	13.8	2.8	2.3	0.4	0.3	0.6	-0.1	0.1	-0.3	0.7	3.04e-18	1.55e-15	1	1	0.27791	1	1	1	1
CHR1_JGVV11_78_T01	9.2	9.6	10.5	10.4	10.8	11	12.2	11.5	3.1	1.9	0.4	-0.2	0.3	-0.7	0.6	-0.4	1	1.04e-18	1.87e-12	1	1	1	0.0471448	1	1	0.0759271
CHR1_JGVV11_79_T01	12.3	12.8	12.1	12.8	12.5	13	12.2	12.4	-0.1	-0.4	0.5	0.7	0.5	0.3	-0.1	0.2	0.2	1	1	1	0.0514328	1	1	1	1	1
CHR1_JGVV11_8_T01	12.9	12.9	13	12.9	12.8	12.8	12.3	11.5	-0.6	-1.4	0	-0.1	0.1	-0.8	0.1	-0.2	0.9	0.345418	8.63e-09	1	1	1	0.00144796	1	1	0.224087
CHR1_JGVV11_80_T01	6.9	7.8	7.8	8.4	8.3	9	8.6	9.1	1.7	1.3	0.9	0.6	0.7	0.5	0.3	-0.1	0.2	0.00196387	0.253994	1	1	1	1	1	1	1
CHR1_JGVV11_81_T01	11.5	11.3	11.1	11	10.8	10.8	11.2	11.1	-0.3	-0.2	-0.2	-0.1	0	-0.1	-0.1	-0.1	0.1	1	1	1	1	1	1	1	1	1
CHR1_JGVV11_82_T01	12.6	12.6	12.7	12.6	12.7	12.5	12.7	12.6	0.1	0.1	0	-0.1	-0.2	0	0.1	0.1	-0.2	1	1	1	1	1	1	1	1	1
CHR1_JGVV11_83_T01	5.4	5.3	5.6	5.3	5.1	5.2	5.3	5.4	-0.1	0.1	0	-0.3	0.1	0.1	0.2	-0.3	0	1	1	1	1	1	1	1	1	1
CHR1_JGVV11_84_T01	13	12.6	12.1	11.5	11.3	9.8	10.6	11.1	-2.4	-1.5	-0.4	-0.6	-1.4	0.5	0.2	0.9	-1.9	1.3e-05	0.105983	1	1	0.190751	1	1	1	0.488029
CHR1_JGVV11_85_T01	5.7	5.3	5.2	5.2	5	5.3	5.2	5.1	-0.5	-0.1	-0.4	0	0.3	0	-0.4	-0.3	0.3	1	1	1	1	1	1	1	1	1
CHR1_JGVV11_86_T01	11.7	12	12.4	12.7	12.8	13.1	12.9	12.9	1.2	0.8	0.4	0.3	0.3	0	0	0	0.3	3.53e-10	7.33e-06	1	1	1	1	1	1	1
CHR1_JGVV11_87_T01	10	9.4	10.2	9.2	10	9.2	9.8	8.7	-0.2	-0.7	-0.6	-1	-0.8	-1.2	0.3	-0.2	0.4	1	0.0851204	0.489183	0.000385006	0.0327032	4.67e-06	1	1	1
CHR1_JGVV11_89_T01	13.8	13.9	13.8	13.8	13.8	13.6	13.6	13.4	-0.2	-0.5	0.1	0	-0.2	-0.2	0.1	0.2	0	1	0.00624929	1	1	1	1	1	1	1
CHR1_JGVV11_9_T01	6	8.9	6.3	8.7	8.4	9.2	7.6	7.1	1.7	-1.8	2.9	2.5	0.8	-0.5	0.5	1.6	1.3	0.0155011	0.00282502	5.7e-08	5.27e-06	1	1	1	1	1
CHR1_JGVV11_90_T01	11.7	11.9	11.8	11.8	11.6	11.6	11.1	11.2	-0.6	-0.7	0.2	0	0	0.1	0.2	0	-0.2	0.000100021	1.98e-05	1	1	1	1	1	1	1
CHR1_JGVV11_91_T01	8.7	8.1	8.3	7.9	8.4	8.1	8.1	7.4	-0.6	-0.6	-0.6	-0.4	-0.3	-0.7	-0.2	-0.1	0.4	1	1	1	1	1	1	1	1	1
CHR1_JGVV11_92_T01	12.3	11.9	12	11.7	11.9	11.4	11.5	11.2	-0.8	-0.8	-0.4	-0.2	-0.5	-0.4	-0.2	0.2	-0.1	2.77e-05	9.07e-05	1	1	0.943982	1	1	1	1
CHR1_JGVV11_93_T01	12.8	12.6	12.8	12.6	12.7	12.4	12.6	12.5	-0.2	-0.1	-0.2	-0.2	-0.2	-0.1	0	0	-0.2	1	1	1	1	1	1	1	1	1
CHR1_JGVV11_94_T01	12.6	12.9	12.9	12.9	12.7	12.6	12.8	12.9	0.3	0	0.4	0.1	-0.1	0.1	0.3	0.2	-0.2	1	1	1	1	1	1	1	1	1
CHR1_JGVV11_95_T01	9.8	9.9	10	9.9	10	10.5	10.1	10	0.3	0.1	0.1	-0.1	0.5	-0.1	0.3	-0.6	0.6	1	1	1	1	0.398026	1	1	1	1
CHR1_JGVV11_96_T01	9.4	9.5	8.9	8.7	8.3	8.9	8.7	8.7	-0.7	-0.8	0.1	-0.2	0.6	0.1	0.4	-0.8	0.5	1	1	1	1	1	1	1	1	1
CHR1_JGVV11_97_T01	11	10.8	11.4	12.1	11.5	13.6	13.1	13.7	2.1	2.9	-0.2	0.7	2.1	0.6	-0.9	-1.5	1.6	9.98e-06	5.18e-09	1	1	1.01e-05	1	1	1	1
CHR1_JGVV11_98_T01	10.2	9.4	9.9	9.5	9.8	9.5	10.1	10.4	0	1	-0.7	-0.4	-0.3	0.3	-0.3	-0.1	-0.6	1	0.00395346	0.389915	1	1	1	1	1	1
CHR1_JGVV11_99_T01	11.2	11	10.9	10.7	10.6	10.2	10.9	11.4	-0.2	0.4	-0.2	-0.1	-0.4	0.4	-0.1	0.3	-0.8	1	1	1	1	1	1	1	1	0.0425012
CHR1_JGVV113_1_T01	9.3	9.7	9.2	9	9	9	8.4	8.6	-0.9	-1.1	0.3	-0.2	0	0.2	0.6	-0.2	-0.2	0.000146292	2.06e-06	1	1	1	1	1	1	1
CHR1_JGVV113_17_T01	11.2	9.9	10.6	9.1	10.4	9	10.3	9	-0.9	-0.8	-1.4	-1.4	-1.3	-1.3	0.1	-0.1	-0.1	0.0378409	0.196763	1.6e-05	3.91e-06	1.73e-05	7.21e-05	1	1	1
CHR1_JGVV113_20_T01	9.9	10.3	11.1	11.2	11.6	12.1	12	11.8	2.1	1.5	0.4	0.2	0.5	-0.1	0.2	-0.3	0.6	2.32e-14	2.11e-10	1	1	1	1	1	1	1
CHR1_JGVV113_21_T01	11.1	10.8	10.5	10.4	10.3	10.2	10	10.4	-1.1	-0.4	-0.3	-0.1	-0.1	0.4	-0.2	0	-0.5	2.46e-09	1	1	1	1	1	1	1	1
CHR1_JGVV113_22_T01	9.8	10	10	9.7	9.9	9.8	9.5	9.9	-0.3	-0.1	0.1	-0.2	-0.1	0.4	0.4	-0.1	-0.5	1	1	1	1	1	1	1	1	1
CHR1_JGVV113_23_T01	10.7	10.8	11	10.6	10.7	10.5	10.2	10.8	-0.4	0	0.1	-0.4	-0.2	0.6	0.5	-0.2	-0.8	1	1	1	1	1	1	1	1	1
CHR1_JGVV113_24_T01	10.6	10.7	11	10.5	10.5	10.3	9.8	10.5	-0.8	-0.2	0	-0.5	-0.2	0.7	0.6	-0.4	-0.8	1	1	1	1	1	1	1	1	1
CHR1_JGVV113_25_T01	9.1	9.7	9.4	10.1	9.9	10.3	9.8	9.7	0.7	0	0.6	0.6	0.4	-0.1	0	0.2	0.5	1	1	1	1	1	1	1	1	1
CHR1_JGVV113_26_T01	7.3	7.2	7.8	7.7	7.8	8.5	8.7	8.3	1.4	1.1	-0.1	-0.1	0.6	-0.3	0	-0.7	1	0.11271	1	1	1	1	1	1	1	1
CHR1_JGVV113_27_T01	11.5	11.8	11.5	11.7	11.3	11.4	11.2	11.5	-0.3	-0.3	0.3	0.2	0.1	0.4	0.1	0.1	-0.3	1	1	1	1	1	1	1	1	1
CHR1_JGVV113_28_T01	6.7	6.3	6.9	6.5	6.4	6.1	6.6	6.3	-0.1	0.1	-0.4	-0.4	-0.3	-0.3	0	0	0	1	1	1	1	1	1	1	1	1
CHR1_JGVV113_29_T01	11	10.7	10.5	10.3	10.2	9.8	10	9.8	-1	-0.9	-0.2	-0.2	-0.4	-0.2	0	0.2	-0.2	9.71e-05	0.000220754	1	1	1	1	1	1	1
CHR1_JGVV127_1_T01	5.9	5.3	5.7	5.6	5.5	5.3	5.7	5.3	-0.2	0	-0.6	-0.1	-0.2	-0.4	-0.5	0.1	0.2	1	1	1	1	1	1	1	1	1
CHR1_JGVV127_10_T01	9.2	9.7	9.6	9.7	9.7	9.4	9.2	9.5	0	-0.2	0.6	0	-0.2	0.3	0.6	0.3	-0.6	1	1	1	1	1	1	1	1	1
CHR1_JGVV127_11_T01	6.3	7.4	8.8	12.9	11.1	14.3	12.4	12.9	6	5.5	1.1	4.1	3.2	0.5	-3	0.9	2.7	3.52e-14	7.66e-13	1	2.12e-09	1.19e-06	1	0.00859481	1	0.0535513
CHR1_JGVV127_12_T01	5	4.8	5.1	5.1	5	5	5	4.9	0	0.1	-0.1	0	0	-0.1	-0.1	0	0.1	1	1	1	1	1	1	1	1	1
CHR1_JGVV127_13_T01	4.9	5.7	4.8	5.6	5.2	7.8	5.6	7.3	0.7	1.6	0.8	0.8	2.5	1.7	0	-1.7	0.8	1	0.0045064	1	1	3.54e-07	0.00200908	1	0.744373	1
CHR1_JGVV127_14_T01	4.7	7.5	5	7.5	7.4	9.9	8.4	9.5	3.7	2	2.7	2.5	2.5	1.1	0.3	0	1.4	1.13e-11	4.72e-05	3.24e-08	5.69e-07	4.38e-07	1	1	1	1
CHR1_JGVV127_15_T01	6.2	8.5	7.7	9.6	9.8	12.5	11	11.8	4.8	3.3	2.4	1.9	2.7	0.8	0.4	-0.8	1.9	4.7e-18	5.98e-13	6.13e-09	1.28e-06	1.02e-10	1	1	1	0.00293278
CHR1_JGVV127_16_T01	7.9	8	7.2	7.5	7.2	7.5	8.3	7.9	0.4	0	0.1	0.2	0.3	-0.4	-0.1	-0.1	0.7	1	1	1	1	1	1	1	1	1
CHR1_JGVV127_17_T01	5.8	5.7	6	5.4	5.3	5.2	5.5	5.3	-0.3	-0.4	-0.2	-0.6	-0.1	-0.3	0.4	-0.4	0.2	1	1	1	1	1	1	1	1	1
CHR1_JGVV127_18_T01	11.8	11.6	11.9	11.7	11.8	11.4	11.9	12	0.1	0.4	-0.1	-0.3	-0.4	0.2	0.1	0.2	-0.6	1	1	1	1	1	1	1	1	1
CHR1_JGVV127_19_T01	10.2	10.2	11	10.4	10.4	9.6	11.1	11.2	0.9	1	-0.1	-0.6	-0.8	0.1	0.5	0.2	-0.9	0.377293	0.0323817	1	1	0.936607	1	1	1	1
CHR1_JGVV127_2_T01	6.4	6	6.2	5.8	6	5.9	7.9	6.1	1.5	0	-0.4	-0.5	-0.1	-1.8	0.1	-0.4	1.7	0.164411	1	1	1	1	0.00670053	1	1	1
CHR1_JGVV127_20_T01	10.7	11.4	10.8	12	11.1	12.8	12.3	12.6	1.6	1.2	0.8	1.1	1.6	0.3	-0.4	-0.5	1.3	0.0537616	1	1	1	0.061928	1	1	1	1
CHR1_JGVV127_21_T01	8.7	8.3	6.8	6.4	6.4	5.8	5.6	5.7	-3.1	-2.6	-0.4	-0.3	-0.5	0.1	0	0.2	-0.6	7.01e-11	7.5e-09	1	1	1	1	1	1	1
CHR1_JGVV127_22_T01	10.9	10.4	8.9	8.8	8	8	7	6.8	-3.8	-3.6	-0.5	-0.1	-0.1	-0.3	-0.3	-0.1	0.2	8.76e-12	4.15e-11	1	1	1	1	1	1	1
CHR1_JGVV127_23_T01	6.2	6	6.4	6.3	6.3	6	6.7	5.9	0.5	-0.2	-0.2	-0.1	-0.3	-0.8	-0.1	0.2	0.5	1	1	1	1	1	1	1	1	1
CHR1_JGVV127_24_T01	10.5	10.7	10.3	10.3	10	9.8	9.5	9.8	-1	-0.9	0.1	0	-0.3	0.3	0.1	0.3	-0.6	9.91e-08	1.21e-05	1	1	1	1	1	1	1
CHR1_JGVV127_25_T01	9.1	8.9	8.3	8.5	7.9	8	8.1	8.8	-1	-0.1	-0.2	0.2	0	0.7	-0.3	0.1	-0.6	0.0489095	1	1	1	1	1	1	1	1
CHR1_JGVV127_26_T01	6.5	6.7	5.4	5.6	5.1	5.8	5.3	6.6	-1.1	-0.2	0.3	0.2	0.7	1.3	0.1	-0.5	-0.6	1	1	1	1	1	1	1	1	1
CHR1_JGVV127_27_T01	11.3	11.8	12.2	11.8	12	12	12.8	12.3	1.5	0.5	0.5	-0.4	0.1	-0.5	0.9	-0.5	0.6	1.29e-09	1	1	1	1	1	0.250731	1	1
CHR1_JGVV127_28_T01	9.7	8.7	9.3	8.3	8.9	8.3	9.6	8.8	0	0	-1	-1	-0.7	-0.9	0	-0.3	0.2	1	1	8.83e-05	6.1e-05	0.0980787	0.000521201	1	1	1
CHR1_JGVV127_29_T01	10.3	10	10.6	10.2	10.4	10.6	10.5	10.5	0.2	0.5	-0.2	-0.5	0.2	0	0.2	-0.6	0.2	1	1	1	1	1	1	1	1	1
CHR1_JGVV127_3_T01	9.6	8.8	10.5	10.4	11.2	11.3	11.2	10.8	1.6	2.1	-0.8	-0.1	0.1	-0.3	-0.7	-0.2	0.4	3.1e-07	4.32e-10	0.406268	1	1	1	1	1	1
CHR1_JGVV127_30_T01	10.8	10.3	11.2	10.7	11.1	11.2	11.1	11	0.3	0.6	-0.5	-0.6	0.1	-0.1	0.1	-0.7	0.3	1	0.00956304	0.597961	0.0660968	1	1	1	0.535714	1
CHR1_JGVV127_31_T01	9.9	11.5	10.8	12	11.4	12.8	11.7	13.3	1.8	1.8	1.5	1.2	1.4	1.6	0.4	-0.3	-0.1	0.0126966	0.00973146	0.188006	1	0.442774	0.136458	1	1	1
CHR1_JGVV127_33_T01	9.9	8.7	10.5	8.8	10.9	9.6	11.8	9.8	1.9	1.1	-1.2	-1.6	-1.3	-2	0.4	-0.4	0.8	1.43e-05	0.462627	0.143406	0.000478182	0.0558155	4.52e-06	1	1	1
CHR1_JGVV127_35_T01	10.6	9.5	10.9	9.8	11.1	9.8	11.3	9.9	0.8	0.5	-1.1	-1.1	-1.3	-1.4	0	0.2	0.1	1	1	0.205654	0.167513	0.0181992	0.00486558	1	1	1
CHR1_JGVV127_36_T01	9.9	9.7	9.6	9.5	9.4	9.4	9.2	9.3	-0.6	-0.4	-0.2	-0.1	-0.1	0.1	-0.1	0	-0.1	0.917015	1	1	1	1	1	1	1	1
CHR1_JGVV127_37_T01	11.6	11.4	10.7	10.7	10.2	9.9	9.8	10	-1.9	-1.4	-0.2	0	-0.3	0.3	-0.2	0.3	-0.5	4.01e-13	9.56e-10	1	1	1	1	1	1	1
CHR1_JGVV127_38_T01	8.1	7.8	8	7.6	7.8	7.6	8.3	7.8	0.2	0	-0.2	-0.4	-0.1	-0.4	0.1	-0.2	0.3	1	1	1	1	1	1	1	1	1
CHR1_JGVV127_39_T01	11.2	8.9	9.3	9	9.5	10.8	11.3	12.5	0.1	3.6	-2.2	-0.3	1.4	1.2	-2	-1.6	0.1	1	5.38e-13	2.28e-07	1	0.0128379	0.0900424	0.00998658	0.206611	1
CHR1_JGVV127_4_T01	9.6	10.3	12.3	12.8	13	13.8	13.1	12.5	3.5	2.1	0.8	0.5	0.8	-0.6	0.3	-0.3	1.4	1.19e-16	4.44e-10	0.742061	1	0.886989	1	1	1	0.0219721
CHR1_JGVV127_40_T01	13.5	13.3	13.4	13.3	13.2	12.8	13	12.8	-0.6	-0.5	-0.2	-0.2	-0.4	-0.2	0	0.2	-0.3	0.0535658	0.264019	1	1	1	1	1	1	1
CHR1_JGVV127_41_T01	12.6	12.5	12.3	12.2	12.1	11.6	11.7	11.6	-0.8	-0.9	-0.1	-0.2	-0.5	-0.1	0.1	0.4	-0.4	0.00016356	0.000102349	1	1	1	1	1	1	1
CHR1_JGVV127_42_T01	14.4	14.5	14.5	14.6	14.6	14.7	14.6	14.7	0.1	0.2	0.1	0.2	0.1	0.1	-0.1	0.1	0	1	1	1	1	1	1	1	1	1
CHR1_JGVV127_43_T01	11.9	12.4	11.7	11.9	11.4	11.5	11.4	11.8	-0.5	-0.7	0.6	0.2	0.1	0.4	0.4	0.1	-0.3	0.321753	0.000545022	0.0232864	1	1	1	1	1	1
CHR1_JGVV127_44_T01	8.6	8.4	7.7	7.2	6.4	6.9	6	6.2	-2.6	-2.2	-0.2	-0.4	0.5	0.2	0.3	-1	0.3	3.9e-08	2.76e-06	1	1	1	1	1	1	1
CHR1_JGVV127_45_T01	9.7	9.3	9.3	8.9	9.3	8.9	8.9	8.7	-0.8	-0.6	-0.5	-0.3	-0.5	-0.2	-0.1	0.1	-0.2	0.00980074	1	1	1	1	1	1	1	1
CHR1_JGVV127_46_T01	5.1	5.9	11.1	12	13.4	13.3	12.2	11.1	7	5.2	0.7	0.9	-0.1	-1	-0.1	1	0.9	7.05e-13	2.83e-09	1	1	1	1	1	1	1
CHR1_JGVV127_47_T01	6.6	6.4	8.9	8.3	9.9	10.7	9.9	9.4	3.3	3	-0.1	-0.6	0.8	-0.5	0.5	-1.4	1.3	8.33e-10	1.53e-08	1	1	1	1	1	1	1
CHR1_JGVV127_48_T01	8.4	8.7	8.6	8.7	8.5	8.6	8.3	8.6	0	0	0.3	0.2	0.1	0.3	0.1	0	-0.2	1	1	1	1	1	1	1	1	1
CHR1_JGVV127_49_T01	9.5	9.3	9.6	9.3	9.6	8.9	9.4	9.1	-0.1	-0.2	-0.2	-0.3	-0.6	-0.2	0.1	0.4	-0.4	1	1	1	1	0.712645	1	1	1	1
CHR1_JGVV127_5_T01	4.6	4.7	4.7	4.8	4.7	4.7	4.9	4.7	0.2	-0.1	0.1	0.1	0	-0.2	0	0.1	0.2	1	1	1	1	1	1	1	1	1
CHR1_JGVV127_50_T01	9.7	9.4	8.8	8.5	8.7	9	9.2	8.6	-0.5	-0.8	-0.2	-0.3	0.3	-0.6	0.1	-0.6	0.8	1	0.159781	1	1	1	1	1	1	1
CHR1_JGVV127_51_T01	10.1	9.8	9.8	9.9	9.6	9.1	9.4	9.5	-0.7	-0.2	-0.3	0.1	-0.6	0.2	-0.4	0.6	-0.7	1	1	1	1	1	1	1	1	1
CHR1_JGVV127_52_T01	4.8	4.6	4.7	4.7	4.5	4.5	4.6	4.4	-0.2	-0.1	-0.2	0	-0.1	-0.2	-0.2	0.1	0.1	1	1	1	1	1	1	1	1	1
CHR1_JGVV127_53_T01	5.3	5.1	5	5.3	5	4.9	5.4	5	0.1	-0.1	-0.3	0.2	0	-0.4	-0.5	0.3	0.4	1	1	1	1	1	1	1	1	1
CHR1_JGVV127_54_T01	9.5	9.9	9.4	9.4	9.4	9.5	9.1	9.1	-0.4	-0.7	0.4	0	0	0.1	0.4	-0.1	0	1	1	1	1	1	1	1	1	1
CHR1_JGVV127_55_T01	6.2	5.5	5.6	5.3	5.4	4.9	5.6	5.2	-0.6	-0.3	-0.7	-0.3	-0.5	-0.4	-0.4	0.2	-0.1	1	1	1	1	1	1	1	1	1
CHR1_JGVV127_56_T01	8.7	8.4	8.5	8.2	8.3	8.1	8	7.8	-0.7	-0.6	-0.2	-0.3	-0.1	-0.1	0.1	-0.2	0	1	1	1	1	1	1	1	1	1
CHR1_JGVV127_57_T01	10.2	9.8	9.8	9.5	9.7	9.3	9.9	9.4	-0.2	-0.4	-0.4	-0.3	-0.4	-0.6	-0.1	0.1	0.2	1	1	1	1	1	1	1	1	1
CHR1_JGVV127_58_T01	11	10.8	10.5	10.5	10.7	10.5	9.9	9.6	-1	-1.2	-0.1	0	-0.1	-0.3	-0.1	0.2	0.2	1.29e-06	1.31e-08	1	1	1	1	1	1	1
CHR1_JGVV127_59_T01	13.3	13.2	11.7	12.3	11.9	12.9	11.4	11.9	-1.8	-1.3	-0.1	0.6	1	0.4	-0.7	-0.4	0.5	1.62e-13	1.52e-09	1	0.0829287	4.94e-06	1	1	1	1
CHR1_JGVV127_6_T01	6.9	9.3	10.8	11	12.1	13.2	12.8	12.6	5.9	3.4	2.4	0.2	1.1	-0.2	2.2	-1	1.3	7.96e-25	5.23e-17	1.99e-12	1	0.000400358	1	2.18e-07	1	0.019698
CHR1_JGVV127_60_T01	13.5	13.7	12.1	12.1	11.3	10.5	10.6	9.4	-2.9	-4.3	0.2	0	-0.8	-1.2	0.2	0.8	0.4	8.73e-09	9.6e-14	1	1	1	0.752507	1	1	1
CHR1_JGVV127_61_T01	11.1	10.1	11.2	10	11	9.3	11.3	10	0.2	-0.1	-1	-1.1	-1.7	-1.3	0.1	0.5	-0.4	1	1	0.0707805	0.00822756	2.26e-06	0.000573365	1	1	1
CHR1_JGVV127_62_T01	10.4	10.7	10.8	11	10.9	11.1	11.1	11.2	0.7	0.5	0.2	0.2	0.2	0.1	0	0	0.1	0.006854	0.367954	1	1	1	1	1	1	1
CHR1_JGVV127_63_T01	9.4	9.4	9.6	9.7	9.4	9.6	9.1	9.3	-0.4	-0.1	0	0.1	0.2	0.3	-0.1	-0.1	0	1	1	1	1	1	1	1	1	1
CHR1_JGVV127_64_T01	10.4	10.3	10.6	10.1	9.9	9.3	9.3	8.6	-1.1	-1.7	-0.1	-0.4	-0.7	-0.7	0.4	0.2	0	0.000303186	6.39e-09	1	1	1	0.967757	1	1	1
CHR1_JGVV127_65_T01	6.7	7.4	6.3	7.3	6.3	8	6	7.2	-0.7	-0.2	0.7	1.1	1.7	1.2	-0.4	-0.6	0.5	1	1	1	0.0339585	4.88e-06	0.010007	1	1	1
CHR1_JGVV127_66_T01	8.2	8.6	8.1	7.9	8	7.7	6.8	8	-1.4	-0.6	0.4	-0.3	-0.3	1.1	0.7	0.1	-1.5	1	1	1	1	1	1	1	1	1
CHR1_JGVV127_67_T01	7.3	7.3	6.5	6.7	6.8	7.1	6.2	6.6	-1.1	-0.7	0	0.3	0.3	0.4	-0.3	0	-0.1	1	1	1	1	1	1	1	1	1
CHR1_JGVV127_68_T01	9.1	9.1	8.3	8.6	8.7	9.1	8.5	8.7	-0.6	-0.4	0	0.3	0.4	0.2	-0.4	-0.1	0.2	1	1	1	1	1	1	1	1	1
CHR1_JGVV127_69_T01	12.3	11.9	11.7	11.6	11.5	11.7	11.1	11.8	-1.1	-0.1	-0.4	-0.1	0.2	0.7	-0.3	-0.3	-0.5	0.000118389	1	1	1	1	1	1	1	1
CHR1_JGVV127_7_T01	10.9	11.2	11.1	11.4	11	11.1	10.3	10.3	-0.5	-0.9	0.3	0.4	0.1	0	-0.1	0.3	0.1	0.374035	6.13e-05	1	1	1	1	1	1	1
CHR1_JGVV127_70_T01	7.4	7.5	6.5	7	6.8	7.6	6.4	6.8	-1	-0.8	0.1	0.5	0.8	0.4	-0.4	-0.3	0.4	0.184382	1	1	1	1	1	1	1	1
CHR1_JGVV127_71_T01	10.9	11	10.8	10.8	10.7	10.7	10.4	10.9	-0.5	-0.1	0.1	0	0	0.5	0.1	0	-0.5	1	1	1	1	1	1	1	1	1
CHR1_JGVV127_72_T01	11.9	12	11.8	11.8	11.4	11.1	11.9	11.4	0	-0.6	0.2	0	-0.3	-0.5	0.1	0.4	0.1	1	0.0243575	1	1	1	1	1	1	1
CHR1_JGVV127_73_T01	4.9	4.7	4.7	4.7	4.7	4.7	4.5	4.5	-0.4	-0.1	-0.2	0	0	0	-0.2	-0.1	0	1	1	1	1	1	1	1	1	1
CHR1_JGVV127_74_T01	5.5	5.5	5.3	5.4	5.3	6.7	5.5	5.4	0	-0.1	-0.1	0.2	1.4	-0.1	-0.2	-1.2	1.5	1	1	1	1	0.149796	1	1	1	1
CHR1_JGVV127_78_T01	11.9	11.8	11.3	11	11.5	11.1	12	11.1	0.1	-0.7	-0.1	-0.3	-0.4	-0.8	0.3	0	0.5	1	1	1	1	1	0.104729	1	1	1
CHR1_JGVV127_79_T01	12.9	12.9	12.7	12.6	12.4	12.5	12.4	12.7	-0.5	-0.1	0	0	0.1	0.3	0	-0.1	-0.3	0.0614053	1	1	1	1	1	1	1	1
CHR1_JGVV127_80_T01	8.3	7	6.4	5.8	5.9	5.7	5.7	5.7	-2.6	-1.3	-1.2	-0.5	-0.3	0	-0.7	-0.3	-0.3	2.09e-05	1	1	1	1	1	1	1	1
CHR1_JGVV127_83_T01	9	9.3	9.8	9.6	9.7	10.9	10.6	10.7	1.7	1.4	0.3	-0.2	1.2	0.1	0.5	-1.4	1.1	3.93e-09	2.53e-07	1	1	3.05e-05	1	1	0.00193225	0.0799553
CHR1_JGVV137_1_T01	9.5	9.6	9.6	9.9	9.9	10.2	10	9.9	0.5	0.3	0.2	0.3	0.2	-0.1	-0.2	0.1	0.3	1	1	1	1	1	1	1	1	1
CHR1_JGVV137_10_T01	8.4	7.5	8.2	8.1	8.4	8.6	8	7.5	-0.4	0	-0.9	-0.1	0.2	-0.5	-0.8	-0.3	0.7	1	1	0.155749	1	1	1	1	1	1
CHR1_JGVV137_11_T01	7.1	8	8.9	10	10.3	11.1	9.7	9.6	2.6	1.5	1	1.1	0.8	-0.1	-0.1	0.2	0.9	1.71e-09	0.000480503	1	0.429206	1	1	1	1	1
CHR1_JGVV137_12_T01	7.3	7.1	7.8	8.5	9.1	10.2	8.5	8.4	1.3	1.4	-0.2	0.7	1.1	-0.1	-0.9	-0.4	1.2	0.00489076	0.00111893	1	1	0.0797156	1	1	1	1
CHR1_JGVV137_13_T01	10.8	9.8	11.2	10.1	11.1	8.3	10.9	8.7	0.1	-1.1	-1	-1.1	-2.8	-2.2	0.1	1.7	-0.7	1	0.489702	1	0.559638	7.88e-10	9.39e-07	1	0.123139	1
CHR1_JGVV137_14_T01	12.5	12.5	12.3	12.3	12.2	12.4	12	12.3	-0.6	-0.2	0	0.1	0.2	0.3	-0.1	-0.1	-0.1	0.0736887	1	1	1	1	1	1	1	1
CHR1_JGVV137_15_T01	8	8.1	5.9	6.9	5.5	5.6	5.4	5.4	-2.6	-2.6	0	1	0	0	-1	1	0	2.7e-06	2.75e-06	1	1	1	1	1	1	1
CHR1_JGVV137_16_T01	9.2	8.9	8	8	7.3	6.5	7	6.4	-2.2	-2.5	-0.3	0	-0.7	-0.6	-0.3	0.7	-0.1	6.8e-08	3.1e-09	1	1	1	1	1	1	1
CHR1_JGVV137_17_T01	8.1	8.5	7.7	8.2	7.7	8.3	6.9	7.5	-1.3	-1	0.4	0.5	0.6	0.7	-0.1	-0.2	0	4.83e-05	0.00527906	1	1	1	1	1	1	1
CHR1_JGVV137_18_T01	9	9.1	10.1	9.6	10.7	9.7	10.4	9.6	1.4	0.5	0.1	-0.6	-1	-0.8	0.7	0.4	-0.2	0.00166554	1	1	1	0.627381	1	1	1	1
CHR1_JGVV137_19_T01	10.9	11.4	10.6	11.4	10.6	11.2	10.4	11.4	-0.5	0.1	0.5	0.8	0.6	1.1	-0.4	0.2	-0.5	0.143366	1	1	4.03e-05	0.03471	1.85e-07	1	1	1
CHR1_JGVV137_2_T01	8.1	8.2	7.6	8.1	7.3	8.7	9.8	10	1.7	1.8	0	0.5	1.4	0.2	-0.5	-0.8	1.2	0.00995753	0.00205886	1	1	0.337569	1	1	1	1
CHR1_JGVV137_20_T01	10.7	10.6	11	11	11.4	11.2	11.3	11.1	0.6	0.5	-0.1	-0.1	-0.2	-0.2	-0.1	0.1	0	1	1	1	1	1	1	1	1	1
CHR1_JGVV137_21_T01	12.8	12.7	12.8	12.8	12.7	12.6	12.6	12.4	-0.2	-0.3	-0.1	-0.1	-0.2	-0.2	0	0.1	0	1	1	1	1	1	1	1	1	1
CHR1_JGVV137_22_T01	11.2	11	11	11	11.1	11.1	10.8	10.7	-0.4	-0.3	-0.3	-0.1	0	-0.1	-0.2	-0.1	0.1	1	1	1	1	1	1	1	1	1
CHR1_JGVV137_23_T01	13.3	13.1	12.7	12.5	12.2	11.6	11.8	11.9	-1.5	-1.2	-0.2	-0.1	-0.6	0.1	-0.1	0.5	-0.7	5.42e-14	4.53e-11	1	1	0.000341831	1	1	1	0.0313767
CHR1_JGVV137_24_T01	9.9	10.1	9.4	9.4	9.1	8.9	8.5	9	-1.4	-1.1	0.2	0	-0.2	0.6	0.2	0.1	-0.7	6.84e-09	1.16e-05	1	1	1	1	1	1	1
CHR1_JGVV137_25_T01	11.8	12.2	12	12.2	12	12.2	12.2	12.5	0.4	0.3	0.3	0.1	0.1	0.3	0.2	0	-0.1	0.0377668	0.273474	0.99203	1	1	1	1	1	1
CHR1_JGVV137_27_T01	13.1	12.6	13.1	12.5	13	11.5	12.7	11.6	-0.4	-1	-0.5	-0.6	-1.4	-1	0.1	0.8	-0.4	1	0.000167876	1	0.556749	3.16e-08	6.98e-05	1	1	1
CHR1_JGVV137_28_T01	11.5	11.2	11.6	11.1	11.3	10.1	10.6	10	-0.9	-1.2	-0.3	-0.5	-1.3	-0.6	0.2	0.8	-0.7	0.0156692	8.2e-05	1	1	1.44e-05	1	1	1	1
CHR1_JGVV137_29_T01	9.6	9.1	9.4	8.8	9.4	8.2	9	8.5	-0.6	-0.6	-0.5	-0.7	-1.2	-0.5	0.2	0.5	-0.7	1	1	1	1	0.000290878	1	1	1	1
CHR1_JGVV137_30_T01	11	10.2	10.6	10.3	10.6	10.2	10.8	10	-0.2	-0.2	-0.7	-0.3	-0.4	-0.8	-0.4	0.1	0.4	1	1	1	1	1	1	1	1	1
CHR1_JGVV137_31_T01	11.4	11.1	11.6	11.1	11.4	10.2	10.9	10	-0.5	-1.1	-0.2	-0.5	-1.2	-0.9	0.2	0.7	-0.3	1	0.00021206	1	1	7.76e-05	0.0369834	1	1	1
CHR1_JGVV137_32_T01	7.5	8.3	7.6	8.5	7.3	8.7	7.7	9	0.2	0.7	0.7	0.9	1.4	1.3	-0.1	-0.5	0.1	1	1	1	0.333533	4.39e-05	0.000335238	1	1	1
CHR1_JGVV137_33_T01	12.1	11.8	11.9	11.7	11.8	11.4	11.8	11.6	-0.3	-0.2	-0.3	-0.2	-0.4	-0.2	0	0.1	-0.2	1	1	1	1	0.476963	1	1	1	1
CHR1_JGVV137_34_T01	5.9	6.1	6.4	6.3	6.1	6.7	6.1	6	0.1	-0.1	0.2	-0.1	0.6	-0.1	0.3	-0.7	0.6	1	1	1	1	1	1	1	1	1
CHR1_JGVV137_35_T01	9.6	10.1	11.1	11.4	11.8	11.6	11.5	11.4	1.9	1.3	0.5	0.3	-0.2	0	0.2	0.5	-0.1	1.39e-05	0.0170715	1	1	1	1	1	1	1
CHR1_JGVV137_36_T01	9.8	10.3	11.3	11.4	11.7	11.6	11.5	11.5	1.8	1.2	0.5	0.1	-0.2	0	0.4	0.3	-0.2	0.000210894	0.182739	1	1	1	1	1	1	1
CHR1_JGVV137_37_T01	12.5	12	11.4	11.1	10.9	10.3	10.9	10.6	-1.6	-1.4	-0.6	-0.3	-0.6	-0.4	-0.3	0.3	-0.2	6.26e-05	0.00121798	1	1	1	1	1	1	1
CHR1_JGVV137_38_T01	10.4	10.1	10.3	10.2	10.3	9.9	10.1	10.2	-0.3	0	-0.2	-0.1	-0.4	0.1	-0.1	0.3	-0.5	1	1	1	1	1	1	1	1	1
CHR1_JGVV137_39_T01	10	9.5	9.8	9.5	9.7	9.3	9.5	9.5	-0.5	0	-0.5	-0.3	-0.5	0	-0.2	0.2	-0.4	1	1	1	1	1	1	1	1	1
CHR1_JGVV137_4_T01	11.8	12.6	11.7	12.1	10.8	10.1	10.4	10.1	-1.4	-2.5	0.8	0.4	-0.7	-0.3	0.4	1.1	-0.4	0.0972055	6.13e-07	1	1	1	1	1	1	1
CHR1_JGVV137_40_T01	9.7	9.6	9.8	9.4	10.2	10.5	9.9	9.9	0.3	0.2	0	-0.4	0.3	-0.1	0.4	-0.7	0.4	1	1	1	1	1	1	1	1	1
CHR1_JGVV137_41_T01	12.2	12.7	12.4	12.8	12.7	13	12.4	12.5	0.2	-0.2	0.4	0.3	0.2	0.1	0.1	0.1	0.2	1	1	1	1	1	1	1	1	1
CHR1_JGVV137_42_T01	5.8	5.1	5.4	5.6	5.6	5.6	5.3	5.2	-0.5	0.1	-0.7	0.2	-0.1	-0.1	-0.9	0.3	0	1	1	1	1	1	1	1	1	1
CHR1_JGVV137_43_T01	5.2	5.6	5.8	6.7	6.3	7.9	6.9	7.6	1.7	2	0.4	0.9	1.5	0.7	-0.5	-0.6	0.8	5.36e-05	6e-07	1	1	0.000307446	1	1	1	1
CHR1_JGVV137_44_T01	7.4	6.8	7.8	8.5	9.4	11.2	11.1	10.6	3.7	3.8	-0.5	0.8	1.8	-0.5	-1.3	-1	2.3	7.55e-13	5.76e-13	1	1	0.000146007	1	1	1	0.00132297
CHR1_JGVV137_45_T01	8.4	8.1	8.1	7.9	8.2	8.5	8.1	8.2	-0.3	0.1	-0.3	-0.3	0.3	0.1	0	-0.5	0.1	1	1	1	1	1	1	1	1	1
CHR1_JGVV137_46_T01	7.5	8.4	7.1	8.3	7.3	8.4	6.7	7.6	-0.7	-0.8	1	1.2	1.1	0.9	-0.2	0.1	0.2	0.883038	0.35009	0.0254881	0.000806719	0.00203516	0.0700794	1	1	1
CHR1_JGVV137_47_T01	7.7	9.3	8.2	11.8	9.1	11.4	9.6	11.7	1.9	2.4	1.6	3.6	2.3	2.1	-2	1.3	0.2	0.000117174	6.05e-07	0.00530409	1.25e-11	3.23e-06	1.86e-05	0.051942	1	1
CHR1_JGVV137_48_T01	5.1	5.1	5.2	5.4	5.2	5.2	5.1	5	0	-0.1	0	0.1	-0.1	-0.1	-0.2	0.2	0.1	1	1	1	1	1	1	1	1	1
CHR1_JGVV137_49_T01	9.3	9.3	9.2	9.3	9.3	9.4	8.7	8.5	-0.6	-0.8	0.1	0.1	0.2	-0.2	0	-0.1	0.4	1	0.0169807	1	1	1	1	1	1	1
CHR1_JGVV137_5_T01	8	8	6.6	7.1	7.1	9	9.3	7.8	1.3	-0.2	0	0.5	1.8	-1.5	-0.5	-1.4	3.4	1	1	1	1	0.196799	1	1	1	0.00258059
CHR1_JGVV137_50_T01	7.8	7.9	5.8	6	5.6	5.6	5.8	6	-1.9	-2	0.2	0.2	0.1	0.1	-0.1	0.2	-0.1	0.0204117	0.0166434	1	1	1	1	1	1	1
CHR1_JGVV137_51_T01	5.9	5.8	5.3	5.7	5.7	5.3	5.5	5.2	-0.4	-0.6	0	0.3	-0.4	-0.3	-0.4	0.7	-0.2	1	1	1	1	1	1	1	1	1
CHR1_JGVV137_52_T01	9.5	9.4	9.2	9.2	8.9	8.4	8.4	8.9	-1.1	-0.6	-0.1	0	-0.5	0.4	-0.1	0.4	-0.9	6.64e-08	0.109871	1	1	1	1	1	1	0.0125272
CHR1_JGVV137_53_T01	12	11.8	11.9	11.8	12	11.9	11.6	11.4	-0.4	-0.4	-0.2	-0.1	-0.1	-0.2	-0.1	0.1	0	1	1	1	1	1	1	1	1	1
CHR1_JGVV137_54_T01	7.7	9	10	10.7	10.9	11.5	10.8	10.9	3.1	1.9	1.3	0.8	0.6	0.1	0.5	0.2	0.4	3.12e-17	3.77e-11	1.75e-06	0.0893767	1	1	1	1	1
CHR1_JGVV137_55_T01	12.1	12.1	12	12.1	12.1	12.3	12.1	12	-0.1	-0.1	0	0.1	0.2	0	-0.1	-0.1	0.3	1	1	1	1	1	1	1	1	1
CHR1_JGVV137_56_T01	14.1	13.9	14	13.9	13.9	13.8	13.9	14	-0.1	0.1	-0.2	-0.1	-0.1	0	-0.2	0	-0.1	1	1	1	1	1	1	1	1	1
CHR1_JGVV137_57_T01	9.9	9.8	9.7	9.9	9.6	9.3	9.9	10.1	0	0.2	0	0.2	-0.3	0.2	-0.2	0.5	-0.5	1	1	1	1	1	1	1	1	1
CHR1_JGVV137_58_T01	12.6	12.5	12.7	12.7	13	12.9	12.7	12.4	0.1	-0.1	-0.1	0	-0.1	-0.3	0	0.1	0.2	1	1	1	1	1	1	1	1	1
CHR1_JGVV137_59_T01	7.5	6.8	7	8.9	7.5	11.9	10.2	10.9	2.7	4.1	-0.7	1.9	4.4	0.7	-2.6	-2.5	3.7	7.12e-08	4.95e-13	1	0.000216311	4.53e-14	1	0.000335936	0.000908444	9.12e-08
CHR1_JGVV137_6_T01	12.3	12	10	9.8	10.1	10	10.5	9.6	-1.8	-2.4	-0.3	-0.2	-0.1	-0.9	0	-0.1	0.8	2.39e-09	4.52e-13	1	1	1	0.0176809	1	1	1
CHR1_JGVV137_60_T01	12.1	12.1	12.2	12.2	12.1	12.2	12.3	12.4	0.1	0.3	0	0	0	0.2	0	-0.1	-0.1	1	1	1	1	1	1	1	1	1
CHR1_JGVV137_61_T01	11.2	11	10.9	10.6	10.8	10.4	10.5	10.2	-0.7	-0.7	-0.2	-0.3	-0.4	-0.2	0.1	0.1	-0.1	0.000718643	0.000158078	1	1	1	1	1	1	1
CHR1_JGVV137_62_T01	11.5	11.7	11.2	10.2	9.7	9.2	8.9	9	-2.6	-2.7	0.2	-1	-0.6	0.1	1.2	-0.4	-0.6	2.75e-11	6.37e-12	1	0.147052	1	1	1	1	1
CHR1_JGVV137_63_T01	6.8	8.2	7.9	8.7	8	9.1	9	9.3	2.2	1.1	1.4	0.8	1	0.3	0.6	-0.2	0.7	2.08e-07	0.286378	0.00369679	1	0.985631	1	1	1	1
CHR1_JGVV137_64_T01	8.9	8.9	8.7	9	8.6	9	8.4	9.1	-0.5	0.2	0	0.3	0.4	0.7	-0.3	-0.1	-0.3	1	1	1	1	1	0.583347	1	1	1
CHR1_JGVV137_65_T01	11.3	11.4	11.3	11.4	11.4	11.8	11.6	11.3	0.4	-0.1	0.1	0.1	0.4	-0.3	0	-0.3	0.7	1	1	1	1	1	1	1	1	1
CHR1_JGVV137_66_T01	6.4	5.9	6.2	5.9	5.9	6	6.1	5.9	-0.3	-0.1	-0.4	-0.2	0.1	-0.2	-0.2	-0.4	0.3	1	1	1	1	1	1	1	1	1
CHR1_JGVV137_67_T01	4.4	4.4	4.6	4.3	4.4	4.3	4.4	4.3	0	-0.1	-0.1	-0.4	0	-0.1	0.3	-0.3	0	1	1	1	1	1	1	1	1	1
CHR1_JGVV137_7_T01	10.6	10.8	10.5	10.6	10.3	10.2	10.2	10.5	-0.4	-0.3	0.2	0.1	-0.1	0.3	0.2	0.1	-0.4	0.725536	1	1	1	1	1	1	1	1
CHR1_JGVV137_70_T01	4.7	4.5	4.9	4.6	4.6	4.5	4.6	4.5	-0.1	0	-0.2	-0.4	-0.1	0	0.2	-0.3	-0.1	1	1	1	1	1	1	1	1	1
CHR1_JGVV137_71_T01	11.8	12	11.9	11.7	11.8	12	11.3	11.6	-0.5	-0.4	0.3	-0.2	0.1	0.3	0.4	-0.3	-0.2	1	1	1	1	1	1	1	1	1
CHR1_JGVV137_72_T01	10.1	10.2	10.1	9.7	10	10	9.1	8.9	-1	-1.3	0.1	-0.4	0	-0.3	0.5	-0.4	0.2	1	0.0735293	1	1	1	1	1	1	1
CHR1_JGVV137_73_T01	9.8	10.2	9.9	9.9	9.8	10	9.8	10.1	0	-0.1	0.4	0	0.2	0.3	0.4	-0.2	-0.1	1	1	1	1	1	1	1	1	1
CHR1_JGVV137_74_T01	11.5	11.5	11.2	11.3	10.9	10.8	10.6	10.9	-0.9	-0.6	0.1	0	-0.1	0.3	0	0.1	-0.4	0.00287593	1	1	1	1	1	1	1	1
CHR1_JGVV137_75_T01	11	11.3	10.9	11	10.7	10.6	10.4	10.7	-0.6	-0.6	0.3	0.1	-0.1	0.3	0.2	0.1	-0.3	1	1	1	1	1	1	1	1	1
CHR1_JGVV137_76_T01	5.3	5.3	5.4	5.3	5.4	5.2	5.3	5.1	0	-0.2	0	-0.1	-0.2	-0.2	0.1	0.1	0.1	1	1	1	1	1	1	1	1	1
CHR1_JGVV137_77_T01	10.7	10.4	10.4	10.4	10.3	10	10.2	10.2	-0.5	-0.2	-0.3	-0.1	-0.3	0	-0.3	0.3	-0.3	0.00617478	1	1	1	1	1	1	1	1
CHR1_JGVV137_78_T01	8.6	8.3	8.8	9.3	10.1	10.8	11.1	11.2	2.5	2.9	-0.3	0.5	0.7	0.1	-0.8	-0.3	0.6	3.98e-10	3.88e-12	1	1	1	1	1	1	1
CHR1_JGVV137_79_T01	5.3	4.9	5.2	5.2	5.3	5.2	5.2	5.1	-0.1	0.1	-0.4	0	0	-0.1	-0.4	0.1	0.1	1	1	1	1	1	1	1	1	1
CHR1_JGVV137_8_T01	6.9	7	8.5	9.1	9.2	9.9	8.6	8.1	1.7	1.1	0.1	0.6	0.6	-0.6	-0.6	0	1.2	0.00387732	1	1	1	1	1	1	1	1
CHR1_JGVV137_80_T01	7.6	6.9	6.1	5.7	6	5.8	6.1	5.7	-1.4	-1.1	-0.7	-0.4	-0.2	-0.4	-0.3	-0.2	0.2	0.00482878	0.248082	1	1	1	1	1	1	1
CHR1_JGVV137_81_T01	9.6	9.6	9.6	9.6	9.7	9.6	9.5	9.4	-0.1	-0.2	0	0.1	-0.1	0	0	0.2	-0.1	1	1	1	1	1	1	1	1	1
CHR1_JGVV137_82_T01	9.6	10	9.5	9.9	9.7	10.1	9.4	9.5	-0.2	-0.4	0.4	0.4	0.4	0.2	0	0	0.2	1	1	1	1	1	1	1	1	1
CHR1_JGVV137_9_T01	7.8	8.6	7.5	8.6	7.1	9.1	7.6	9.4	-0.2	0.8	0.7	1.1	2	1.7	-0.4	-0.9	0.3	1	0.937642	1	0.006382	6.95e-09	2.64e-07	1	1	1
CHR1_JGVV146_1_T01	10.8	11.2	11.3	11.1	11.3	11.5	11	11.2	0.2	-0.1	0.4	-0.2	0.1	0.2	0.6	-0.3	0	1	1	1	1	1	1	1	1	1
CHR1_JGVV146_10_T01	10.1	10.2	9.7	9.7	9.7	9.9	9	8.7	-1	-1.5	0.1	-0.1	0.2	-0.3	0.1	-0.3	0.5	0.000881788	3.68e-07	1	1	1	1	1	1	1
CHR1_JGVV146_11_T01	8.6	8.7	8.8	8.8	8.9	8.9	8.6	8.5	0	-0.2	0.1	0	0	-0.1	0.2	-0.1	0.1	1	1	1	1	1	1	1	1	1
CHR1_JGVV146_12_T01	12.4	12.3	12.4	12.3	12.3	12	12.3	12.3	-0.1	0	-0.1	-0.2	-0.2	0	0.1	0.1	-0.2	1	1	1	1	1	1	1	1	1
CHR1_JGVV146_13_T01	12.5	12.1	12.5	12	12.2	11.7	12.4	12.1	-0.2	0	-0.5	-0.4	-0.5	-0.2	0	0	-0.2	1	1	1	1	0.798744	1	1	1	1
CHR1_JGVV146_14_T01	8.1	8.4	7.9	8.4	8.5	8.8	8.1	8.5	0	0.1	0.3	0.5	0.3	0.4	-0.2	0.2	-0.1	1	1	1	1	1	1	1	1	1
CHR1_JGVV146_15_T01	6.6	5.8	6.2	6.2	5.9	6.6	6.3	6.2	-0.3	0.5	-0.8	0	0.6	-0.1	-0.8	-0.6	0.7	1	1	1	1	1	1	1	1	1
CHR1_JGVV146_16_T01	11.9	12	12	11.8	11.6	11.3	11.3	11.4	-0.7	-0.5	0	-0.2	-0.3	0.2	0.2	0.1	-0.5	0.00118039	0.106823	1	1	1	1	1	1	1
CHR1_JGVV146_17_T01	12.9	12.4	11.9	12.1	11.5	10.9	10.6	11.2	-2.2	-1.2	-0.5	0.2	-0.6	0.5	-0.7	0.9	-1.2	4.31e-08	0.0512232	1	1	1	1	1	1	1
CHR1_JGVV146_19_T01	8.6	7.9	8.3	6.8	7.5	5.4	5.8	5.3	-2.7	-2.6	-0.7	-1.5	-2.1	-0.5	0.8	0.6	-1.6	1.21e-07	5.57e-07	1	0.0924368	8.69e-05	1	1	1	1
CHR1_JGVV146_2_T01	11.6	11.7	11.5	11.6	11.5	11.6	11.4	11.4	-0.2	-0.3	0.1	0.1	0.1	0	0	0	0.1	1	1	1	1	1	1	1	1	1
CHR1_JGVV146_20_T01	8	8.9	8.8	9.2	8.7	8.9	8.8	9.7	0.8	0.8	0.9	0.3	0.3	0.8	0.5	0.1	-0.5	1	1	1	1	1	1	1	1	1
CHR1_JGVV146_21_T01	7.9	7.3	7.6	7.3	7.8	7.2	7.1	6.8	-0.8	-0.5	-0.6	-0.3	-0.5	-0.3	-0.2	0.2	-0.2	1	1	1	1	1	1	1	1	1
CHR1_JGVV146_22_T01	12.9	12.7	12.5	12.7	12.5	12.9	12.6	12.6	-0.3	-0.1	-0.2	0.1	0.5	0	-0.3	-0.3	0.5	1	1	1	1	1	1	1	1	1
CHR1_JGVV146_23_T01	5.2	5.1	5.1	5.4	5.2	5.5	5.5	5.7	0.2	0.6	-0.2	0.3	0.2	0.2	-0.5	0	0	1	1	1	1	1	1	1	1	1
CHR1_JGVV146_24_T01	10.3	10	10.2	9.9	10	9.4	9.4	9.2	-0.9	-0.8	-0.3	-0.2	-0.5	-0.2	-0.1	0.3	-0.3	0.0226071	0.16503	1	1	1	1	1	1	1
CHR1_JGVV146_25_T01	14.2	14	13.9	13.8	13.6	12.9	13.5	13.7	-0.7	-0.4	-0.2	-0.1	-0.8	0.2	-0.1	0.7	-0.9	0.000671726	1	1	1	0.000567494	1	1	1	0.00674675
CHR1_JGVV146_26_T01	8.7	8.4	8.5	8.3	8.4	7.7	7.7	7.4	-1	-1	-0.4	-0.2	-0.6	-0.3	-0.1	0.4	-0.3	0.837493	1	1	1	1	1	1	1	1
CHR1_JGVV146_27_T01	9	9.2	9.1	9	9.3	9.4	8.9	8.6	-0.1	-0.7	0.3	-0.1	0.1	-0.3	0.3	-0.1	0.4	1	0.536471	1	1	1	1	1	1	1
CHR1_JGVV146_28_T01	14.1	14	13.5	13.6	13.7	13.8	13.4	13.2	-0.7	-0.8	0	0.1	0.1	-0.1	-0.1	0	0.2	0.00133316	9.61e-05	1	1	1	1	1	1	1
CHR1_JGVV146_29_T01	12.3	12.3	12.1	12	11.7	12	12.3	12	0	-0.2	0	-0.1	0.3	-0.2	0.1	-0.4	0.5	1	1	1	1	1	1	1	1	1
CHR1_JGVV146_3_T01	4.9	4.6	4.8	4.6	4.6	4.6	4.8	4.6	-0.1	0	-0.3	-0.2	0	-0.2	-0.2	-0.2	0.2	1	1	1	1	1	1	1	1	1
CHR1_JGVV146_30_T01	5.4	8	6.2	9.6	8.4	8.7	8	8.4	2.6	0.4	2.6	3.4	0.3	0.4	-0.7	3.1	-0.1	1.02e-07	1	1.09e-07	1.51e-10	1	1	1	1.08e-05	1
CHR1_JGVV146_31_T01	4.7	4.8	7.2	7.1	8	5.7	5.2	5.5	0.5	0.7	0.2	-0.1	-2.3	0.3	0.2	2.2	-2.6	1	1	1	1	2.32e-05	1	1	0.0528992	0.00348752
CHR1_JGVV146_32_T01	9.7	9.7	9.6	9.7	10.1	9.6	10	10.1	0.3	0.5	0	0.1	-0.5	0.1	-0.1	0.6	-0.6	1	1	1	1	1	1	1	1	1
CHR1_JGVV146_33_T01	10.8	10.6	10.7	10.5	10.8	10.4	10.8	10.6	0	0	-0.2	-0.1	-0.3	-0.2	0	0.2	-0.2	1	1	1	1	1	1	1	1	1
CHR1_JGVV146_34_T01	11.4	12	11.3	11.9	11.2	11.7	11.1	11.7	-0.3	-0.2	0.6	0.5	0.5	0.6	0.1	0	-0.1	1	1	0.35889	1	1	0.15293	1	1	1
CHR1_JGVV146_35_T01	14.7	14.8	15	14.9	15	15	15.1	15.1	0.4	0.3	0	-0.1	0	0	0.1	-0.1	0	0.0253828	0.551126	1	1	1	1	1	1	1
CHR1_JGVV146_36_T01	10.7	10.7	10.6	10.8	10.9	11.4	11	11.3	0.3	0.7	-0.1	0.2	0.5	0.3	-0.2	-0.3	0.2	1	0.946578	1	1	1	1	1	1	1
CHR1_JGVV146_37_T01	11.4	11.3	11.5	10.8	10.9	11	11.3	11	-0.1	-0.2	-0.1	-0.7	0.1	-0.3	0.5	-0.7	0.4	1	1	1	0.781075	1	1	1	1	1
CHR1_JGVV146_38_T01	6.6	6.5	8	7	8.7	9	9.4	8.2	2.8	1.7	-0.1	-1	0.3	-1.2	0.9	-1.3	1.5	0.000455132	1	1	1	1	1	1	1	1
CHR1_JGVV146_39_T01	7.6	8.5	8.9	7	8	7.4	9.2	7.5	1.6	-1	0.9	-1.9	-0.6	-1.7	2.8	-1.2	1.1	0.281834	1	1	0.0502717	1	0.159882	0.0177981	1	1
CHR1_JGVV146_4_T01	12.8	11.9	12.6	11.6	12.4	10.9	12.1	11.5	-0.7	-0.4	-1	-1	-1.5	-0.6	0	0.6	-0.9	0.0640096	1	0.000547861	0.000383942	5.5e-09	0.660492	1	1	0.647044
CHR1_JGVV146_40_T01	10.9	10.7	11	10.5	10.8	10	11.1	10.7	0.2	0	-0.2	-0.5	-0.8	-0.4	0.3	0.3	-0.4	1	1	1	1	0.347308	1	1	1	1
CHR1_JGVV146_41_T01	9.1	9.1	8.5	8.8	8.7	9	8.3	8.3	-0.8	-0.7	0	0.3	0.3	0.1	-0.3	0	0.2	0.000154102	0.00144126	1	1	1	1	1	1	1
CHR1_JGVV146_42_T01	10	10	7	8	7.9	9.9	9.7	9.1	-0.3	-0.9	0	1	2	-0.6	-1	-0.9	2.6	1	1	1	1	0.00377258	1	1	1	0.0219011
CHR1_JGVV146_43_T01	8.1	7.8	8.1	8	8	8.1	7.8	8.1	-0.3	0.3	-0.3	-0.1	0.1	0.3	-0.2	-0.2	-0.2	1	1	1	1	1	1	1	1	1
CHR1_JGVV146_44_T01	11.5	11.3	11.3	10.8	10.7	10.1	9.9	9.3	-1.5	-2.1	-0.1	-0.5	-0.6	-0.7	0.4	0.1	0.1	1.07e-06	4.15e-10	1	1	1	1	1	1	1
CHR1_JGVV146_45_T01	9.6	9.3	9.1	9.3	9.2	8.8	8.7	9.2	-0.9	-0.1	-0.3	0.1	-0.4	0.5	-0.4	0.6	-0.9	0.00223391	1	1	1	1	1	1	1	0.814708
CHR1_JGVV146_46_T01	8	6.9	6.2	6.7	6.5	6.2	6.4	5.9	-1.6	-1.1	-1	0.5	-0.4	-0.5	-1.6	0.9	0.2	1	1	1	1	1	1	1	1	1
CHR1_JGVV146_5_T01	12.3	11.7	11.4	11.6	11.6	11.9	11.5	11.2	-0.7	-0.5	-0.5	0.1	0.3	-0.3	-0.7	-0.2	0.7	1	1	1	1	1	1	1	1	1
CHR1_JGVV146_6_T01	9	8.2	10	8.2	9.7	9.6	11.4	11.2	2.4	3	-0.8	-1.7	-0.2	-0.1	1	-1.6	-0.1	4.58e-06	9.55e-09	1	0.00362537	1	1	1	1	1
CHR1_JGVV146_8_T01	5.4	5.3	5.1	5.2	5.1	4.8	5.1	4.9	-0.3	-0.4	0	0.1	-0.3	-0.2	-0.1	0.4	-0.1	1	1	1	1	1	1	1	1	1
CHR1_JGVV146_9_T01	10.8	11.1	10.2	10.4	9.8	9.3	9.4	8.9	-1.4	-2.2	0.3	0.2	-0.5	-0.5	0	0.8	0	9.63e-07	8.05e-12	1	1	1	1	1	1	1
CHR1_JGVV150_10_T01	11.1	11.4	11.4	11.6	11.5	11.9	11.5	11.5	0.4	0.1	0.3	0.2	0.4	0	0.1	-0.2	0.4	1	1	1	1	1	1	1	1	1
CHR1_JGVV150_11_T01	11.5	11.7	11.5	11.5	11.5	11.5	11.3	11.2	-0.2	-0.5	0.2	0	0	-0.1	0.2	0.1	0	1	1	1	1	1	1	1	1	1
CHR1_JGVV150_12_T01	14.8	14.9	14.8	14.9	14.7	14.5	14.1	14	-0.7	-0.9	0.2	0.1	-0.1	-0.1	0.1	0.2	0	0.000769985	6.17e-07	1	1	1	1	1	1	1
CHR1_JGVV150_13_T01	12.5	12.9	12.7	12.3	11.9	10.9	10.6	10.4	-1.9	-2.5	0.4	-0.4	-1	-0.2	0.9	0.6	-0.8	2.88e-12	4.78e-16	1	1	6.59e-05	1	0.493609	1	1
CHR1_JGVV150_14_T01	12.7	13	12.9	13.3	13	13	12.1	12.1	-0.6	-0.9	0.3	0.4	0	-0.1	-0.1	0.4	0.1	0.179449	1.1e-05	1	1	1	1	1	1	1
CHR1_JGVV150_15_T01	10.5	11	10.2	10.9	10.6	11.4	10.2	10.6	-0.4	-0.5	0.5	0.7	0.7	0.4	-0.2	0	0.3	1	1	1	0.0593548	0.0859371	1	1	1	1
CHR1_JGVV150_16_T01	12.3	12.1	11.9	11.9	12.2	12.1	11.7	11.2	-0.6	-1	-0.1	0	-0.1	-0.5	-0.1	0.1	0.4	1	0.000490882	1	1	1	1	1	1	1
CHR1_JGVV150_17_T01	6.9	6.1	6.7	6.7	7.5	7.2	7.6	7.4	0.7	1.3	-0.8	0	-0.3	-0.1	-0.9	0.3	-0.1	1	0.00420064	1	1	1	1	1	1	1
CHR1_JGVV150_18_T01	10.2	10.3	10.7	10.7	11.2	12	12	11.5	1.8	1.2	0.1	0	0.8	-0.5	0.1	-0.8	1.3	1.75e-11	4.16e-07	1	1	0.00315236	1	1	1	0.00040013
CHR1_JGVV150_19_T01	14.6	14.5	14.6	14.5	14.6	14.5	14.6	14.4	0	-0.1	-0.1	-0.1	-0.2	-0.2	0	0.1	0	1	1	1	1	1	1	1	1	1
CHR1_JGVV150_2_T01	9.7	10.8	10.9	11.7	11.6	11.9	11.5	11.4	1.8	0.6	1.1	0.8	0.3	-0.1	0.2	0.5	0.5	1.29e-10	1	9.27e-05	0.0110591	1	1	1	1	1
CHR1_JGVV150_20_T01	9.9	8.9	9.6	8.7	9.5	8.8	9.8	9.3	-0.1	0.5	-1	-0.8	-0.7	-0.5	-0.2	-0.1	-0.2	1	1	0.712645	1	1	1	1	1	1
CHR1_JGVV150_21_T01	12.7	12.4	13	13	13.6	13.1	12.8	12	0.1	-0.3	-0.3	0	-0.5	-0.8	-0.3	0.5	0.3	1	1	1	1	1	0.670464	1	1	1
CHR1_JGVV150_22_T01	12.3	11.5	12.1	11.4	12.1	11	11.7	10.8	-0.5	-0.7	-0.8	-0.8	-1.1	-0.9	0	0.3	-0.1	1	0.0222137	0.00357864	0.00571817	2.92e-06	4.93e-05	1	1	1
CHR1_JGVV150_23_T01	4.9	4.8	4.8	5.1	4.9	4.8	4.9	4.7	0	-0.1	0	0.3	-0.2	-0.2	-0.4	0.5	0	1	1	1	1	1	1	1	1	1
CHR1_JGVV150_24_T01	4.6	4.7	4.6	4.7	4.6	4.6	4.6	4.5	0	-0.2	0	0.1	0	-0.1	0	0.1	0.1	1	1	1	1	1	1	1	1	1
CHR1_JGVV150_25_T01	10.3	9.9	10.4	10.2	10.4	10.1	10	10	-0.3	0.2	-0.4	-0.2	-0.3	0	-0.1	0.1	-0.3	1	1	1	1	1	1	1	1	1
CHR1_JGVV150_26_T01	10.8	11.1	11	11.1	11	11	11	11.2	0.2	0.1	0.3	0.1	0	0.2	0.2	0.1	-0.2	1	1	1	1	1	1	1	1	1
CHR1_JGVV150_27_T01	10.2	10	10.6	10.4	10.9	10.3	11	10.4	0.7	0.3	-0.2	-0.3	-0.6	-0.6	0.1	0.3	0	0.00143736	1	1	1	0.0570125	0.0846203	1	1	1
CHR1_JGVV150_28_T01	8.6	9.1	9.1	9.5	9.8	10	10.2	9.7	1.5	0.6	0.5	0.4	0.2	-0.4	0	0.3	0.6	1.44e-05	1	1	1	1	1	1	1	1
CHR1_JGVV150_29_T01	12.9	12.9	12.7	12.7	12.6	12.4	12.5	12.4	-0.3	-0.4	0	0	-0.3	-0.1	0	0.3	-0.2	1	0.31749	1	1	1	1	1	1	1
CHR1_JGVV150_3_T01	12	11.8	11.9	11.9	12.1	12.2	11.9	11.8	0	0	-0.2	0	0.2	-0.1	-0.2	-0.2	0.3	1	1	1	1	1	1	1	1	1
CHR1_JGVV150_30_T01	4.7	4.7	4.5	4.7	5.3	6.3	7.3	7.3	2.6	2.6	0	0.1	1	0	-0.1	-0.9	1	3.38e-08	5.28e-08	1	1	1	1	1	1	1
CHR1_JGVV150_31_T01	13.5	13.7	13.9	13.8	14	13.9	13.8	13.7	0.3	0	0.2	-0.1	-0.1	-0.1	0.3	0	0	1	1	1	1	1	1	1	1	1
CHR1_JGVV150_32_T01	11.8	11.4	11.4	11.2	11.2	11.5	11.8	12.4	0	1	-0.4	-0.2	0.3	0.6	-0.2	-0.5	-0.3	1	2.59e-07	1	1	1	0.027217	1	1	1
CHR1_JGVV150_33_T01	7.1	6.5	6.1	6.6	6.8	9.4	8.7	9	1.6	2.5	-0.6	0.5	2.6	0.3	-1.1	-2.1	2.3	0.141851	4.54e-05	1	1	2.05e-05	1	1	0.790587	0.205517
CHR1_JGVV150_34_T01	5.8	5.2	5.5	5.2	5.3	5.5	5.5	5.4	-0.4	0.1	-0.6	-0.2	0.2	-0.1	-0.3	-0.5	0.3	1	1	1	1	1	1	1	1	1
CHR1_JGVV150_35_T01	8.6	9	10.7	11.4	11.7	12.3	11.9	11.6	3.4	2.6	0.4	0.7	0.7	-0.4	-0.3	0	1.1	6.59e-19	2.16e-15	1	0.10529	0.267077	1	1	1	0.0615655
CHR1_JGVV150_36_T01	6.2	6.7	6.5	6.6	6.2	6.2	6	6.3	-0.1	-0.5	0.6	0.1	0.1	0.2	0.5	0	-0.1	1	1	1	1	1	1	1	1	1
CHR1_JGVV150_37_T01	8.3	8.5	8.5	7.6	8.2	7	9	9.1	0.7	0.5	0.2	-0.9	-1.2	0.1	1.1	0.3	-1.2	1	1	1	1	0.474913	1	1	1	1
CHR1_JGVV150_38_T01	6.2	5.9	6.2	5.9	6	6.3	6.4	6.1	0.1	0.2	-0.4	-0.3	0.3	-0.3	-0.1	-0.6	0.6	1	1	1	1	1	1	1	1	1
CHR1_JGVV150_39_T01	6.4	9.2	10	10.8	10.8	11.1	9.8	9.4	3.3	0.2	2.7	0.8	0.4	-0.3	1.9	0.5	0.7	5.79e-06	1	0.00041782	1	1	1	1	1	1
CHR1_JGVV150_4_T01	9.3	9.5	8.9	9.1	8.9	9	8.5	8.6	-0.9	-0.9	0.1	0.2	0.1	0.1	0	0.1	0	0.000459035	0.000155934	1	1	1	1	1	1	1
CHR1_JGVV150_40_T01	14	14.1	14	14.1	14.2	14.1	14.2	14	0.2	-0.1	0.1	0.1	0	-0.2	0	0.1	0.2	1	1	1	1	1	1	1	1	1
CHR1_JGVV150_41_T01	13.2	13.4	12.6	12.7	12.2	12.8	12.7	12	-0.5	-1.4	0.2	0.2	0.6	-0.8	0	-0.4	1.3	1	2.08e-08	1	1	1	0.0229307	1	1	0.000482733
CHR1_JGVV150_43_T01	11	11.1	10.8	10.9	10.9	11.1	10.5	10.2	-0.5	-0.9	0.1	0.1	0.3	-0.3	0	-0.1	0.6	0.0469139	1.01e-07	1	1	1	1	1	1	1
CHR1_JGVV150_44_T01	10.9	10.6	8.3	8.1	8.5	9.4	9.3	8.7	-1.6	-1.8	-0.3	-0.2	1	-0.6	-0.2	-1.2	1.6	4.35e-05	1.33e-06	1	1	0.297184	1	1	1	0.048481
CHR1_JGVV150_45_T01	5.6	6.1	5.1	5	5	5.2	5	4.9	-0.6	-1.3	0.5	-0.1	0.2	-0.1	0.7	-0.3	0.3	1	0.209105	1	1	1	1	1	1	1
CHR1_JGVV150_46_T01	9.4	12.2	13.5	14	14.1	14.5	13.9	13.7	4.5	1.6	2.8	0.5	0.4	-0.2	2.3	0.1	0.6	6.07e-15	0.00364079	9.68e-09	1	1	1	0.00316829	1	1
CHR1_JGVV150_47_T01	9.2	9	9.4	9.4	9.5	9.6	9.7	8.8	0.5	-0.2	-0.2	0	0.1	-0.9	-0.2	-0.1	1	1	1	1	1	1	0.0346086	1	1	1
CHR1_JGVV150_48_T01	5.8	5.2	5.5	5.4	5.5	5.5	5.5	5.2	-0.3	0	-0.6	-0.1	0	-0.3	-0.5	0	0.3	1	1	1	1	1	1	1	1	1
CHR1_JGVV150_49_T01	11	10.8	11	11.7	10.7	11.3	10.4	10.6	-0.6	-0.2	-0.1	0.7	0.7	0.2	-0.9	0.1	0.4	1	1	1	1	1	1	1	1	1
CHR1_JGVV150_5_T01	11.9	12.1	11.5	11.5	11.3	10.9	11.4	11.6	-0.5	-0.4	0.1	0	-0.4	0.2	0.2	0.4	-0.7	0.18074	1	1	1	1	1	1	1	1
CHR1_JGVV150_50_T01	10.8	11.1	11.1	11.4	11.3	11.7	11	11.1	0.3	0	0.3	0.4	0.4	0.1	0	0	0.3	1	1	1	1	1	1	1	1	1
CHR1_JGVV150_51_T01	5.7	5.5	5.7	5.9	6.3	8.3	7	6.6	1.3	1	-0.2	0.1	2	-0.4	-0.3	-1.9	2.4	0.786831	1	1	1	0.000289088	1	1	0.469223	0.00699262
CHR1_JGVV150_52_T01	6.2	6.8	5.8	6	5.4	5.9	5.4	6.3	-0.8	-0.6	0.6	0.2	0.5	0.8	0.4	-0.3	-0.3	1	1	1	1	1	1	1	1	1
CHR1_JGVV150_53_T01	12.2	11.8	12.2	12	12.2	11.7	11.9	12.2	-0.3	0.4	-0.4	-0.2	-0.5	0.3	-0.2	0.3	-0.7	1	1	1	1	1	1	1	1	1
CHR1_JGVV150_54_T01	10.5	10.6	10.3	10.4	10.4	10.5	10.2	9.7	-0.4	-0.8	0	0	0.1	-0.4	0	0	0.5	1	0.00112491	1	1	1	1	1	1	1
CHR1_JGVV150_55_T01	8.7	8.4	8.9	8.6	8.8	8.4	8.3	7.9	-0.4	-0.5	-0.3	-0.3	-0.4	-0.4	0	0.1	0	1	1	1	1	1	1	1	1	1
CHR1_JGVV150_56_T01	11.9	11.9	11.7	11.8	11.7	11.7	11.2	11.3	-0.7	-0.6	0	0.1	0	0.1	-0.1	0.1	0	0.00949968	0.0995859	1	1	1	1	1	1	1
CHR1_JGVV150_57_T01	12.2	11.9	12	11.9	12	11.6	11.9	11.8	-0.2	-0.1	-0.2	-0.1	-0.4	-0.1	-0.1	0.2	-0.2	1	1	1	1	0.340175	1	1	1	1
CHR1_JGVV150_58_T01	12.3	12.4	12.5	12.5	12.4	12.5	12.4	12.3	0	0	0.1	0	0.1	0	0.1	-0.1	0.1	1	1	1	1	1	1	1	1	1
CHR1_JGVV150_59_T01	11.9	11.8	11.9	11.6	11.6	11.1	11.5	11.5	-0.5	-0.4	-0.1	-0.3	-0.5	0	0.2	0.2	-0.6	0.424472	1	1	1	0.0363809	1	1	1	1
CHR1_JGVV150_6_T01	7.2	7.2	5.2	5.8	5.4	5.2	5.5	5.8	-1.6	-1.5	0.1	0.5	-0.1	0.3	-0.4	0.6	-0.4	3.7e-06	4.79e-05	1	1	1	1	1	1	1
CHR1_JGVV150_60_T01	7.1	8.8	7.3	9.2	8.2	9.9	8.4	9	1.3	0.2	1.8	1.9	1.7	0.6	-0.1	0.2	1.1	0.000252266	1	4.08e-07	9.47e-08	8.56e-07	1	1	1	1
CHR1_JGVV150_61_T01	11.1	11	10.5	10.8	10.5	10.5	10.4	10.4	-0.7	-0.6	-0.1	0.3	0.1	0.1	-0.3	0.2	0	1.68e-05	0.00314869	1	1	1	1	1	1	1
CHR1_JGVV150_7_T01	7.4	7.7	7.3	7.8	7.5	7.4	7.5	7.4	0.1	-0.3	0.3	0.5	-0.1	0	-0.2	0.6	-0.1	1	1	1	1	1	1	1	1	1
CHR1_JGVV150_8_T01	13.3	13.4	12.4	11.7	10.7	8.9	7.1	6.3	-6.2	-7.1	0.1	-0.7	-1.7	-0.7	0.8	1.1	-1	1.94e-14	3.87e-16	1	1	0.301429	1	1	1	1
CHR1_JGVV150_9_T01	12.7	12.6	12.7	12.6	12.7	12.7	12.8	12.8	0.1	0.2	0	-0.1	0	0	0	-0.1	0	1	1	1	1	1	1	1	1	1
CHR1_JGVV182_1_T01	12.6	12.4	12.6	12.3	12.5	12.1	12.5	12.2	-0.2	-0.2	-0.2	-0.3	-0.4	-0.3	0.1	0.1	-0.1	1	1	1	0.853365	0.0569563	1	1	1	1
CHR1_JGVV182_11_T01	4.9	4.5	4.7	4.5	4.6	4.7	4.5	4.5	-0.4	0	-0.3	-0.2	0	0	-0.2	-0.2	0	1	1	1	1	1	1	1	1	1
CHR1_JGVV182_12_T01	11.1	10.4	10.3	9.6	9.3	7.8	9.5	9.2	-1.6	-1.2	-0.7	-0.7	-1.4	-0.3	0	0.7	-1.1	0.418628	1	1	1	1	1	1	1	1
CHR1_JGVV182_13_T01	5.2	6.4	5.4	7.5	5.2	11	5.1	9.8	-0.1	3.4	1.2	2.2	5.8	4.7	-1	-3.7	1.1	1	6.65e-09	1	0.000408455	1.41e-15	9.45e-13	1	8.6e-06	1
CHR1_JGVV182_14_T01	6	5.4	5.9	5.5	5.5	5.3	5.4	5.4	-0.6	0	-0.6	-0.4	-0.2	0	-0.3	-0.2	-0.1	1	1	1	1	1	1	1	1	1
CHR1_JGVV182_2_T01	10.8	10.9	10.6	10.6	10.5	10.3	10.2	10.3	-0.5	-0.6	0.1	0	-0.2	0	0.1	0.2	-0.2	0.0156053	0.0015977	1	1	1	1	1	1	1
CHR1_JGVV182_4_T01	8.3	8.7	8	8.3	7.9	8.4	7.6	8.2	-0.7	-0.5	0.4	0.3	0.5	0.6	0	-0.1	-0.1	1	1	1	1	1	1	1	1	1
CHR1_JGVV182_5_T01	5.5	5.5	5.7	5.6	5.3	5.3	5.3	5.1	-0.2	-0.3	0	0	0	-0.2	0	0	0.1	1	1	1	1	1	1	1	1	1
CHR1_JGVV182_6_T01	11.3	11.4	11.5	11.6	11.7	11.9	11.4	11.4	0.1	-0.1	0.2	0.1	0.3	0	0	-0.2	0.3	1	1	1	1	1	1	1	1	1
CHR1_JGVV244_1_T01	8.7	8	7	7.7	7.4	7.4	6	6.7	-2.7	-1.3	-0.8	0.6	-0.1	0.6	-1.4	0.7	-0.7	1.22e-09	0.0191259	1	1	1	1	1	1	1
CHR1_JGVV244_10_T01	10.8	10.6	9.8	9.6	9.5	8.9	9.8	9.8	-1	-0.8	-0.2	-0.2	-0.6	-0.1	0	0.4	-0.5	0.0588833	0.801001	1	1	1	1	1	1	1
CHR1_JGVV244_11_T01	9.4	9.5	9.4	9.4	9.3	9.2	9.1	9.2	-0.3	-0.3	0	0	-0.2	0.1	0.1	0.2	-0.3	1	1	1	1	1	1	1	1	1
CHR1_JGVV244_12_T01	8.7	8.7	6.8	7.2	6.7	7.2	6.5	5.8	-2.2	-2.9	0	0.4	0.5	-0.7	-0.4	-0.1	1.2	0.0448266	0.000252868	1	1	1	1	1	1	1
CHR1_JGVV244_13_T01	11.1	10.9	11.4	11.2	11.4	11.5	11.4	11.3	0.4	0.4	-0.2	-0.1	0.1	-0.1	-0.1	-0.2	0.2	1	0.0831176	1	1	1	1	1	1	1
CHR1_JGVV244_14_T01	12	12	12.4	12.3	12.2	12	12.2	12.5	0.2	0.5	0	-0.1	-0.2	0.3	0.1	0.1	-0.6	1	0.00213715	1	1	1	1	1	1	0.306904
CHR1_JGVV244_15_T01	7.2	8.1	6.8	8	7.1	7.6	6.5	7.3	-0.7	-0.8	0.9	1.2	0.5	0.8	-0.3	0.7	-0.3	1	1	1	1	1	1	1	1	1
CHR1_JGVV244_16_T01	10.4	10.2	10	9.3	9	7.5	8.9	8.9	-1.5	-1.3	-0.2	-0.7	-1.5	0	0.5	0.8	-1.5	0.00196597	0.0286264	1	1	0.00167803	1	1	1	0.635136
CHR1_JGVV244_2_T01	9.6	9.6	9.3	9.2	9	9	8.7	8.8	-0.9	-0.8	0	0	0	0.1	0	0	-0.1	1.71e-05	0.00163652	1	1	1	1	1	1	1
CHR1_JGVV244_3_T01	7.2	7.5	7.2	7.6	7	8.8	6.7	7.1	-0.5	-0.4	0.3	0.5	1.8	0.4	-0.1	-1.3	1.4	1	1	1	1	3.89e-05	1	1	1	1
CHR1_JGVV244_6_T01	9.3	8.8	8.8	8.4	8.4	8.2	8.7	8.5	-0.5	-0.3	-0.5	-0.4	-0.2	-0.2	0	-0.2	0	1	1	1	1	1	1	1	1	1
CHR1_JGVV244_7_T01	11.9	12.1	12	12.3	11.9	11.9	11.3	11.4	-0.6	-0.7	0.2	0.3	0	0.1	-0.1	0.3	-0.1	0.0935927	0.00395308	1	1	1	1	1	1	1
CHR1_JGVV244_8_T01	5.3	5.1	5	5.3	5.1	5.3	5.4	5.2	0.1	0.1	-0.2	0.3	0.2	-0.2	-0.5	0.1	0.4	1	1	1	1	1	1	1	1	1
CHR1_JGVV244_9_T01	7.2	7.6	9.2	9.7	10	10.6	9.8	10.1	2.6	2.5	0.4	0.5	0.6	0.3	-0.1	-0.1	0.3	5.2e-13	2.76e-12	1	1	1	1	1	1	1
CHR1_JGVV26_1_T01	5.2	4.9	5.1	5	4.9	4.9	5	5	-0.2	0.1	-0.4	-0.1	0	0	-0.2	-0.1	0	1	1	1	1	1	1	1	1	1
CHR1_JGVV26_10_T01	5.5	5.7	5.7	6	5.5	5.7	5.8	5.8	0.2	0.1	0.1	0.3	0.2	0	-0.2	0.1	0.2	1	1	1	1	1	1	1	1	1
CHR1_JGVV26_100_T01	13.5	13.8	13.2	13.5	13.4	13.6	12.8	12.9	-0.7	-0.9	0.3	0.2	0.2	0.1	0.1	0	0.1	0.00964081	1.31e-05	1	1	1	1	1	1	1
CHR1_JGVV26_101_T01	12.1	12.8	12.3	12.7	12.1	12.2	12.1	12.5	0	-0.3	0.7	0.4	0.1	0.4	0.3	0.2	-0.3	1	1	0.00340193	1	1	1	1	1	1
CHR1_JGVV26_102_T01	12.2	12.3	12.3	12	12	11.4	11.7	11.4	-0.4	-0.9	0.1	-0.3	-0.6	-0.3	0.4	0.2	-0.2	1	9.58e-06	1	1	0.0536898	1	1	1	1
CHR1_JGVV26_103_T01	12.2	12.2	12.1	12	11.8	11.7	11.8	11.8	-0.4	-0.4	0	-0.1	-0.1	0	0.1	0	-0.1	1	1	1	1	1	1	1	1	1
CHR1_JGVV26_104_T01	10.7	9.9	10.5	9.7	10.1	9.6	10.1	9.7	-0.6	-0.2	-0.9	-0.8	-0.5	-0.4	0	-0.4	-0.1	0.0114164	1	4.52e-05	4.81e-05	1	1	1	1	1
CHR1_JGVV26_106_T01	13	13.3	13.1	13.3	12.7	12.9	12.7	13	-0.3	-0.3	0.3	0.2	0.2	0.3	0.1	0	-0.2	1	1	1	1	1	1	1	1	1
CHR1_JGVV26_107_T01	13.4	14.5	14.3	14.7	14.2	13.8	13.2	12.7	-0.2	-1.8	1.1	0.3	-0.4	-0.5	0.7	0.7	0.1	1	1.32e-09	0.000344743	1	1	1	1	1	1
CHR1_JGVV26_108_T01	9.8	10.2	9.5	9.3	9.1	8.7	8.6	8.7	-1.1	-1.5	0.4	-0.2	-0.4	0	0.6	0.2	-0.4	0.0864315	0.000359181	1	1	1	1	1	1	1
CHR1_JGVV26_109_T01	12	12.2	12.9	12.5	12.7	11.7	12.1	12.1	0.1	-0.1	0.2	-0.4	-1	0	0.6	0.6	-1	1	1	1	1	0.000333726	1	1	1	0.393072
CHR1_JGVV26_11_T01	7.9	7.7	7.6	7.2	7.5	6.8	7	6.9	-1	-0.8	-0.3	-0.5	-0.7	-0.1	0.2	0.2	-0.6	0.00107251	0.0850766	1	1	0.344178	1	1	1	1
CHR1_JGVV26_110_T01	9.7	9.3	9.7	9.7	9.9	9.8	9.4	9.2	-0.4	-0.1	-0.5	0	-0.1	-0.2	-0.4	0.1	0.1	1	1	1	1	1	1	1	1	1
CHR1_JGVV26_111_T01	10.5	11	10.8	11	10.9	10.9	10.7	10.7	0.2	-0.2	0.4	0.2	0	0	0.3	0.2	-0.1	1	1	0.256505	1	1	1	1	1	1
CHR1_JGVV26_112_T01	10.5	10.5	10.3	10.2	10.2	9.9	10	9.9	-0.5	-0.7	0.1	-0.1	-0.3	-0.1	0.2	0.2	-0.2	1	0.075649	1	1	1	1	1	1	1
CHR1_JGVV26_113_T01	9.9	9.8	9.9	9.7	9.5	9.1	9.3	9.5	-0.6	-0.3	0	-0.1	-0.4	0.2	0.1	0.2	-0.6	0.0465178	1	1	1	1	1	1	1	1
CHR1_JGVV26_114_T01	5.6	4.7	4.9	4.8	4.8	4.7	5.4	4.6	-0.3	-0.1	-0.9	-0.1	-0.1	-0.7	-0.8	0	0.6	1	1	0.750554	1	1	1	1	1	1
CHR1_JGVV26_115_T01	12.3	12.4	11.6	11.9	11.3	11.7	10.8	11.3	-1.5	-1.1	0.1	0.3	0.4	0.5	-0.1	-0.1	-0.1	2.01e-11	8.82e-08	1	1	1	0.632022	1	1	1
CHR1_JGVV26_116_T01	13.8	13.8	14.1	13.9	14.2	13.8	14.2	14	0.4	0.2	0	-0.2	-0.3	-0.1	0.2	0.1	-0.2	0.283696	1	1	1	0.902669	1	1	1	1
CHR1_JGVV26_117_T01	11.2	11.5	11.8	11.3	11.1	10.5	10.2	10	-1	-1.6	0.4	-0.4	-0.7	-0.2	0.8	0.3	-0.5	1	0.00330961	1	1	1	1	1	1	1
CHR1_JGVV26_118_T01	10.5	10	11.1	10.4	11	10.3	11.4	11.2	0.9	1.2	-0.5	-0.6	-0.7	-0.2	0.2	0	-0.5	0.00215546	1.24e-05	1	1	0.633837	1	1	1	1
CHR1_JGVV26_119_T01	7.5	7.3	7.5	7.3	7.5	7.9	9.3	9.5	1.8	2.2	-0.2	-0.2	0.4	0.2	0	-0.6	0.2	0.820133	0.04012	1	1	1	1	1	1	1
CHR1_JGVV26_12_T01	13.6	13.7	13.6	13.7	13.5	13.5	13.4	13.7	-0.1	0	0.1	0.2	-0.1	0.2	-0.1	0.2	-0.3	1	1	1	1	1	1	1	1	1
CHR1_JGVV26_120_T01	11.5	12.2	11.4	12.4	11.4	13.1	12.5	13.2	0.9	1	0.7	1	1.6	0.8	-0.3	-0.6	0.9	0.609627	0.243335	1	0.260489	3.21e-05	1	1	1	1
CHR1_JGVV26_121_T01	7.5	7.6	9.5	10.5	11	12.2	12.1	11.6	4.5	4	0	1	1.2	-0.5	-1	-0.3	1.8	1.37e-18	6.75e-17	1	0.157775	0.00238812	1	1	1	0.00253589
CHR1_JGVV26_122_T01	10.6	10.8	11.2	10.6	11	10.7	10.5	10.9	-0.1	0.1	0.2	-0.5	-0.3	0.4	0.7	-0.3	-0.6	1	1	1	1	1	1	1	1	1
CHR1_JGVV26_123_T01	10.6	10.6	11.2	10.6	10.9	10.2	10.9	10.6	0.3	0	0	-0.6	-0.7	-0.3	0.6	0.1	-0.4	1	1	1	0.134003	0.00550433	1	1	1	1
CHR1_JGVV26_124_T01	6	5.9	6.1	5.8	6	5.9	6	5.5	0	-0.4	-0.1	-0.3	0	-0.5	0.2	-0.3	0.5	1	1	1	1	1	1	1	1	1
CHR1_JGVV26_125_T01	8.7	11.4	6.2	8.6	5.9	6.3	5.6	5.5	-3.1	-5.9	2.8	2.4	0.4	0	0.4	2	0.4	9.66e-12	3.1e-20	2.31e-10	1.56e-08	1	1	1	0.00324965	1
CHR1_JGVV26_126_T01	6	5.6	6.1	5.8	5.7	5.4	5.8	5.3	-0.1	-0.4	-0.3	-0.2	-0.3	-0.5	-0.1	0.1	0.2	1	1	1	1	1	1	1	1	1
CHR1_JGVV26_129_T01	10.2	10.4	9.8	10.2	9.6	10.9	10.6	11.3	0.5	0.8	0.3	0.4	1.2	0.6	-0.1	-0.8	0.6	1	0.151768	1	1	0.00019092	1	1	1	1
CHR1_JGVV26_13_T01	9.3	9.3	9.5	9.3	9.5	8.8	9.4	8.9	0.1	-0.3	0	-0.2	-0.7	-0.5	0.1	0.6	-0.3	1	1	1	1	0.370571	1	1	1	1
CHR1_JGVV26_130_T01	10.1	10.4	10.1	10.5	9.9	10.9	10.3	11.1	0.2	0.7	0.3	0.4	0.9	0.8	-0.1	-0.5	0.2	1	0.0551853	1	1	9.66e-05	0.00465835	1	1	1
CHR1_JGVV26_131_T01	9.6	9.4	9.5	9.3	9.5	9.3	9.6	9.4	0	-0.1	-0.2	-0.2	-0.2	-0.2	0.1	0	0	1	1	1	1	1	1	1	1	1
CHR1_JGVV26_132_T01	7.1	9.7	8.2	9.2	9.3	11.3	11	10.4	3.9	0.7	2.5	1	1.9	-0.6	1.5	-0.9	2.5	9.03e-14	1	1.36e-08	1	1.41e-05	1	0.811397	1	7.98e-05
CHR1_JGVV26_133_T01	10.7	10.8	11.2	11.5	11.6	12	11.4	11.4	0.8	0.6	0.1	0.3	0.5	-0.1	-0.2	-0.2	0.5	0.0205613	0.66589	1	1	1	1	1	1	1
CHR1_JGVV26_134_T01	4.6	4.6	4.7	4.8	4.7	4.6	4.6	4.6	0	0	0	0.1	0	0	-0.1	0.1	0	1	1	1	1	1	1	1	1	1
CHR1_JGVV26_135_T01	9.3	9.8	9.2	9.4	9.1	9.2	8.8	9.5	-0.5	-0.4	0.6	0.2	0.1	0.6	0.3	0.2	-0.6	1	1	1	1	1	1	1	1	1
CHR1_JGVV26_136_T01	6	5.4	5.8	5.5	5.3	5.2	5.5	5.3	-0.5	-0.2	-0.5	-0.4	-0.2	-0.2	-0.2	-0.2	0.1	1	1	1	1	1	1	1	1	1
CHR1_JGVV26_137_T01	8.2	7.4	6.8	7	7	8.4	7.7	7.8	-0.5	0.4	-0.8	0.2	1.4	0.1	-1	-1.2	1.3	1	1	1	1	1	1	1	1	1
CHR1_JGVV26_138_T01	11.1	10.9	11	10.5	10.4	10.1	10.4	10	-0.7	-1	-0.2	-0.5	-0.3	-0.4	0.3	-0.2	0.1	0.00711952	2.72e-05	1	1	1	1	1	1	1
CHR1_JGVV26_139_T01	5.2	5	4.8	5	5	4.9	4.8	4.8	-0.5	-0.2	-0.2	0.2	-0.1	0	-0.4	0.3	-0.1	1	1	1	1	1	1	1	1	1
CHR1_JGVV26_14_T01	10.1	10.2	10.1	10.1	10	10.2	10	10.1	0	-0.1	0.1	0	0.1	0.1	0.1	-0.2	0.1	1	1	1	1	1	1	1	1	1
CHR1_JGVV26_140_T01	6.4	5.7	6	5.7	5.6	5.5	5.6	5.3	-0.8	-0.4	-0.8	-0.3	-0.1	-0.4	-0.4	-0.2	0.2	1	1	1	1	1	1	1	1	1
CHR1_JGVV26_142_T01	10.2	10.4	11.4	11.1	11.3	11	11.4	11.2	1.1	0.7	0.2	-0.3	-0.3	-0.2	0.5	0	-0.1	2.69e-06	0.0206852	1	1	1	1	1	1	1
CHR1_JGVV26_143_T01	9.2	8.8	9.2	8.8	8.8	7.9	8.8	8.6	-0.4	-0.2	-0.4	-0.3	-0.9	-0.2	-0.1	0.5	-0.7	1	1	1	1	0.393486	1	1	1	1
CHR1_JGVV26_144_T01	9.9	8.6	9.9	8.4	9.3	7.9	8.8	8.2	-1.1	-0.4	-1.3	-1.6	-1.4	-0.6	0.3	-0.1	-0.8	0.136818	1	0.00889368	0.00017	0.00094091	1	1	1	1
CHR1_JGVV26_145_T01	9.6	8.9	9.5	9.2	9.7	10.3	10.5	10.1	1	1.2	-0.6	-0.3	0.6	-0.4	-0.4	-0.9	1.1	0.000161342	3.62e-06	0.607438	1	0.52883	1	1	0.577201	0.0310187
CHR1_JGVV26_146_T01	9.1	8.9	9.2	8.7	9.1	8.2	8.9	8.8	-0.2	-0.1	-0.2	-0.5	-0.9	-0.1	0.3	0.4	-0.8	1	1	1	1	0.0137253	1	1	1	1
CHR1_JGVV26_147_T01	8.2	9.8	9	9.9	8.7	9	8.6	8.7	0.4	-1.1	1.5	0.9	0.3	0.1	0.6	0.6	0.2	1	0.0197099	1.45e-05	0.339467	1	1	1	1	1
CHR1_JGVV26_148_T01	13	13.1	12.8	12.9	12.9	12.9	12.7	12.9	-0.3	-0.2	0.1	0.1	0	0.2	0	0.1	-0.2	1	1	1	1	1	1	1	1	1
CHR1_JGVV26_149_T01	9.7	10	9.5	9.6	9.5	9.3	9	9.2	-0.7	-0.8	0.3	0.2	-0.2	0.2	0.2	0.4	-0.4	0.107384	0.00973138	1	1	1	1	1	1	1
CHR1_JGVV26_15_T01	13.6	14	14.2	13.9	13.8	12.6	11.7	10.4	-1.9	-3.6	0.4	-0.3	-1.3	-1.3	0.7	1	0	0.00120187	1.36e-10	1	1	0.912199	0.617223	1	1	1
CHR1_JGVV26_150_T01	11.3	11.7	11.6	11.9	11.8	12	12.3	12.4	1.1	0.7	0.4	0.3	0.2	0.1	0.1	0.1	0.2	3.26e-05	0.0781652	1	1	1	1	1	1	1
CHR1_JGVV26_151_T01	9.6	9.8	10	9.7	9.7	9.7	9.9	10.3	0.3	0.4	0.3	-0.3	0	0.4	0.5	-0.3	-0.4	1	1	1	1	1	1	1	1	1
CHR1_JGVV26_152_T01	8.6	7.9	8.4	8.1	8.2	7.5	8.4	8	-0.2	0.1	-0.7	-0.3	-0.7	-0.4	-0.4	0.4	-0.3	1	1	0.815414	1	1	1	1	1	1
CHR1_JGVV26_153_T01	10.6	11.1	11.5	12.5	11.9	13.1	12.9	13.3	2.3	2.2	0.5	1	1.1	0.4	-0.5	-0.2	0.8	6.29e-08	3.04e-07	1	1	0.205235	1	1	1	1
CHR1_JGVV26_154_T01	7.8	8.5	9.1	10.2	10.5	11.9	10.4	10.4	2.6	1.9	0.7	1.1	1.3	0	-0.4	-0.2	1.3	6.43e-09	1.09e-05	1	0.454359	0.0246598	1	1	1	1
CHR1_JGVV26_155_T01	13.3	13.4	13.2	13.2	13	12.9	12.8	13	-0.5	-0.4	0	0.1	0	0.1	0	0.1	-0.2	0.014692	0.349412	1	1	1	1	1	1	1
CHR1_JGVV26_156_T01	10.1	10.8	10.4	10.7	9.9	10.1	9.9	10.3	-0.3	-0.5	0.7	0.3	0.1	0.4	0.3	0.2	-0.3	1	0.164352	0.00158695	1	1	1	1	1	1
CHR1_JGVV26_157_T01	13.7	13.6	13.5	13.2	13.4	13.1	13.1	12.3	-0.6	-1.3	-0.1	-0.3	-0.3	-0.8	0.1	0	0.5	0.00530978	1.14e-10	1	1	1	1.14e-05	1	1	1
CHR1_JGVV26_158_T01	9.7	10.7	11.8	12.9	13	14.1	13.8	13.8	4.1	3.2	1	1	1.1	0.1	0	-0.1	1	1.4e-18	4.01e-15	0.0181401	0.00984605	0.00283128	1	1	1	1
CHR1_JGVV26_159_T01	5.7	5.5	7.6	6.7	9.9	10.8	10.5	9.9	4.8	4.4	-0.2	-0.8	0.9	-0.6	0.6	-1.7	1.5	1.84e-12	1.73e-11	1	1	1	1	1	1	1
CHR1_JGVV26_16_T01	5	4.8	5	4.8	4.7	4.6	4.6	4.6	-0.4	-0.1	-0.2	-0.2	-0.1	0	0	-0.1	-0.1	1	1	1	1	1	1	1	1	1
CHR1_JGVV26_160_T01	9.4	10.7	10.5	11.1	11	11.7	11.5	12.3	2.1	1.6	1.3	0.6	0.7	0.8	0.7	-0.2	-0.1	3.71e-12	5.91e-09	1.86e-06	1	0.154775	0.035877	1	1	1
CHR1_JGVV26_161_T01	7.3	6.5	5.9	5.3	6.3	6.1	7.3	6.4	0	-0.1	-0.8	-0.6	-0.2	-0.9	-0.1	-0.4	0.6	1	1	1	1	1	1	1	1	1
CHR1_JGVV26_162_T01	11.1	11.6	10.6	11.3	10.6	11.6	11.7	11.4	0.6	-0.2	0.5	0.7	0.9	-0.3	-0.2	-0.2	1.2	1	1	1	1	0.0446449	1	1	1	0.283701
CHR1_JGVV26_163_T01	9.2	9.4	9.1	9.3	9.3	9.3	9.1	9.1	-0.2	-0.3	0.1	0.2	0	0	0	0.1	0	1	1	1	1	1	1	1	1	1
CHR1_JGVV26_164_T01	12.7	12.9	13	13.1	13	12.9	13.2	13.3	0.5	0.4	0.2	0.1	-0.2	0.1	0.1	0.3	-0.3	7.73e-05	0.00148236	1	1	1	1	1	1	1
CHR1_JGVV26_165_T01	10.7	10.7	11.4	11	10.8	9.6	9.7	9.2	-1	-1.5	0	-0.3	-1.2	-0.5	0.3	0.9	-0.7	0.239439	0.000192215	1	1	0.0317332	1	1	1	1
CHR1_JGVV26_166_T01	11.7	11.8	12.1	12.1	11.5	10.5	10.8	10.2	-0.9	-1.6	0.1	0	-1	-0.6	0.1	1	-0.4	0.664525	4.67e-05	1	1	0.593177	1	1	1	1
CHR1_JGVV26_168_T01	13.5	13	13.4	13.1	13.3	13	13.2	13.4	-0.3	0.4	-0.5	-0.3	-0.2	0.1	-0.2	-0.1	-0.4	1	1	1	1	1	1	1	1	1
CHR1_JGVV26_169_T01	10.2	9.9	10.1	9.7	10.1	9.7	9.9	9.9	-0.3	0	-0.3	-0.4	-0.5	0.1	0.1	0	-0.5	1	1	1	1	1	1	1	1	1
CHR1_JGVV26_17_T01	6.7	6.2	6.2	6	5.9	5.9	6	5.7	-0.7	-0.5	-0.5	-0.1	-0.1	-0.3	-0.4	-0.1	0.2	0.28681	1	1	1	1	1	1	1	1
CHR1_JGVV26_170_T01	12.6	12.5	12.4	12.3	12.3	11.8	12.5	12.8	-0.2	0.3	-0.1	-0.1	-0.5	0.4	0	0.4	-0.9	1	1	1	1	1	1	1	1	1
CHR1_JGVV26_171_T01	9.9	10.1	10.1	10.4	10.4	10.9	10.5	10.4	0.6	0.3	0.2	0.3	0.5	-0.2	-0.1	-0.3	0.7	0.181792	1	1	1	1	1	1	1	1
CHR1_JGVV26_172_T01	5.4	5.2	5.8	6.1	6.7	5.7	6.7	5.7	1.3	0.5	-0.1	0.3	-0.9	-1	-0.5	1.3	0.1	0.0517702	1	1	1	1	1	1	1	1
CHR1_JGVV26_173_T01	9	9.1	7.7	8	8.1	8.1	8.7	8.7	-0.2	-0.4	0.1	0.2	0	-0.1	-0.2	0.2	0.1	1	1	1	1	1	1	1	1	1
CHR1_JGVV26_174_T01	7.8	8.1	9.8	10.4	11.3	12.2	12.3	12.3	4.5	4.1	0.4	0.6	0.9	0	-0.2	-0.3	1	1.85e-19	3.66e-18	1	1	0.13543	1	1	1	1
CHR1_JGVV26_175_T01	12	11.9	12.1	11.8	11.8	11.7	11.8	11.8	-0.1	-0.2	0	-0.2	-0.2	-0.1	0.2	-0.1	-0.1	1	1	1	1	1	1	1	1	1
CHR1_JGVV26_178_T01	12.6	12.4	12.8	12.4	12.6	12.4	12.6	12.5	0	0.1	-0.2	-0.4	-0.2	-0.1	0.2	-0.2	-0.1	1	1	1	1	1	1	1	1	1
CHR1_JGVV26_179_T01	11	10.8	11.1	10.7	10.8	10.7	10.9	10.7	-0.1	-0.1	-0.2	-0.4	-0.1	-0.2	0.2	-0.3	0.1	1	1	1	1	1	1	1	1	1
CHR1_JGVV26_18_T01	11.9	11.7	11.8	11.5	11.3	10.2	11.8	11.9	-0.1	0.2	-0.2	-0.3	-1.1	0.1	0.1	0.8	-1.2	1	1	1	1	0.00208528	1	1	1	0.131291
CHR1_JGVV26_180_T01	12.4	12.5	11.8	12.2	11.9	12	11.5	11.7	-1	-0.8	0	0.3	0.2	0.2	-0.3	0.2	0	4.36e-07	5e-05	1	1	1	1	1	1	1
CHR1_JGVV26_181_T01	10.5	10.7	11.3	11.4	11.6	12.2	11.8	11.5	1.3	0.7	0.2	0.1	0.6	-0.4	0.1	-0.5	0.9	5.01e-07	0.0707898	1	1	1	1	1	1	0.506439
CHR1_JGVV26_182_T01	8.5	8.9	8.4	8.7	8.5	8.9	8.4	9.2	-0.1	0.3	0.4	0.3	0.3	0.8	0.1	0	-0.4	1	1	1	1	1	0.0725517	1	1	1
CHR1_JGVV26_183_T01	6.7	6	7	6.7	7.4	7	6.9	6.3	0.2	0.3	-0.7	-0.4	-0.4	-0.6	-0.3	0	0.2	1	1	1	1	1	1	1	1	1
CHR1_JGVV26_184_T01	10.1	10.8	11.1	11.3	11.2	11.8	12.1	12.6	2.1	1.8	0.8	0.2	0.6	0.5	0.6	-0.5	0.1	1.27e-09	3.69e-08	1	1	1	1	1	1	1
CHR1_JGVV26_185_T01	9.6	9.5	9.7	9.5	9.7	9.2	9.5	9.2	-0.1	-0.3	-0.1	-0.2	-0.4	-0.3	0.1	0.3	-0.1	1	1	1	1	1	1	1	1	1
CHR1_JGVV26_186_T01	9.8	10.2	10.1	10.3	10.2	10.4	10.1	10.4	0.3	0.2	0.4	0.2	0.2	0.3	0.2	0	-0.1	1	1	1	1	1	1	1	1	1
CHR1_JGVV26_187_T01	8.8	9	8.1	8.4	8	8.4	7.9	8	-1	-1	0.1	0.4	0.4	0.1	-0.2	-0.1	0.3	0.000552114	0.000272239	1	1	1	1	1	1	1
CHR1_JGVV26_188_T01	9.4	8.8	9.4	9	9.5	8.8	8.7	8.2	-0.6	-0.5	-0.6	-0.4	-0.7	-0.5	-0.2	0.3	-0.2	1	1	1	1	1	1	1	1	1
CHR1_JGVV26_19_T01	9.6	8.5	9.7	8.1	9.6	7.8	9.7	8.4	0	-0.1	-1.2	-1.6	-1.8	-1.3	0.4	0.1	-0.5	1	1	0.080473	0.00023256	4.52e-05	0.0382365	1	1	1
CHR1_JGVV26_190_T01	9.6	10.1	9.6	10.1	9.3	10	9.4	10.4	-0.2	0.3	0.5	0.5	0.6	1	0	-0.1	-0.4	1	1	1	1	0.669033	0.000189393	1	1	1
CHR1_JGVV26_191_T01	9.7	10	10	10.3	10	10.2	9.7	9.9	0	-0.1	0.3	0.3	0.1	0.2	0	0.1	-0.1	1	1	1	1	1	1	1	1	1
CHR1_JGVV26_192_T01	9.7	10	8.9	9	9.4	8.7	8.8	7.9	-0.9	-2.1	0.3	0.1	-0.6	-0.9	0.2	0.7	0.3	0.362785	1.23e-08	1	1	1	0.512636	1	1	1
CHR1_JGVV26_193_T01	7.1	6.7	7.9	8.1	8	6.3	6.5	6	-0.6	-0.6	-0.4	0.2	-1.6	-0.5	-0.6	1.8	-1.1	1	1	1	1	0.00740613	1	1	0.431208	1
CHR1_JGVV26_194_T01	9.8	9.7	9.4	9.5	9.4	9.2	8.9	9.2	-0.9	-0.5	-0.1	0.1	-0.1	0.3	-0.1	0.2	-0.5	4.73e-07	0.0498192	1	1	1	1	1	1	1
CHR1_JGVV26_195_T01	11.4	11.3	11.2	11.2	11.1	10.9	10.9	11.1	-0.5	-0.3	-0.1	0	-0.1	0.2	0	0.1	-0.3	0.0812538	1	1	1	1	1	1	1	1
CHR1_JGVV26_196_T01	10.3	10	10.1	9.8	9.9	9.4	9.6	9.4	-0.7	-0.5	-0.3	-0.3	-0.5	-0.2	0	0.2	-0.3	0.00146904	0.152118	1	1	0.929978	1	1	1	1
CHR1_JGVV26_197_T01	8	7.7	8	7.6	8.2	8.7	8.4	8.3	0.4	0.6	-0.3	-0.4	0.5	-0.1	0	-0.8	0.6	1	1	1	1	1	1	1	1	1
CHR1_JGVV26_198_T01	5.3	5.3	5	5.4	5.5	5.3	5.4	5.2	0.1	-0.1	0	0.3	-0.1	-0.2	-0.4	0.5	0.1	1	1	1	1	1	1	1	1	1
CHR1_JGVV26_199_T01	8.6	7.4	7.3	6.4	6.8	5.7	6.4	5.9	-2.2	-1.4	-1.3	-0.9	-1.1	-0.5	-0.4	0.3	-0.7	9.85e-06	0.0642523	0.429846	1	1	1	1	1	1
CHR1_JGVV26_2_T01	10.2	9.6	10.4	9.7	10.3	9.3	10.2	9.7	0	0.2	-0.6	-0.7	-1	-0.4	0.1	0.3	-0.6	1	1	1	0.160594	0.000105194	1	1	1	1
CHR1_JGVV26_20_T01	5.2	5.7	5.9	6.4	6	6.6	6.2	6.5	0.9	0.8	0.5	0.5	0.5	0.4	0	0	0.2	1	1	1	1	1	1	1	1	1
CHR1_JGVV26_200_T01	11.6	11.6	11.4	11.4	11.2	10.7	11	11.1	-0.6	-0.4	-0.1	0	-0.5	0.2	0	0.4	-0.6	0.0110345	1	1	1	1	1	1	1	1
CHR1_JGVV26_201_T01	8	7.4	9.5	7.9	9.3	8.9	9.7	8.3	1.8	0.9	-0.6	-1.5	-0.4	-1.5	0.9	-1.2	1.1	6.06e-07	0.223954	1	1.27e-05	1	5.5e-05	1	1	1
CHR1_JGVV26_202_T01	7.6	9.2	9.1	10.6	9.4	10.3	11.2	11.4	3.6	2.3	1.5	1.6	0.9	0.2	0	0.7	0.7	8.36e-15	6.67e-09	7.8e-05	7.53e-05	1	1	1	1	1
CHR1_JGVV26_203_T01	7	7.9	8.1	9.3	8.1	9	10.1	10.1	3.1	2.2	1	1.1	0.9	0.1	-0.2	0.2	0.8	2.28e-12	2.75e-08	0.724606	0.0494707	1	1	1	1	1
CHR1_JGVV26_204_T01	6.6	6.5	6.3	6.2	7.2	7.7	7.6	6.7	0.9	0.2	-0.2	0	0.6	-0.9	-0.1	-0.6	1.4	1	1	1	1	1	1	1	1	1
CHR1_JGVV26_205_T01	6.1	6.1	6.4	6.6	6.8	7.5	6.9	6.2	0.8	0.1	0	0.2	0.7	-0.7	-0.2	-0.5	1.4	1	1	1	1	1	1	1	1	1
CHR1_JGVV26_208_T01	12.6	12.4	12.6	12.8	12.8	12.6	12.2	11.8	-0.4	-0.7	-0.1	0.2	-0.2	-0.4	-0.3	0.3	0.2	1	0.00168298	1	1	1	1	1	1	1
CHR1_JGVV26_209_T01	5	4.7	4.9	4.7	4.9	4.8	4.7	4.7	-0.3	0	-0.3	-0.2	-0.1	0	-0.1	-0.1	-0.1	1	1	1	1	1	1	1	1	1
CHR1_JGVV26_21_T01	11.6	11.2	11.3	10.8	11	9.7	10.3	10.5	-1.2	-0.7	-0.4	-0.5	-1.3	0.2	0.1	0.8	-1.4	0.0038609	1	1	1	0.00322805	1	1	1	0.173651
CHR1_JGVV26_210_T01	9.1	9.4	8.3	8.8	8.7	9.3	7.6	7.7	-1.5	-1.7	0.2	0.5	0.6	0.1	-0.2	-0.1	0.5	0.0017054	0.000437894	1	1	1	1	1	1	1
CHR1_JGVV26_211_T01	11.7	11.8	11.9	11.8	11.7	11.7	11.6	11.9	0	0.1	0.1	-0.2	0	0.3	0.3	-0.1	-0.3	1	1	1	1	1	1	1	1	1
CHR1_JGVV26_212_T01	12.1	12.2	12.2	12.1	11.9	11.9	11.9	12.2	-0.2	0	0.1	-0.1	0	0.3	0.2	-0.1	-0.3	1	1	1	1	1	1	1	1	1
CHR1_JGVV26_213_T01	13.2	13.2	13.4	13.2	13.1	13.1	13.2	13.4	0	0.1	0	-0.2	0	0.1	0.2	-0.1	-0.2	1	1	1	1	1	1	1	1	1
CHR1_JGVV26_214_T01	12.8	12.5	12.8	12.5	12.6	12.3	12.7	12.6	-0.1	0	-0.3	-0.3	-0.3	-0.1	0	0	-0.2	1	1	1	1	1	1	1	1	1
CHR1_JGVV26_215_T01	8	8.7	8.5	8.3	8.4	8.1	7.7	8.5	-0.3	-0.2	0.7	-0.1	-0.4	0.8	0.9	0.2	-1.1	1	1	1	1	1	1	1	1	1
CHR1_JGVV26_217_T01	8	8.4	8	8.3	7.7	7.4	8.2	8.3	0.2	0	0.3	0.4	-0.3	0.1	0	0.7	-0.4	1	1	1	1	1	1	1	1	1
CHR1_JGVV26_218_T01	7.9	8.6	7.5	8.4	7.6	7.3	6.4	8.5	-1.5	-0.1	0.6	0.9	-0.3	2.1	-0.3	1.2	-2.3	7.34e-05	1	1	1	1	6.48e-08	1	1	1.98e-05
CHR1_JGVV26_219_T01	12.6	12.6	12.4	12.5	12.5	12.6	12.4	12.4	-0.3	-0.2	0	0.1	0.1	0	-0.1	0	0.1	1	1	1	1	1	1	1	1	1
CHR1_JGVV26_22_T01	9.9	10.2	9.9	10.1	9.9	10.2	10	10.6	0.2	0.4	0.3	0.2	0.3	0.5	0.1	-0.1	-0.2	1	1	1	1	1	0.137666	1	1	1
CHR1_JGVV26_220_T01	8.8	9.8	10.7	11.5	11.7	12.3	11.7	11.7	2.9	1.9	1	0.8	0.7	0	0.2	0.2	0.7	1.35e-15	6.27e-10	0.0011641	0.0628222	1	1	1	1	1
CHR1_JGVV26_221_T01	11.2	12	11.9	12.4	12.1	12.4	12.3	12.7	1.1	0.7	0.8	0.5	0.3	0.4	0.3	0.2	0	1.46e-06	0.0285781	0.00378972	1	1	1	1	1	1
CHR1_JGVV26_222_T01	13.4	13.3	13.2	13.1	13.1	13.1	12.9	13	-0.5	-0.3	0	-0.1	-0.1	0.1	0.1	-0.1	-0.1	0.0141216	1	1	1	1	1	1	1	1
CHR1_JGVV26_223_T01	6.7	7.6	7.5	7.9	8.4	8.8	8.7	9.4	1.9	1.8	0.9	0.5	0.4	0.7	0.4	0	-0.3	1.72e-06	1.25e-05	1	1	1	1	1	1	1
CHR1_JGVV26_224_T01	7.9	6.2	6.4	5.9	5.9	5.6	5.5	5.3	-2.4	-0.9	-1.7	-0.6	-0.3	-0.1	-1.1	-0.3	-0.2	1.47e-05	1	0.0420312	1	1	1	1	1	1
CHR1_JGVV26_225_T01	12.8	12.8	12.6	12.7	12.4	12.4	12.9	13.1	0.1	0.2	0	0.1	0	0.2	-0.1	0.1	-0.1	1	1	1	1	1	1	1	1	1
CHR1_JGVV26_226_T01	11.8	12	11.4	11.2	11	10.9	11.3	11.4	-0.5	-0.6	0.2	-0.2	-0.1	0.1	0.5	-0.1	-0.2	1	0.251706	1	1	1	1	1	1	1
CHR1_JGVV26_227_T01	12.2	12.1	12.2	12.1	12.1	11.9	12.3	12.3	0	0.3	-0.2	-0.1	-0.2	0.1	-0.1	0.1	-0.2	1	1	1	1	1	1	1	1	1
CHR1_JGVV26_228_T01	12.3	12	12.2	12.1	11.9	12	12	11.9	-0.4	-0.1	-0.3	0	0.2	-0.1	-0.3	-0.2	0.3	1	1	1	1	1	1	1	1	1
CHR1_JGVV26_229_T01	12.9	13.1	12.5	12.7	12.6	12.8	12.1	12.1	-0.8	-1	0.2	0.3	0.2	0	-0.1	0	0.2	0.000361889	9.93e-06	1	1	1	1	1	1	1
CHR1_JGVV26_23_T01	7.4	6.5	9.1	7.6	8.8	6.9	7.1	5.9	-0.3	-0.6	-0.9	-1.5	-1.9	-1.2	0.6	0.4	-0.8	1	1	1	0.33883	0.00458214	1	1	1	1
CHR1_JGVV26_230_T01	12.1	12.3	12.1	12.1	11.9	11.5	11.7	11.7	-0.4	-0.6	0.2	0	-0.4	0	0.2	0.4	-0.4	1	0.00344231	1	1	1	1	1	1	1
CHR1_JGVV26_231_T01	14	14.5	13.8	14.2	13.5	13.6	13.4	13.6	-0.6	-0.8	0.5	0.4	0.1	0.3	0.1	0.3	-0.2	0.0035978	9.13e-06	0.621845	1	1	1	1	1	1
CHR1_JGVV26_232_T01	7.1	7.5	6.8	7	6.7	6.7	6.5	6.9	-0.6	-0.6	0.3	0.2	0	0.3	0.2	0.2	-0.4	1	1	1	1	1	1	1	1	1
CHR1_JGVV26_233_T01	5.2	5.2	5.5	6.2	6.5	7.8	7.2	10.1	2	4.9	0	0.7	1.3	2.9	-0.7	-0.6	-1.6	0.0207909	1.12e-11	1	1	1	1.29e-05	1	1	1
CHR1_JGVV26_234_T01	9.4	10.1	9.6	10.1	9.6	8.8	9.5	9.8	0.1	-0.3	0.7	0.5	-0.8	0.3	0.2	1.3	-1.1	1	1	1	1	1	1	1	0.431772	1
CHR1_JGVV26_235_T01	5.5	5.6	5.3	5.4	5.4	5.1	5.2	5.3	-0.4	-0.3	0.1	0.1	-0.3	0.1	0	0.3	-0.4	1	1	1	1	1	1	1	1	1
CHR1_JGVV26_236_T01	12.4	12.5	12.7	12.6	12.7	12.7	12.8	12.8	0.4	0.3	0.1	0	0	0	0.1	-0.1	0.1	1	1	1	1	1	1	1	1	1
CHR1_JGVV26_237_T01	10	8.7	9.1	8.1	8.6	7.5	8.7	7.3	-1.3	-1.5	-1.3	-1	-1.1	-1.5	-0.3	0.1	0.4	0.0106873	0.000650506	0.0131164	0.573714	0.249604	0.000730933	1	1	1
CHR1_JGVV26_238_T01	10.3	9.3	9.3	9.1	9.1	9.3	9.3	9.6	-1	0.3	-1	-0.2	0.2	0.3	-0.7	-0.5	-0.1	1.98e-06	1	8.2e-06	1	1	1	1	1	1
CHR1_JGVV26_239_T01	13.4	13.4	13.5	13.4	13.3	13.2	13.3	13.5	-0.1	0.1	0	0	-0.1	0.2	0	0.1	-0.3	1	1	1	1	1	1	1	1	1
CHR1_JGVV26_24_T01	8.6	8.3	8.6	8.6	8.6	8.9	8.6	8.4	0.1	0.1	-0.3	0	0.3	-0.2	-0.3	-0.3	0.5	1	1	1	1	1	1	1	1	1
CHR1_JGVV26_240_T01	11.3	11	11.3	11	11.1	11	11.3	11.1	0	0.1	-0.3	-0.4	-0.1	-0.2	0.1	-0.3	0.1	1	1	1	1	1	1	1	1	1
CHR1_JGVV26_243_T01	9.5	9.7	9.4	9.5	9.3	9.6	9.2	9.6	-0.3	-0.1	0.2	0.1	0.3	0.4	0.1	-0.2	-0.1	1	1	1	1	1	1	1	1	1
CHR1_JGVV26_244_T01	9.3	9.2	9.1	9	8.8	8.9	8.9	9	-0.4	-0.2	-0.1	-0.1	0.1	0	0	-0.2	0.1	1	1	1	1	1	1	1	1	1
CHR1_JGVV26_245_T01	7.7	7.8	7.8	8	7	7.7	7.1	7.7	-0.5	-0.1	0.2	0.2	0.6	0.6	0	-0.5	0.1	1	1	1	1	1	1	1	1	1
CHR1_JGVV26_246_T01	8.1	6.8	6.3	5.9	5.4	6.3	5.1	7	-3	0.3	-1.3	-0.4	1	2	-0.9	-1.3	-1	5.23e-11	1	0.0215847	1	1	3.31e-06	1	1	1
CHR1_JGVV26_247_T01	11.7	11.6	11.1	11.2	11.2	11.2	10.3	10.5	-1.4	-1.1	-0.1	0.1	0	0.3	-0.1	0.1	-0.3	4.39e-07	0.000229561	1	1	1	1	1	1	1
CHR1_JGVV26_248_T01	9.7	9.5	9.5	9.4	9.4	9.2	8.9	9	-0.7	-0.5	-0.2	-0.1	-0.2	0	-0.1	0	-0.2	0.50282	1	1	1	1	1	1	1	1
CHR1_JGVV26_249_T01	12.2	12.4	12.2	12.3	12.1	12.3	12	12.2	-0.2	-0.2	0.2	0.1	0.1	0.2	0.1	0	-0.1	1	1	1	1	1	1	1	1	1
CHR1_JGVV26_25_T01	5.4	5.4	5.9	6.1	6.1	6.9	8.3	8.3	2.9	3	-0.1	0.3	0.7	0	-0.3	-0.5	0.7	9.25e-05	6.18e-05	1	1	1	1	1	1	1
CHR1_JGVV26_250_T01	6.6	6.7	9.2	10.3	10.1	10.8	9.2	9	2.6	2.4	0.1	1.1	0.7	-0.1	-1	0.4	0.8	2.48e-05	0.000205423	1	1	1	1	1	1	1
CHR1_JGVV26_251_T01	5.9	6	5.3	5.1	4.8	4.7	4.8	5.5	-1.2	-0.5	0.1	-0.2	-0.1	0.8	0.3	-0.1	-0.9	1	1	1	1	1	1	1	1	1
CHR1_JGVV26_26_T01	12.3	12.2	12.8	12.6	12.7	12.1	12.7	12.5	0.4	0.4	-0.1	-0.2	-0.6	-0.1	0.1	0.4	-0.5	1	1	1	1	0.0130396	1	1	1	1
CHR1_JGVV26_27_T01	12	11.7	11.7	10.9	10.3	9.4	9.2	9.9	-2.8	-1.8	-0.2	-0.7	-0.8	0.7	0.5	0.1	-1.6	8.37e-13	9.6e-08	1	1	0.655399	1	1	1	0.00839555
CHR1_JGVV26_28_T01	11	11.3	11.1	11.4	11.3	12	12	12.1	1	0.9	0.3	0.3	0.7	0.1	0	-0.4	0.6	3.46e-06	0.000180864	1	1	0.00792285	1	1	1	1
CHR1_JGVV26_29_T01	11	10.9	11.8	11.4	11.7	11.4	11.7	11.6	0.7	0.7	-0.1	-0.4	-0.3	-0.1	0.3	-0.1	-0.3	0.143556	0.0574829	1	1	1	1	1	1	1
CHR1_JGVV26_3_T01	7.1	6.5	5.8	6	6.1	5.6	5.6	5.5	-1.5	-1	-0.7	0.2	-0.5	-0.1	-0.9	0.7	-0.3	1.7e-05	0.0964067	1	1	1	1	1	1	1
CHR1_JGVV26_30_T01	6.2	5.7	6	6	5.9	6.3	6.2	6.2	0	0.5	-0.5	0	0.4	-0.1	-0.5	-0.4	0.5	1	1	1	1	1	1	1	1	1
CHR1_JGVV26_32_T01	9.8	9.6	9.8	9.5	9.5	8.9	9.1	9.1	-0.6	-0.5	-0.2	-0.4	-0.6	-0.1	0.2	0.2	-0.6	0.0174606	0.333005	1	1	0.050142	1	1	1	1
CHR1_JGVV26_33_T01	11.9	11.6	12	11.4	11.2	11.2	11.4	11.1	-0.5	-0.5	-0.3	-0.5	0	-0.3	0.2	-0.5	0.3	1	1	1	1	1	1	1	1	1
CHR1_JGVV26_34_T01	10.8	11.1	10.9	11	11.1	11.5	10.6	10.5	-0.2	-0.6	0.3	0	0.4	-0.1	0.3	-0.4	0.5	1	1	1	1	1	1	1	1	1
CHR1_JGVV26_35_T01	6.8	8	9.3	8.1	8.9	6.9	9.3	7.9	2.5	-0.1	1.1	-1.1	-2	-1.4	2.3	0.9	-0.6	4.51e-05	1	1	1	0.00368833	1	0.181273	1	1
CHR1_JGVV26_36_T01	7.3	8.7	10	9	9.8	7.6	10.3	8.6	3	-0.2	1.5	-1.1	-2.1	-1.7	2.5	1.1	-0.4	4.2e-07	1	0.929454	1	0.00118466	0.058633	0.0398125	1	1
CHR1_JGVV26_38_T01	7.2	8.7	9.9	8.9	9.6	7.6	10.1	8.6	2.9	-0.1	1.5	-1	-2	-1.5	2.5	1	-0.5	1.48e-07	1	0.169044	1	0.000522178	0.137122	0.0116191	1	1
CHR1_JGVV26_39_T01	4.9	4.6	4.8	5.1	5	4.8	4.7	4.7	-0.2	0	-0.2	0.3	-0.2	0	-0.5	0.5	-0.2	1	1	1	1	1	1	1	1	1
CHR1_JGVV26_4_T01	10.2	10.3	10.3	10.4	10.3	10.1	10	10.1	-0.2	-0.1	0	0.1	-0.2	0.1	0	0.3	-0.3	1	1	1	1	1	1	1	1	1
CHR1_JGVV26_40_T01	8.4	8.7	8.5	8.5	8.4	8.6	8.2	8.4	-0.3	-0.3	0.3	0	0.2	0.2	0.3	-0.2	0	1	1	1	1	1	1	1	1	1
CHR1_JGVV26_41_T01	11.1	12.1	12.3	13.1	12.8	13.4	12.9	13.2	1.9	1.1	1.1	0.8	0.6	0.3	0.2	0.2	0.3	1.86e-15	7.35e-09	1.67e-08	1.28e-05	0.00792429	1	1	1	1
CHR1_JGVV26_42_T01	5.6	5.3	5.6	5.2	5.3	5.2	6	6.6	0.4	1.3	-0.3	-0.3	-0.1	0.6	0.1	-0.2	-0.8	1	1	1	1	1	1	1	1	1
CHR1_JGVV26_44_T01	12.2	12.3	11.5	11.9	11.3	11.6	11.3	11.9	-0.8	-0.4	0.1	0.4	0.3	0.5	-0.3	0.1	-0.2	1.51e-06	0.354763	1	0.509759	1	0.0283974	1	1	1
CHR1_JGVV26_45_T01	6.4	6.9	7	7.8	7.6	8.3	6.3	6.8	-0.1	-0.1	0.5	0.9	0.6	0.5	-0.3	0.2	0.2	1	1	1	1	1	1	1	1	1
CHR1_JGVV26_46_T01	10.1	10.2	10	10.1	10.1	10	9.8	9.9	-0.3	-0.3	0.1	0.1	0	0.1	0	0.1	-0.2	1	1	1	1	1	1	1	1	1
CHR1_JGVV26_47_T01	8.2	8.4	8.1	8	8.1	8.1	7.9	8.2	-0.4	-0.2	0.1	0	0	0.3	0.1	-0.1	-0.3	1	1	1	1	1	1	1	1	1
CHR1_JGVV26_48_T01	7.5	8.1	7.7	8.2	7.5	8	7.5	7.8	0	-0.3	0.6	0.6	0.5	0.3	0	0.1	0.2	1	1	1	1	1	1	1	1	1
CHR1_JGVV26_49_T01	9.8	9.8	9.4	9.7	9.3	9.5	8.7	8.9	-1.1	-1	0	0.3	0.2	0.2	-0.3	0	0.1	1.27e-06	4.37e-05	1	1	1	1	1	1	1
CHR1_JGVV26_5_T01	12.1	12.2	12	11.9	11.7	11.6	11.2	11.3	-0.8	-0.9	0.1	-0.1	-0.1	0.1	0.3	-0.1	-0.2	4.49e-06	1.48e-06	1	1	1	1	1	1	1
CHR1_JGVV26_50_T01	12.3	12.1	12	12	12	11.9	11.8	11.8	-0.5	-0.3	-0.1	0	-0.1	0	-0.2	0.1	-0.1	1	1	1	1	1	1	1	1	1
CHR1_JGVV26_52_T01	10.8	10.6	10.9	10.7	11	11.2	11.1	10.6	0.3	0.1	-0.2	-0.2	0.2	-0.5	0	-0.4	0.7	1	1	1	1	1	1	1	1	1
CHR1_JGVV26_53_T01	7.4	7.3	8	7.6	7.9	7.1	8.6	8.5	1.2	1.2	-0.1	-0.4	-0.7	-0.1	0.3	0.3	-0.6	0.055293	0.0308353	1	1	1	1	1	1	1
CHR1_JGVV26_54_T01	10.6	12.3	12.9	13.6	13.5	13.6	13.2	13.4	2.7	1.1	1.7	0.7	0.1	0.2	1.1	0.6	0	5.31e-18	4.61e-07	2.81e-12	0.0201041	1	1	0.00405928	1	1
CHR1_JGVV26_55_T01	4.9	5.4	9.2	9.9	10.1	10.4	8.7	8.1	3.8	2.7	0.5	0.7	0.3	-0.6	-0.2	0.4	0.9	9.44e-07	0.00141919	1	1	1	1	1	1	1
CHR1_JGVV26_56_T01	10.8	10.3	10.7	10.4	10.7	10.7	10.3	9.6	-0.5	-0.7	-0.4	-0.3	0	-0.7	-0.1	-0.3	0.6	1	1	1	1	1	1	1	1	1
CHR1_JGVV26_59_T01	11.3	11	11.3	11.2	11.4	11.5	11.1	10.3	-0.2	-0.8	-0.3	-0.1	0.1	-0.9	-0.2	-0.2	1	1	0.0279866	1	1	1	0.00714877	1	1	0.411159
CHR1_JGVV26_6_T01	14.1	14.2	14.2	14	14	12.9	13.7	13.7	-0.5	-0.5	0.1	-0.2	-1	0	0.2	0.9	-1.1	1	1	1	1	3.41e-06	1	1	0.0983867	0.00275087
CHR1_JGVV26_60_T01	8.5	8.6	8.6	8.9	8.5	8.4	8.3	8.4	-0.2	-0.2	0.1	0.2	-0.1	0.1	-0.2	0.4	-0.3	1	1	1	1	1	1	1	1	1
CHR1_JGVV26_61_T01	7.6	8.4	7.8	8.9	8.4	9.2	7.8	8.5	0.3	0	0.8	1.1	0.8	0.6	-0.3	0.3	0.1	1	1	0.866946	0.0124746	1	1	1	1	1
CHR1_JGVV26_62_T01	12.6	11.6	12.5	11.6	12.7	11.1	12.1	10.6	-0.5	-1.1	-0.9	-1	-1.7	-1.6	0	0.7	-0.1	1	0.0114309	0.135211	0.102202	9.22e-07	5.75e-06	1	1	1
CHR1_JGVV26_63_T01	10.2	11.4	10.7	11.2	10.2	10	9.2	10.7	-1	-0.7	1.1	0.6	-0.2	1.5	0.6	0.8	-1.7	1	1	0.393265	1	1	0.00616503	1	1	0.278536
CHR1_JGVV26_64_T01	8.7	8	7.6	7.4	7.4	8.2	7.4	8.8	-1.3	0.9	-0.7	-0.2	0.8	1.4	-0.5	-1	-0.7	1	1	1	1	1	1	1	1	1
CHR1_JGVV26_65_T01	13.1	12.8	12.7	12.8	12.5	13.3	13.2	13.2	0	0.5	-0.4	0.1	0.8	0.1	-0.5	-0.7	0.7	1	1	1	1	0.135207	1	1	1	1
CHR1_JGVV26_66_T01	9.4	10	9.7	10.3	10	10.5	10.1	10.3	0.7	0.3	0.7	0.6	0.5	0.3	0.1	0.1	0.2	0.00690776	1	0.023146	0.202409	1	1	1	1	1
CHR1_JGVV26_68_T01	5.7	5.4	5.7	5.6	5.2	5.2	5.7	5.6	0	0.2	-0.3	0	0	-0.1	-0.3	-0.1	0.1	1	1	1	1	1	1	1	1	1
CHR1_JGVV26_69_T01	5.4	5.1	5.1	5.7	5.6	9.4	6.5	7.3	1.2	2.2	-0.3	0.6	3.8	0.8	-0.9	-3.2	3	1	0.00158143	1	1	5.4e-09	1	1	0.00165235	0.00386429
CHR1_JGVV26_7_T01	6.8	6.5	6.3	6.3	6.2	5.7	6.3	6	-0.5	-0.6	-0.3	0	-0.5	-0.4	-0.3	0.5	-0.1	1	1	1	1	1	1	1	1	1
CHR1_JGVV26_72_T01	11.2	11.2	11.4	11.4	11.1	10.8	10.9	11.1	-0.4	-0.1	0	0	-0.3	0.3	0	0.3	-0.6	1	1	1	1	1	1	1	1	1
CHR1_JGVV26_73_T01	11.5	11.5	11.2	11.4	11.2	11.1	11.2	11.2	-0.3	-0.2	0	0.1	-0.1	0	-0.1	0.2	-0.1	1	1	1	1	1	1	1	1	1
CHR1_JGVV26_74_T01	7.3	6.8	7.6	8.2	9.6	10.5	10.7	10.8	3.4	4	-0.5	0.6	0.9	0.1	-1.1	-0.3	0.8	1.12e-08	1.2e-10	1	1	1	1	1	1	1
CHR1_JGVV26_75_T01	4.8	4.6	4.8	4.5	4.8	4.5	4.6	4.5	-0.2	-0.2	-0.2	-0.3	-0.2	-0.1	0.1	-0.1	-0.1	1	1	1	1	1	1	1	1	1
CHR1_JGVV26_76_T01	11	11	10.6	10.9	10.5	10.4	10.6	10.9	-0.5	-0.2	0	0.3	-0.1	0.3	-0.3	0.4	-0.4	0.52192	1	1	1	1	1	1	1	1
CHR1_JGVV26_77_T01	5.4	5.4	5.4	5.2	5.1	5	5.3	5.1	-0.1	-0.3	0	-0.2	0	-0.2	0.2	-0.2	0.2	1	1	1	1	1	1	1	1	1
CHR1_JGVV26_78_T01	9.8	10.7	10.8	11	10.7	10.7	10.6	10.9	0.8	0.2	0.9	0.2	0	0.4	0.7	0.2	-0.3	0.000180621	1	5.37e-06	1	1	1	1	1	1
CHR1_JGVV26_79_T01	11.5	11.4	11.2	11.1	11.4	11.5	11.4	11.1	-0.1	-0.3	0	0	0.1	-0.3	0	-0.1	0.4	1	1	1	1	1	1	1	1	1
CHR1_JGVV26_8_T01	10.4	9.5	10.1	8.9	9.2	7.5	8.5	7.8	-1.9	-1.7	-0.9	-1.2	-1.6	-0.7	0.2	0.5	-0.9	5.8e-07	4.89e-06	0.862326	0.0189167	1.32e-05	1	1	1	1
CHR1_JGVV26_80_T01	12.4	12.3	12	11.9	11.7	11.6	11.9	11.9	-0.5	-0.4	-0.1	0	-0.2	0	-0.1	0.1	-0.2	1	1	1	1	1	1	1	1	1
CHR1_JGVV26_81_T01	11	9.8	8.8	8.3	8.5	9.1	10.5	10.3	-0.5	0.5	-1.2	-0.5	0.5	-0.2	-0.7	-1	0.7	1	1	1	1	1	1	1	1	1
CHR1_JGVV26_82_T01	12	12.2	11.9	12	11.8	11.8	11.4	11.6	-0.5	-0.7	0.3	0.1	0	0.1	0.1	0.1	-0.1	0.371562	0.0109489	1	1	1	1	1	1	1
CHR1_JGVV26_83_T01	5.8	5.4	5.9	5.4	5.3	5.3	5.4	5.3	-0.4	-0.1	-0.4	-0.5	0	-0.1	0	-0.4	0.1	1	1	1	1	1	1	1	1	1
CHR1_JGVV26_84_T01	5.9	5.3	5.7	5.3	5.3	5.3	5.2	5.1	-0.7	-0.1	-0.6	-0.4	-0.1	-0.1	-0.2	-0.3	0	1	1	1	1	1	1	1	1	1
CHR1_JGVV26_85_T01	10.6	10.9	11	10.4	11.2	10.8	11	11.4	0.4	0.5	0.2	-0.6	-0.4	0.4	0.8	-0.2	-0.8	1	1	1	1	1	1	1	1	1
CHR1_JGVV26_86_T01	6.1	6.3	6.2	6.2	6.3	6.2	6.1	6.4	0	0	0.3	0	-0.1	0.3	0.3	0.1	-0.3	1	1	1	1	1	1	1	1	1
CHR1_JGVV26_87_T01	8.9	10	9.3	10.3	9.9	10.8	9.6	10.2	0.7	0.2	1.1	1.1	0.9	0.6	0.1	0.2	0.3	0.0495116	1	1.33e-05	6.65e-05	0.00382641	1	1	1	1
CHR1_JGVV26_88_T01	9.6	10.3	10.3	10.9	10.5	11.2	10.8	11.6	1.2	1.2	0.7	0.6	0.7	0.8	0.1	-0.1	0	5.93e-07	1.22e-07	0.0342755	0.562343	0.0152872	0.00514832	1	1	1
CHR1_JGVV26_89_T01	13.4	13.7	13.9	14.2	14.1	14.2	14.4	14.6	1.1	0.9	0.3	0.3	0.1	0.1	0	0.2	0	1.11e-09	2.69e-07	1	1	1	1	1	1	1
CHR1_JGVV26_9_T01	8.8	7.7	8.4	7.8	8.1	7.2	7.6	6.8	-1.2	-0.9	-1.1	-0.7	-0.9	-0.8	-0.4	0.2	-0.2	0.497079	1	1	1	1	1	1	1	1
CHR1_JGVV26_90_T01	7.6	7.4	7.5	7.5	7.6	7.4	7.6	7.5	-0.1	0	-0.2	0	-0.3	-0.1	-0.2	0.3	-0.2	1	1	1	1	1	1	1	1	1
CHR1_JGVV26_91_T01	7.2	7.2	7.3	6.9	7.1	7.1	6.9	7.1	-0.3	-0.2	0	-0.4	0	0.2	0.4	-0.4	-0.2	1	1	1	1	1	1	1	1	1
CHR1_JGVV26_92_T01	11.3	10.6	11.3	11	11.6	11.6	12.1	11	0.9	0.4	-0.7	-0.3	0	-1.2	-0.4	-0.3	1.2	0.95339	1	1	1	1	0.0206769	1	1	1
CHR1_JGVV26_93_T01	11	10.9	10.8	10.6	10.5	10.3	10	9.5	-1	-1.4	0	-0.2	-0.2	-0.5	0.2	0	0.3	4.28e-08	2.37e-12	1	1	1	0.431243	1	1	1
CHR1_JGVV26_94_T01	8.4	8.2	7.6	7.2	6.9	6.7	7.1	6.6	-1.3	-1.6	-0.1	-0.4	-0.2	-0.5	0.3	-0.2	0.3	1.78e-05	3.94e-08	1	1	1	1	1	1	1
CHR1_JGVV26_95_T01	10.9	10.8	10.5	10.4	10.3	10.2	9.7	9.9	-1.2	-0.9	-0.1	-0.1	-0.1	0.1	-0.1	0.1	-0.3	7.14e-08	1.96e-05	1	1	1	1	1	1	1
CHR1_JGVV26_96_T01	5.9	5.6	5.9	5.5	5.6	5.3	5.8	5.3	0	-0.3	-0.3	-0.4	-0.3	-0.5	0.1	-0.1	0.2	1	1	1	1	1	1	1	1	1
CHR1_JGVV26_97_T01	5.8	5.9	6.4	5.8	5.9	5.7	6	5.2	0.1	-0.6	0	-0.6	-0.2	-0.7	0.6	-0.4	0.5	1	1	1	1	1	1	1	1	1
CHR1_JGVV26_98_T01	8.4	6.6	6.8	6.8	6.3	6	6.3	6.1	-2	-0.5	-1.8	0	-0.3	-0.2	-1.7	0.3	-0.1	1	1	1	1	1	1	1	1	1
CHR1_JGVV26_99_T01	13	12.5	12.1	11.5	11.3	10.6	10.9	11	-2.1	-1.5	-0.5	-0.5	-0.7	0.1	0	0.2	-0.8	3.17e-14	6.78e-10	1	1	0.0252732	1	1	1	0.63723
CHR1_RANDOM_GSVIVT00001329001_T01	12.2	11.3	12	11	11.6	11.4	11.3	10.6	-0.9	-0.7	-0.9	-1	-0.2	-0.7	0.1	-0.8	0.5	0.0438829	1	0.0246348	0.00765691	1	1	1	1	1
CHR1_RANDOM_GSVIVT00001333001_T01	4.8	5.4	4.8	5.3	4.8	5	4.7	5.2	-0.1	-0.2	0.6	0.4	0.2	0.5	0.1	0.2	-0.3	1	1	1	1	1	1	1	1	1
CHR1_RANDOM_JGVV155_1_T01	10.9	10.9	10.8	10.6	10.5	10.1	10.8	11.2	-0.2	0.3	-0.1	-0.1	-0.4	0.4	0.1	0.3	-0.8	1	1	1	1	0.118591	0.103078	1	1	0.000170288
CHR1_RANDOM_JGVV155_2_T01	8	8	8.1	8.3	8.4	8.2	8.2	8	0.2	0	0.1	0.2	-0.1	-0.2	-0.1	0.3	0.1	1	1	1	1	1	1	1	1	1
CHR1_RANDOM_JGVV155_4_T01	12.9	12.9	13	13	13.1	13.1	13.1	13.2	0.2	0.3	0	0	0	0.1	-0.1	0	-0.1	1	0.618974	1	1	1	1	1	1	1
CHR1_RANDOM_JGVV155_5_T01	12.1	11.3	11.7	11	11.4	10.7	11.2	11.1	-0.9	-0.2	-0.8	-0.7	-0.7	-0.1	-0.1	0	-0.6	0.0101566	1	0.039277	0.61799	0.915513	1	1	1	1
CHR1_RANDOM_JGVV155_6_T01	10.1	10.6	10.6	10.7	10.5	10.4	10.8	10.9	0.7	0.3	0.5	0.1	-0.1	0.1	0.4	0.2	-0.1	0.00271116	1	0.777234	1	1	1	1	1	1
CHR1_RANDOM_JGVV155_7_T01	8.4	9.6	9.3	10.4	9.7	10.8	10.2	11.9	1.8	2.3	1.2	1.1	1.1	1.7	0.1	0	-0.6	9.02e-05	2.46e-07	0.190363	0.660822	0.933157	0.00026117	1	1	1
CHR1_PDVV10_102_T01	10.6	9.8	10.7	9.4	10.6	9.1	10.5	9.6	-0.1	-0.2	-0.8	-1.2	-1.5	-0.9	0.5	0.2	-0.6	1	1	1	0.000528592	1.07e-05	0.116639	1	1	1
CHR1_PDVV10_103_T01	8.7	8.6	8.7	8.6	8.5	8.5	8.5	8.5	-0.3	-0.1	-0.1	-0.2	0.1	0	0	-0.2	0.1	1	1	1	1	1	1	1	1	1
CHR1_PDVV10_104_T01	7.7	9.6	8.1	9.6	8	8.8	7.2	7.9	-0.4	-1.8	2	1.4	0.8	0.6	0.5	0.6	0.2	1	2.01e-07	1.3e-08	3.05e-05	0.58038	1	1	1	1
CHR1_PDVV10_105_T01	5.4	5.2	5.4	5.2	5.2	4.8	5	5	-0.4	-0.3	-0.2	-0.2	-0.3	0	0	0.1	-0.3	1	1	1	1	1	1	1	1	1
CHR1_PDVV10_110_T01	10.7	10.6	11.1	10.6	10.9	10.8	11.2	11.1	0.5	0.5	-0.1	-0.4	-0.1	-0.1	0.3	-0.4	0	1	1	1	1	1	1	1	1	1
CHR1_PDVV10_12_T01	7	7.2	6.8	6.9	6.9	7	6.8	6.5	-0.2	-0.6	0.2	0.1	0.1	-0.3	0.1	-0.1	0.4	1	1	1	1	1	1	1	1	1
CHR1_PDVV10_13_T01	6.7	7.1	6.4	6.4	6.6	6.6	6.3	6.4	-0.3	-0.7	0.5	0	0	0.1	0.5	-0.1	0	1	1	1	1	1	1	1	1	1
CHR1_PDVV10_136_T01	11.8	11.3	11.6	11.8	11.4	11.1	12.1	11	0.3	-0.3	-0.5	0.2	-0.3	-1.1	-0.7	0.5	0.8	1	1	1	1	1	1	1	1	1
CHR1_PDVV10_162_T01	11.1	11	11.6	12	12.3	12.3	11.7	11.5	0.6	0.5	-0.2	0.4	0.1	-0.2	-0.6	0.3	0.3	1	1	1	1	1	1	1	1	1
CHR1_PDVV10_171_T01	5.4	5.5	5.6	5.1	5.5	5.3	5.3	5.5	-0.1	0	0.1	-0.5	-0.2	0.2	0.6	-0.3	-0.4	1	1	1	1	1	1	1	1	1
CHR1_PDVV10_198_T01	7	6.1	6.4	6	5.9	5.5	5.8	6	-1.1	-0.1	-0.8	-0.4	-0.4	0.2	-0.5	0	-0.6	1	1	1	1	1	1	1	1	1
CHR1_PDVV10_22_T01	7	6.9	7	6.7	7.2	7.1	6.7	7	-0.4	0.1	-0.1	-0.3	-0.1	0.4	0.2	-0.2	-0.5	1	1	1	1	1	1	1	1	1
CHR1_PDVV10_263_T01	8.1	9.3	8.6	8.8	8.3	8.7	8.9	9.8	0.8	0.5	1.2	0.2	0.3	0.9	1	-0.1	-0.6	0.216734	1	0.000520182	1	1	0.120423	1	1	1
CHR1_PDVV10_29_T01	8	9.7	7.3	9	6.8	8.7	7.1	9	-0.9	-0.7	1.7	1.6	1.9	2	0	-0.2	-0.1	1	1	0.000147764	0.000272788	1.16e-05	4.67e-06	1	1	1
CHR1_PDVV10_291_T01	5.5	5.3	6.2	6.4	6.7	6.4	5.7	5.7	0.2	0.4	-0.2	0.2	-0.2	0	-0.4	0.4	-0.3	1	1	1	1	1	1	1	1	1
CHR1_PDVV10_299_T01	8.9	7.9	7	7.2	7	7.2	7	6.8	-1.9	-1.1	-1	0.2	0.2	-0.2	-1.2	-0.1	0.5	0.0110377	1	1	1	1	1	1	1	1
CHR1_PDVV10_318_T01	8.8	9.1	9.2	9.3	9.2	9.6	9.3	9.9	0.5	0.8	0.3	0.1	0.4	0.6	0.2	-0.3	-0.2	1	0.151328	1	1	1	1	1	1	1
CHR1_PDVV10_63_T01	4.8	5	4.5	4.9	4.8	5	4.6	5	-0.1	0.1	0.2	0.4	0.1	0.4	-0.2	0.3	-0.3	1	1	1	1	1	1	1	1	1
CHR1_PDVV10_65_T01	5.1	5	5.2	4.8	5	5.2	5.6	5.1	0.5	0.1	-0.1	-0.4	0.3	-0.5	0.3	-0.7	0.7	1	1	1	1	1	1	1	1	1
CHR1_PDVV10_9_T01	8.6	8.2	8.6	7.7	8.5	7.6	8.2	7.5	-0.4	-0.7	-0.3	-0.9	-0.8	-0.7	0.6	-0.1	-0.2	1	1	1	0.16541	0.50659	1	1	1	1
CHR1_PDVV10_97_T01	10.6	10.7	11.1	10.5	11	10.6	10.8	10.9	0.2	0.2	0	-0.6	-0.3	0	0.7	-0.3	-0.4	1	1	1	1	1	1	1	1	1
CHR1_PDVV10_98_T01	15.6	15.6	15.7	15.6	15.6	15.6	15.6	15.6	0	0	0	0	0	0	0	0	0	1	1	1	1	1	1	1	1	1
CHR1_PDVV11_206_T01	5.6	5.2	5.5	5.5	5.4	5.4	5.4	5.3	-0.3	0.1	-0.5	0	0	-0.1	-0.5	0	0.1	1	1	1	1	1	1	1	1	1
CHR1_PDVV11_341_T01	12.2	12.1	12.4	12.2	12.2	11.6	12	11.8	-0.2	-0.3	-0.1	-0.3	-0.7	-0.2	0.1	0.4	-0.5	1	1	1	1	0.00164637	1	1	1	1
CHR1_PDVV11_359_T01	4.6	4.3	4.4	4.4	4.4	4.3	4.4	4.3	-0.1	0	-0.2	-0.1	0	-0.1	-0.2	0	0.1	1	1	1	1	1	1	1	1	1
CHR1_PDVV11_362_T01	6	6.4	7.5	6.9	7.5	6.6	7.4	7.3	1.4	0.9	0.4	-0.6	-0.9	-0.1	1	0.3	-0.8	1	1	1	1	1	1	1	1	1
CHR1_PDVV11_386_T01	8.8	8.9	9	9	8.7	8.5	7.8	7.9	-1	-1	0.1	0.1	-0.2	0.1	0	0.2	-0.2	0.000371319	0.000106429	1	1	1	1	1	1	1
CHR1_PDVV11_415_T01	4.9	5	4.9	4.9	4.9	4.6	5	4.8	0.1	-0.2	0.1	0	-0.3	-0.2	0	0.3	0	1	1	1	1	1	1	1	1	1
CHR1_PDVV11_422_T01	5.1	5	5.3	5.2	5	5.3	5.1	5.1	0	0	-0.1	-0.1	0.3	0	0	-0.4	0.3	1	1	1	1	1	1	1	1	1
CHR1_PDVV11_464_T01	8.1	7.9	8	8	7.7	7.1	8.2	7.4	0.1	-0.5	-0.3	0	-0.6	-0.9	-0.2	0.6	0.3	1	1	1	1	1	1	1	1	1
CHR1_PDVV11_491_T01	5.7	5.2	5.5	5.2	5.6	5.2	6.4	5.8	0.6	0.6	-0.5	-0.4	-0.4	-0.5	-0.2	0	0.1	1	1	1	1	1	1	1	1	1
CHR1_PDVV113_16_T01	7.8	6.7	7.6	6.1	7.5	6.1	7.2	6.1	-0.6	-0.6	-1.1	-1.5	-1.4	-1.2	0.4	-0.2	-0.2	1	1	1	0.0748839	0.377995	1	1	1	1
CHR1_PDVV127_25_T01	6.5	6.6	6.8	6.8	6.9	7.5	8.3	7.2	1.8	0.6	0.1	0	0.5	-1	0.1	-0.5	1.6	9.6e-08	1	1	1	1	0.0197933	1	1	0.00696536
CHR1_PDVV146_4_T01	7.5	6.9	7.6	7	7.5	7.4	7.6	6.9	0.1	0	-0.6	-0.5	-0.1	-0.7	0	-0.4	0.5	1	1	1	1	1	1	1	1	1
CHR1_PDVV244_18_T01	6.1	5.7	5.8	5.4	5.8	5.4	5.8	5.7	-0.3	0.1	-0.4	-0.4	-0.4	-0.1	0	0	-0.3	1	1	1	1	1	1	1	1	1
CHR1_PDVV26_109_T01	6.7	7	6.9	6.9	6.6	6.1	5.9	5.8	-0.9	-1.2	0.2	-0.1	-0.6	-0.1	0.3	0.5	-0.5	1	1	1	1	1	1	1	1	1
CHR1_PDVV26_131_T01	7.3	7.1	7.4	7.5	7.2	6.8	7.1	6.9	-0.2	-0.2	-0.2	0.1	-0.4	-0.2	-0.3	0.5	-0.2	1	1	1	1	1	1	1	1	1
CHR1_PDVV26_132_T01	11.6	11.5	11.7	11.4	11.6	11.4	11.4	11.6	-0.2	0.1	-0.1	-0.2	-0.2	0.2	0.1	0	-0.4	1	1	1	1	1	1	1	1	1
CHR1_PDVV26_133_T01	9.4	10	9.7	9.9	9.4	9.4	8.4	9.5	-1	-0.6	0.6	0.2	0.1	1.1	0.4	0.1	-1	0.113957	1	1	1	1	0.0465445	1	1	1
CHR1_PDVV26_208_T01	5.2	5	5.3	5.1	5	4.8	5.1	4.7	-0.1	-0.2	-0.3	-0.3	-0.2	-0.4	0	-0.1	0.2	1	1	1	1	1	1	1	1	1
CHR1_PDVV26_51_T01	9.1	8.8	10.6	9.3	10.8	10.3	11.8	11.8	2.7	3	-0.3	-1.3	-0.5	0	1	-0.8	-0.5	3.88e-12	1.94e-13	1	0.000521317	1	1	1	1	1
CHR1_PDVV26_74_T01	5.3	5.3	5.1	5.3	5.2	5.2	5.2	5	-0.1	-0.3	0	0.2	0	-0.2	-0.2	0.2	0.1	1	1	1	1	1	1	1	1	1
CHR10_GSVIVT00006725001_T01	7.8	7.6	7.6	7.6	7.9	7.8	7.7	7.4	-0.1	-0.2	-0.2	0	-0.1	-0.3	-0.2	0	0.3	1	1	1	1	1	1	1	1	1
CHR10_GSVIVT00007268001_T01	7.8	8	7.7	7.4	7.4	7.6	6.9	6.9	-0.9	-1.1	0.1	-0.3	0.2	0	0.4	-0.5	0.2	0.18752	0.0182615	1	1	1	1	1	1	1
CHR10_GSVIVT00021093001_T01	9	9.1	8.4	8.7	8.1	8.4	7.6	8.4	-1.4	-0.7	0.1	0.3	0.3	0.8	-0.1	-0.1	-0.5	3.11e-05	1	1	1	1	0.491535	1	1	1
CHR10_GSVIVT00021115001_T01	6.1	6	5.7	5.2	5.1	4.9	5	5.1	-1.1	-0.9	-0.1	-0.5	-0.2	0.1	0.4	-0.3	-0.3	0.0142099	0.641209	1	1	1	1	1	1	1
CHR10_GSVIVT00021131001_T01	10.3	10.6	10.4	10.3	10.4	10.5	10.6	10.8	0.3	0.2	0.3	-0.1	0.1	0.3	0.4	-0.2	-0.2	1	1	1	1	1	1	1	1	1
CHR10_GSVIVT00021157001_T01	7.6	7.8	7.4	7.6	7.2	7.4	6.8	7.3	-0.8	-0.5	0.2	0.2	0.1	0.6	0.1	0	-0.4	1	1	1	1	1	1	1	1	1
CHR10_GSVIVT00021158001_T01	6.5	6.6	6.4	6.3	6.5	6.2	6.1	6.3	-0.4	-0.3	0.1	-0.1	-0.3	0.2	0.2	0.2	-0.5	1	1	1	1	1	1	1	1	1
CHR10_GSVIVT00021206001_T01	7.4	7.4	7	7	7	7.4	6.8	7.2	-0.6	-0.2	0	0.1	0.4	0.4	-0.1	-0.4	0	0.942196	1	1	1	1	1	1	1	1
CHR10_GSVIVT00021217001_T01	10.2	10	10	9.8	9.6	9.6	9.4	10.1	-0.7	0.2	-0.2	-0.2	0	0.7	0	-0.2	-0.7	1	1	1	1	1	1	1	1	1
CHR10_GSVIVT00021273001_T01	7.7	7.4	8.1	9	8.9	9.3	8.2	8.1	0.5	0.7	-0.3	0.8	0.5	-0.1	-1.1	0.4	0.6	1	1	1	1	1	1	1	1	1
CHR10_GSVIVT00021290001_T01	5.7	6.4	6	5.9	6.1	5.9	5.7	6.1	0	-0.2	0.6	-0.1	-0.3	0.4	0.8	0.1	-0.7	1	1	1	1	1	1	1	1	1
CHR10_GSVIVT00021333001_T01	5.4	5	4.9	4.9	4.9	4.7	4.6	4.7	-0.8	-0.3	-0.4	0	-0.2	0.1	-0.4	0.2	-0.3	1	1	1	1	1	1	1	1	1
CHR10_GSVIVT00021341001_T01	4.9	5.2	4.9	5	5	4.9	4.9	5	0	-0.2	0.3	0.1	-0.1	0.1	0.2	0.2	-0.2	1	1	1	1	1	1	1	1	1
CHR10_GSVIVT00021361001_T01	5.5	5.4	5.5	5.5	5.2	5.2	5.3	5.4	-0.3	0	-0.2	0	0.1	0.1	-0.2	-0.1	0	1	1	1	1	1	1	1	1	1
CHR10_GSVIVT00021408001_T01	6.3	8.2	6.4	7.8	7	8.1	6.6	8.2	0.3	0.1	1.8	1.4	1.1	1.6	0.5	0.2	-0.5	1	1	4.28e-05	0.0206481	0.277421	0.000612142	1	1	1
CHR10_GSVIVT00021438001_T01	13.1	13.2	13.1	13.2	13.5	13.7	13.2	12.9	0.1	-0.3	0.1	0.1	0.2	-0.2	0	0	0.4	1	1	1	1	1	1	1	1	1
CHR10_GSVIVT00021476001_T01	5.3	5.3	5.3	4.9	5.7	6.1	6.1	6	0.8	0.7	0	-0.4	0.4	-0.1	0.4	-0.9	0.5	1	1	1	1	1	1	1	1	1
CHR10_GSVIVT00021483001_T01	5.7	5.4	5.6	5.5	5.9	5.9	6	5.7	0.3	0.3	-0.3	-0.1	0	-0.4	-0.2	-0.1	0.3	1	1	1	1	1	1	1	1	1
CHR10_GSVIVT00021487001_T01	5.5	5.5	5.8	5.7	7	7.6	7.4	7.4	2	1.9	0	-0.1	0.6	0	0.2	-0.8	0.6	0.00340916	0.0055787	1	1	1	1	1	1	1
CHR10_GSVIVT00021498001_T01	6.6	6.8	5.9	6.6	7.5	9.3	8	6.8	1.4	0	0.2	0.7	1.8	-1.2	-0.5	-1.2	3	1	1	1	1	0.46385	1	1	1	0.0430132
CHR10_GSVIVT00021508001_T01	6	5.9	5.7	5.6	5.7	5.8	5.8	5.9	-0.1	0	-0.1	-0.1	0.1	0.1	0	-0.1	0	1	1	1	1	1	1	1	1	1
CHR10_GSVIVT00021559001_T01	4.2	4.5	4.3	4.4	4.2	4.4	4.1	4.4	-0.1	-0.1	0.3	0.1	0.2	0.3	0.3	-0.1	-0.1	1	1	1	1	1	1	1	1	1
CHR10_GSVIVT00021560001_T01	7.8	7.1	7.9	7.4	7.1	7.2	8	6.9	0.2	-0.2	-0.7	-0.4	0.1	-1.1	-0.2	-0.5	1.1	1	1	1	1	1	1	1	1	1
CHR10_GSVIVT00021563001_T01	5.9	5.2	5.9	5.5	5.6	5.8	6.5	5.8	0.5	0.6	-0.8	-0.5	0.2	-0.7	-0.3	-0.7	0.9	1	1	1	1	1	1	1	1	1
CHR10_GSVIVT00021567001_T01	6.9	5.8	5.5	5.3	5.7	6.7	6.9	6	-0.1	0.2	-1.2	-0.2	1	-0.9	-1	-1.2	1.9	1	1	1	1	1	1	1	1	1
CHR10_GSVIVT00021581001_T01	12.1	12	12.2	12	12.1	12.1	11.9	12	-0.1	0	-0.1	-0.1	-0.1	0	0	-0.1	-0.1	1	1	1	1	1	1	1	1	1
CHR10_GSVIVT00021592001_T01	12	12.2	12	12.2	11.8	12.3	12	12.7	0	0.4	0.3	0.2	0.5	0.7	0.1	-0.3	-0.2	1	1	1	1	1	0.416287	1	1	1
CHR10_GSVIVT00021633001_T01	6.4	6.5	6.1	5.7	5.8	5.6	5.7	6	-0.7	-0.5	0.1	-0.4	-0.2	0.3	0.6	-0.2	-0.5	1	1	1	1	1	1	1	1	1
CHR10_GSVIVT00021636001_T01	9.2	8.9	9.5	9	9.4	9.3	10.7	10.6	1.5	1.6	-0.3	-0.5	0	-0.2	0.2	-0.5	0.2	1.16e-06	2.38e-07	1	1	1	1	1	1	1
CHR10_GSVIVT00021637001_T01	5.9	5.3	5.5	5.4	5.5	5.3	5.5	5.3	-0.5	0	-0.7	-0.2	-0.2	-0.2	-0.5	0	0	1	1	1	1	1	1	1	1	1
CHR10_GSVIVT00021638001_T01	5.6	6.4	5.6	6.1	6	6.1	5.7	6.7	0.1	0.3	0.7	0.5	0.2	1	0.3	0.3	-0.8	1	1	1	1	1	1	1	1	1
CHR10_GSVIVT00021647001_T01	6.5	6.6	6.4	6.1	6.6	6.6	6.6	7.5	0.2	0.9	0.1	-0.3	0	0.9	0.4	-0.4	-0.8	1	1	1	1	1	1	1	1	1
CHR10_GSVIVT00021648001_T01	9.2	8.3	8.9	8.2	8.9	8.7	10.4	10.3	1.2	2	-0.9	-0.7	-0.2	-0.1	-0.2	-0.5	-0.2	0.375936	2.46e-05	1	1	1	1	1	1	1
CHR10_GSVIVT00021651001_T01	7.1	7.6	7	7.5	7.1	7.9	8	7.8	0.9	0.2	0.5	0.5	0.7	-0.2	0	-0.2	0.9	1	1	1	1	1	1	1	1	1
CHR10_GSVIVT00021656001_T01	5.9	5.7	6	6	6	5.9	6.1	5.7	0.1	0	-0.2	0.1	-0.1	-0.3	-0.3	0.2	0.2	1	1	1	1	1	1	1	1	1
CHR10_GSVIVT00021657001_T01	8.6	8.6	8.8	8.3	8.5	8.1	8.5	8.3	-0.1	-0.3	0	-0.5	-0.4	-0.2	0.4	-0.1	-0.2	1	1	1	1	1	1	1	1	1
CHR10_GSVIVT00021673001_T01	6.1	7	6.6	7.3	6.2	8.1	6.9	8.6	0.8	1.6	0.8	0.7	1.9	1.7	0.2	-1.2	0.2	1	0.000144002	1	1	5.19e-06	8.46e-05	1	1	1
CHR10_GSVIVT00021675001_T01	5.5	5.8	5.4	6.1	5.8	6.3	6	6.4	0.5	0.6	0.3	0.6	0.6	0.4	-0.3	0.1	0.2	1	1	1	1	1	1	1	1	1
CHR10_GSVIVT00021684001_T01	4.9	4.5	4.8	4.5	4.6	4.4	4.7	4.5	-0.2	0	-0.4	-0.4	-0.2	-0.2	0	-0.1	-0.1	1	1	1	1	1	1	1	1	1
CHR10_GSVIVT00021685001_T01	6.4	7.2	7	7.4	6.6	7.3	7	8.3	0.6	1.1	0.7	0.4	0.7	1.2	0.3	-0.3	-0.5	1	0.760816	1	1	1	0.203356	1	1	1
CHR10_GSVIVT00021687001_T01	5.6	5.7	5.7	5.6	5.3	5.3	5.5	6.2	-0.1	0.6	0.1	0	0.1	0.7	0.1	-0.1	-0.6	1	1	1	1	1	0.506046	1	1	1
CHR10_GSVIVT00021688001_T01	4.3	4.1	4.2	4.2	4.2	4.2	4.2	4.3	-0.1	0.1	-0.1	0	0	0.1	-0.1	0	-0.1	1	1	1	1	1	1	1	1	1
CHR10_GSVIVT00021695001_T01	4.8	4.6	4.8	4.6	4.6	4.5	4.6	4.8	-0.1	0.2	-0.2	-0.3	-0.1	0.1	0.1	-0.1	-0.3	1	1	1	1	1	1	1	1	1
CHR10_GSVIVT00021703001_T01	8.5	7.7	8.4	7.5	8.3	7.4	8.3	7.4	-0.2	-0.3	-0.8	-0.9	-0.9	-0.9	0.1	0	0	1	1	0.0147615	0.00125482	0.0012667	0.000968625	1	1	1
CHR10_GSVIVT00021718001_T01	5.6	5.2	5.4	5.1	5.2	5.1	6.1	5.2	0.4	0	-0.5	-0.4	-0.1	-0.9	-0.1	-0.3	0.8	1	1	1	1	1	1	1	1	1
CHR10_GSVIVT00021719001_T01	5.5	5.4	5.3	5.3	5.3	5.2	5.2	5.3	-0.4	-0.1	-0.2	0	-0.1	0.1	-0.2	0.2	-0.3	1	1	1	1	1	1	1	1	1
CHR10_GSVIVT00021722001_T01	8.1	7.8	7.6	7.3	7.3	7.6	7.5	7.8	-0.7	0	-0.3	-0.3	0.2	0.3	0	-0.5	-0.1	1	1	1	1	1	1	1	1	1
CHR10_GSVIVT00021729001_T01	5.7	5.3	5.1	4.7	5	4.8	4.7	4.9	-1	-0.4	-0.4	-0.4	-0.3	0.2	0	-0.1	-0.5	1	1	1	1	1	1	1	1	1
CHR10_GSVIVT00021742001_T01	6.9	6	6.7	6.1	6.1	5.4	6.6	5.6	-0.3	-0.4	-0.9	-0.6	-0.7	-1	-0.3	0.1	0.3	1	1	1	1	1	1	1	1	1
CHR10_GSVIVT00021757001_T01	5.5	5.2	5.2	5.4	5.2	5	5.1	5.3	-0.4	0	-0.2	0.3	-0.2	0.2	-0.5	0.5	-0.4	1	1	1	1	1	1	1	1	1
CHR10_GSVIVT00021761001_T01	4.1	4.1	4.2	4	4.1	4.1	4	4.1	-0.1	0	0	-0.2	-0.1	0.1	0.1	-0.1	-0.2	1	1	1	1	1	1	1	1	1
CHR10_GSVIVT00021768001_T01	6.2	5.6	6.1	5.4	5.8	5.6	5.5	5.2	-0.7	-0.4	-0.5	-0.6	-0.2	-0.3	0.1	-0.5	0.1	1	1	1	1	1	1	1	1	1
CHR10_GSVIVT00021770001_T01	8.1	7.8	7.5	7.6	7.3	6.7	7.5	8.2	-0.6	0.4	-0.3	0.1	-0.5	0.7	-0.4	0.6	-1.2	1	1	1	1	1	1	1	1	1
CHR10_GSVIVT00026138001_T01	4.6	4.5	5	4.5	4.5	4.6	4.6	4.5	0	0	-0.2	-0.5	0.1	-0.1	0.3	-0.6	0.2	1	1	1	1	1	1	1	1	1
CHR10_GSVIVT00026147001_T01	5.1	5.3	5	5.2	5.6	5.4	5.4	5.3	0.4	0	0.2	0.2	-0.2	-0.1	0.1	0.4	-0.1	1	1	1	1	1	1	1	1	1
CHR10_GSVIVT00026153001_T01	4.2	4.2	4.3	4.3	4.5	4.3	4.2	4.4	0	0.2	0	0	-0.1	0.2	0	0.1	-0.4	1	1	1	1	1	1	1	1	1
CHR10_GSVIVT00026157001_T01	7.4	7.4	7.6	7.3	7.5	7.3	7.3	7.5	-0.1	0.1	0	-0.3	-0.2	0.1	0.3	-0.1	-0.3	1	1	1	1	1	1	1	1	1
CHR10_GSVIVT00026164001_T01	12.2	12.1	12.1	12.2	11.9	12.1	11.7	11.9	-0.5	-0.3	-0.1	0.1	0.2	0.1	-0.2	-0.1	0.1	1	1	1	1	1	1	1	1	1
CHR10_GSVIVT00026165001_T01	5.5	5.5	5.3	5.1	5.3	5	5	5.1	-0.5	-0.4	0	-0.2	-0.4	0.1	0.2	0.2	-0.5	1	1	1	1	1	1	1	1	1
CHR10_GSVIVT00026172001_T01	12.3	11.8	9.8	10.7	10.2	9.6	10.6	10.4	-1.7	-1.3	-0.6	0.9	-0.6	-0.2	-1.5	1.5	-0.4	0.000988925	0.0889586	1	1	1	1	1	1	1
CHR10_GSVIVT00026177001_T01	11.2	11.4	11.2	10.9	11	10.8	10.7	11	-0.6	-0.4	0.1	-0.3	-0.2	0.3	0.5	-0.1	-0.5	1	1	1	1	1	1	1	1	1
CHR10_GSVIVT00026193001_T01	5.6	4.9	5.1	4.8	5.1	4.9	4.9	4.9	-0.7	0	-0.7	-0.2	-0.2	0	-0.4	-0.1	-0.2	1	1	1	1	1	1	1	1	1
CHR10_GSVIVT00026200001_T01	7.3	7	7	6.8	6.7	6.3	6.8	6.7	-0.5	-0.3	-0.3	-0.1	-0.5	-0.1	-0.2	0.3	-0.3	1	1	1	1	1	1	1	1	1
CHR10_GSVIVT00026230001_T01	8.1	6.7	6	5.5	5.7	5.1	5.8	5.7	-2.3	-1	-1.4	-0.6	-0.5	0	-0.8	0	-0.5	3.19e-05	1	0.426767	1	1	1	1	1	1
CHR10_GSVIVT00026237001_T01	6.8	6.1	7	6.7	6.5	6.6	6.8	6.6	0	0.5	-0.7	-0.3	0	-0.3	-0.4	-0.4	0.3	1	1	1	1	1	1	1	1	1
CHR10_GSVIVT00026249001_T01	5.6	5.5	5.3	5.5	5.2	4.8	5.7	5	0.1	-0.5	-0.1	0.1	-0.4	-0.7	-0.2	0.5	0.3	1	1	1	1	1	1	1	1	1
CHR10_GSVIVT00026278001_T01	8.9	7.8	8.9	8.1	8.6	7.5	8.7	7.6	-0.2	-0.2	-1.1	-0.8	-1.1	-1.1	-0.3	0.3	0.1	1	1	1	1	1	1	1	1	1
CHR10_GSVIVT00026284001_T01	9.6	8.9	9.6	8.1	8.9	6.6	6.9	6.5	-2.7	-2.4	-0.7	-1.5	-2.4	-0.4	0.9	0.8	-2	2.05e-07	4.37e-06	1	0.0440327	5.5e-06	1	1	1	0.152803
CHR10_GSVIVT00034329001_T01	9.2	9.3	9.6	8.7	9.6	9	9.1	9	-0.1	-0.3	0.1	-0.9	-0.6	-0.2	0.9	-0.3	-0.4	1	1	1	1	1	1	1	1	1
CHR10_GSVIVT00034338001_T01	5.7	5.1	5.6	5	5.2	4.9	5.2	4.9	-0.5	-0.2	-0.6	-0.5	-0.3	-0.3	0	-0.2	0	1	1	1	1	1	1	1	1	1
CHR10_GSVIVT00034367001_T01	12.3	12	11.3	11.2	11	9.7	10.3	9.6	-2.1	-2.5	-0.3	-0.1	-1.2	-0.7	-0.2	1.1	-0.5	6.43e-06	9.74e-08	1	1	0.255354	1	1	1	1
CHR10_GSVIVT00034421001_T01	10.4	10.6	10.9	10.4	10.9	10.4	10.7	10.7	0.3	0.1	0.2	-0.5	-0.5	0.1	0.7	0	-0.6	1	1	1	1	1	1	1	1	1
CHR10_GSVIVT00034439001_T01	6.1	7.3	7.2	8.4	8.4	9.2	7.9	8.9	1.8	1.5	1.2	1.2	0.8	1	0	0.4	-0.2	1	1	1	1	1	1	1	1	1
CHR10_GSVIVT00034446001_T01	6	5.9	6	6.6	6.3	7.5	6.4	6.7	0.4	0.9	-0.2	0.6	1.2	0.3	-0.8	-0.6	0.9	1	1	1	1	0.651567	1	1	1	1
CHR10_GSVIVT00034449001_T01	4.6	4.6	4.6	4.5	4.5	4.6	4.6	4.6	0	0	0	-0.1	0.1	-0.1	0	-0.2	0.2	1	1	1	1	1	1	1	1	1
CHR10_GSVIVT00037947001_T01	11.2	11.2	11.1	11.2	11.1	11.3	11	11.1	-0.2	-0.2	0.1	0.1	0.2	0	0	-0.1	0.2	1	1	1	1	1	1	1	1	1
CHR10_GSVIVT00037977001_T01	7.7	9.1	8.1	8.8	8	9	7.4	9.1	-0.3	0	1.4	0.7	1	1.7	0.7	-0.3	-0.7	1	1	0.196059	1	1	0.00961607	1	1	1
CHR10_GSVIVT00037978001_T01	9.4	9.5	9.9	9.5	9.7	9.5	9.3	9.5	-0.1	0	0.1	-0.4	-0.2	0.2	0.5	-0.2	-0.4	1	1	1	1	1	1	1	1	1
CHR10_GSVIVT00037979001_T01	4.7	5	4.6	4.8	5.1	4.9	4.7	4.8	0	-0.3	0.3	0.3	-0.2	0.1	0.1	0.4	-0.3	1	1	1	1	1	1	1	1	1
CHR10_GSVIVT00038007001_T01	7.6	7.9	7.5	7.6	7.4	7.5	7.2	7.6	-0.4	-0.3	0.3	0.1	0.1	0.4	0.2	0	-0.3	1	1	1	1	1	1	1	1	1
CHR10_JGVV116_1_T01	5.3	6.5	5.4	6.1	5.3	6.1	5	6.6	-0.3	0.1	1.2	0.7	0.8	1.6	0.5	-0.1	-0.8	1	1	0.22413	1	1	0.000913457	1	1	1
CHR10_JGVV116_10_T01	10.3	10.2	10.2	10.1	10.1	10.3	9.8	9.7	-0.5	-0.5	-0.1	0	0.2	-0.1	-0.1	-0.2	0.2	1	1	1	1	1	1	1	1	1
CHR10_JGVV116_100_T01	8.2	8	8	7.9	8.2	8.3	8.3	8.2	0.1	0.1	-0.2	-0.1	0.1	-0.1	-0.1	-0.2	0.2	1	1	1	1	1	1	1	1	1
CHR10_JGVV116_101_T01	8.3	9.1	10.3	10.1	10.3	10.2	11.3	11.2	3	2.1	0.8	-0.2	-0.1	-0.1	0.9	-0.1	0	1.21e-07	0.00039491	1	1	1	1	1	1	1
CHR10_JGVV116_102_T01	12.7	12.5	12.6	12.1	12.2	11.5	12.2	11.8	-0.4	-0.7	-0.2	-0.4	-0.8	-0.4	0.3	0.3	-0.4	1	0.00954326	1	1	0.00127676	1	1	1	1
CHR10_JGVV116_103_T01	9.6	9.8	8.7	8.2	7.6	7.8	7.3	7.2	-2.3	-2.6	0.2	-0.5	0.2	-0.1	0.7	-0.7	0.3	4.83e-08	1.49e-09	1	1	1	1	1	1	1
CHR10_JGVV116_105_T01	8.7	9.1	8.8	9	8.5	7.9	8.5	8.8	-0.1	-0.3	0.4	0.2	-0.6	0.3	0.2	0.8	-0.9	1	1	1	1	1	1	1	1	1
CHR10_JGVV116_106_T01	11.8	11.7	11.7	11.6	11.6	11.2	11.3	11.4	-0.5	-0.3	-0.2	-0.2	-0.3	0	0	0.1	-0.3	0.125749	1	1	1	1	1	1	1	1
CHR10_JGVV116_107_T01	7.2	7.7	12.6	13.5	14.1	14.4	15	14.7	7.8	7.1	0.5	0.9	0.3	-0.2	-0.4	0.6	0.5	2.09e-23	4.33e-22	1	1	1	1	1	1	1
CHR10_JGVV116_108_T01	8.1	6.7	6.3	5.6	6.9	7.8	7.8	7.3	-0.3	0.6	-1.4	-0.7	0.8	-0.5	-0.7	-1.5	1.3	1	1	0.174684	1	1	1	1	1	1
CHR10_JGVV116_109_T01	11.4	11.9	11.3	11.7	11.4	11.6	11.1	11.5	-0.3	-0.3	0.4	0.4	0.3	0.4	0	0.1	-0.1	1	1	0.35313	0.211464	1	1	1	1	1
CHR10_JGVV116_11_T01	6.6	6.3	7.1	7.1	7.5	9.1	7.9	7.2	1.3	0.9	-0.3	-0.1	1.6	-0.7	-0.2	-1.7	2.3	0.00400266	1	1	1	7.75e-05	1	1	0.0341085	7.29e-05
CHR10_JGVV116_110_T01	9.1	8.6	9.1	9	8.9	8.7	8.9	9.2	-0.2	0.6	-0.5	-0.2	-0.2	0.3	-0.3	0	-0.5	1	1	1	1	1	1	1	1	1
CHR10_JGVV116_111_T01	9.4	8.9	9.3	9	9.1	8.7	9	9.2	-0.3	0.4	-0.5	-0.3	-0.4	0.2	-0.2	0.1	-0.6	1	1	1	1	1	1	1	1	1
CHR10_JGVV116_112_T01	8.7	9.4	8.9	9.6	9.5	9.8	9.2	9.3	0.4	-0.1	0.6	0.7	0.3	0.1	-0.1	0.4	0.2	1	1	1	0.197144	1	1	1	1	1
CHR10_JGVV116_113_T01	8.3	8.6	7.7	8.5	7.5	6.7	6.4	6.5	-2	-2.2	0.3	0.8	-0.9	0.1	-0.5	1.7	-1	4.44e-08	4.76e-09	1	1	1	1	1	0.00615212	1
CHR10_JGVV116_114_T01	10.1	9.8	10.6	10.6	11	11.5	11.2	11.4	1.1	1.6	-0.3	0	0.6	0.2	-0.3	-0.5	0.4	5.72e-07	1.77e-10	1	1	0.86875	1	1	1	1
CHR10_JGVV116_115_T01	11.6	11.4	10.9	11.3	10.8	10	9.5	9.7	-2.1	-1.6	-0.2	0.5	-0.8	0.3	-0.7	1.3	-1.1	1.02e-07	3.86e-05	1	1	1	1	1	1	1
CHR10_JGVV116_116_T01	5.3	5.3	5.5	6	6.2	6.9	5.8	5.9	0.5	0.6	0	0.5	0.7	0	-0.5	-0.2	0.7	1	1	1	1	1	1	1	1	1
CHR10_JGVV116_117_T01	5.6	5.7	5.8	5.8	6.2	6.6	6	5.9	0.4	0.2	0.1	0	0.4	-0.2	0	-0.3	0.5	1	1	1	1	1	1	1	1	1
CHR10_JGVV116_118_T01	5.4	5.7	5.6	7.2	6.8	9.3	8.5	8.8	3.1	3.1	0.3	1.5	2.5	0.3	-1.3	-1	2.2	3.12e-09	2.75e-09	1	0.0320601	7.71e-07	1	1	1	0.0166091
CHR10_JGVV116_119_T01	12.2	12.3	11.7	11.8	11.3	11	11	11.3	-1.2	-1	0.1	0.1	-0.3	0.3	0	0.3	-0.5	5.66e-07	3.76e-05	1	1	1	1	1	1	1
CHR10_JGVV116_12_T01	8.7	8.3	8.4	7.8	7.6	7.4	7.2	8.4	-1.5	0.1	-0.4	-0.6	-0.2	1.2	0.2	-0.4	-1.3	0.00719693	1	1	1	1	0.376867	1	1	1
CHR10_JGVV116_120_T01	12.5	12.4	12.1	12	11.7	11.3	11.5	11.6	-1	-0.8	-0.1	-0.1	-0.4	0.1	0	0.3	-0.5	5.81e-07	3.06e-05	1	1	1	1	1	1	1
CHR10_JGVV116_13_T01	6.1	5.2	5.7	5.4	5.1	4.9	5.2	5.2	-0.8	0	-0.9	-0.3	-0.2	-0.1	-0.5	-0.2	-0.1	1	1	1	1	1	1	1	1	1
CHR10_JGVV116_14_T01	11.6	12.6	12.1	12.5	11.8	11.2	11.2	11.1	-0.5	-1.5	1	0.4	-0.6	0	0.5	1	-0.6	1	1e-08	0.000284742	1	0.786125	1	1	0.06343	1
CHR10_JGVV116_15_T01	9.9	9.9	10.1	9.9	9.7	9.1	9.5	9.7	-0.4	-0.3	0.1	-0.2	-0.6	0.2	0.3	0.4	-0.8	1	1	1	1	0.340502	1	1	1	1
CHR10_JGVV116_16_T01	6.4	7.9	6.9	6.2	7.4	6.7	7.7	7.2	1.3	-0.7	1.5	-0.7	-0.7	-0.5	2.2	0	-0.2	1	1	1	1	1	1	1	1	1
CHR10_JGVV116_17_T01	9.1	9.2	8.4	8.6	8.4	8.4	8	8.3	-1.2	-0.9	0	0.2	0	0.3	-0.2	0.2	-0.3	2.14e-05	0.00571203	1	1	1	1	1	1	1
CHR10_JGVV116_18_T01	11	10.6	10.4	10.3	10.4	10.7	10.5	10.5	-0.5	-0.1	-0.4	-0.1	0.3	0	-0.3	-0.4	0.3	1	1	1	1	1	1	1	1	1
CHR10_JGVV116_19_T01	8.4	8	6.4	7.3	6.5	7.5	7	7.1	-1.4	-0.9	-0.4	0.9	1.1	0.1	-1.3	-0.2	1	1	1	1	1	1	1	1	1	1
CHR10_JGVV116_2_T01	12.9	12.7	13	12.8	12.9	12.9	12.9	12.9	0	0.2	-0.3	-0.3	-0.1	0	0	-0.2	-0.1	1	1	1	1	1	1	1	1	1
CHR10_JGVV116_20_T01	10.3	10.2	10.5	10.4	10.5	10.1	10.5	10.6	0.1	0.4	-0.1	-0.1	-0.4	0.1	0	0.3	-0.6	1	1	1	1	1	1	1	1	1
CHR10_JGVV116_21_T01	9.3	9.7	10.3	10.4	10.4	10.1	10.1	10.8	0.8	1	0.4	0	-0.3	0.7	0.4	0.3	-0.9	0.180183	0.00103392	1	1	1	1	1	1	1
CHR10_JGVV116_22_T01	9.7	10	9.7	10	9.6	9.3	9.3	9.6	-0.4	-0.4	0.3	0.2	-0.3	0.3	0.1	0.6	-0.7	1	1	1	1	1	1	1	1	1
CHR10_JGVV116_23_T01	6.6	6.5	8.2	9.7	9.9	11.5	8.9	9.7	2.4	3.2	-0.1	1.5	1.5	0.7	-1.6	-0.1	0.8	0.000738903	1.36e-06	1	1	1	1	1	1	1
CHR10_JGVV116_24_T01	8.9	8.6	8.6	8.1	8.6	8.1	8.4	8.4	-0.5	-0.2	-0.3	-0.5	-0.4	0.1	0.3	-0.1	-0.5	1	1	1	1	1	1	1	1	1
CHR10_JGVV116_25_T01	7.4	7.1	7.8	7.5	8.1	7.7	7.8	7.8	0.4	0.7	-0.3	-0.2	-0.5	0	-0.1	0.2	-0.5	1	1	1	1	1	1	1	1	1
CHR10_JGVV116_26_T01	13.8	13.8	13.6	13.8	13.8	13.8	13.5	13.4	-0.3	-0.3	0	0.1	0	-0.1	-0.2	0.2	0.1	1	1	1	1	1	1	1	1	1
CHR10_JGVV116_27_T01	5.6	7.2	7.3	8.1	7.8	9.6	8.2	8.5	2.6	1.3	1.5	0.9	1.8	0.3	0.7	-1	1.6	9.85e-10	0.00542716	0.000425929	1	8.04e-06	1	1	1	0.185279
CHR10_JGVV116_28_T01	9.8	11.1	12.9	13.2	13.6	13.7	13.3	12.9	3.5	1.8	1.2	0.3	0.1	-0.4	1	0.1	0.6	9.3e-11	0.000871918	0.705854	1	1	1	1	1	1
CHR10_JGVV116_29_T01	5.4	5.7	6.1	6.6	7.2	8.3	6.7	6.8	1.2	1.1	0.3	0.5	1.1	0.1	-0.2	-0.6	1	0.0180906	0.230649	1	1	0.141727	1	1	1	1
CHR10_JGVV116_3_T01	8.5	8.5	8.5	8.2	8.2	7.5	7.8	7.8	-0.7	-0.7	0	-0.3	-0.7	-0.1	0.3	0.4	-0.7	1	1	1	1	1	1	1	1	1
CHR10_JGVV116_30_T01	6.6	5.9	6.4	6.1	6	5.9	6.2	5.5	-0.4	-0.4	-0.7	-0.3	-0.1	-0.7	-0.3	-0.2	0.6	1	1	1	1	1	1	1	1	1
CHR10_JGVV116_32_T01	5.3	5	5.1	4.9	4.8	4.9	5.1	4.9	-0.2	-0.1	-0.3	-0.2	0.1	-0.2	0	-0.3	0.2	1	1	1	1	1	1	1	1	1
CHR10_JGVV116_33_T01	6.7	6.3	7.1	6.4	6.7	6.3	6.4	6.1	-0.3	-0.2	-0.3	-0.8	-0.4	-0.2	0.4	-0.3	-0.2	1	1	1	1	1	1	1	1	1
CHR10_JGVV116_34_T01	11.7	11.6	11.6	11.5	11.5	11.4	11.5	11.5	-0.2	-0.1	-0.1	0	-0.1	0	0	0	-0.1	1	1	1	1	1	1	1	1	1
CHR10_JGVV116_35_T01	13.3	13.1	13	12.7	12.7	12.8	12.5	12.1	-0.7	-1	-0.2	-0.3	0.1	-0.5	0.1	-0.4	0.5	0.0938704	0.000313181	1	1	1	1	1	1	1
CHR10_JGVV116_36_T01	8.9	8.8	8.6	8.8	8.6	8.6	8.7	8.6	-0.2	-0.2	-0.1	0.2	0	-0.1	-0.3	0.2	0.1	1	1	1	1	1	1	1	1	1
CHR10_JGVV116_37_T01	8.1	9.6	9.7	11	10.2	12	11.3	12.1	3.1	2.5	1.5	1.3	1.8	0.9	0.2	-0.6	1	6.7e-13	4.04e-10	0.00019827	0.00315903	1.23e-06	1	1	1	1
CHR10_JGVV116_38_T01	8.3	8.1	8.2	8.2	8.2	8.3	7.8	8.2	-0.6	0	-0.2	0.1	0.2	0.4	-0.3	-0.1	-0.2	1	1	1	1	1	1	1	1	1
CHR10_JGVV116_39_T01	8.1	7	7.4	6.6	7	6.2	7.2	6.3	-0.9	-0.7	-1.1	-0.9	-0.7	-0.9	-0.2	-0.1	0.2	1	1	0.119887	1	1	1	1	1	1
CHR10_JGVV116_4_T01	6	5.8	8.5	9.4	9.8	10.1	8.7	8.3	2.8	2.5	-0.2	0.9	0.3	-0.5	-1	0.5	0.8	2.21e-05	0.000295739	1	1	1	1	1	1	1
CHR10_JGVV116_40_T01	9	9.6	9.1	9.6	8.7	8.8	7.6	8.2	-1.3	-1.4	0.6	0.5	0.1	0.5	0.2	0.4	-0.5	4.33e-08	7.61e-09	0.209958	1	1	1	1	1	1
CHR10_JGVV116_41_T01	11.3	12	10.8	11.2	10.5	11.2	10.3	10.7	-1	-1.3	0.7	0.4	0.7	0.4	0.2	-0.2	0.2	3.88e-06	2.06e-08	0.0443182	1	0.0445367	1	1	1	1
CHR10_JGVV116_42_T01	7.3	8.5	7.8	7.9	7.8	9.1	8.8	8.9	1.5	0.4	1.2	0.1	1.3	0.1	1.1	-1.3	1.3	0.00021099	1	0.0261164	1	0.00286242	1	1	1	1
CHR10_JGVV116_43_T01	5.5	5.3	5.2	5	5	5.2	5.1	5.1	-0.4	-0.3	-0.1	-0.2	0.2	0	0	-0.3	0.2	1	1	1	1	1	1	1	1	1
CHR10_JGVV116_44_T01	11.4	11.4	11.3	11.3	11.3	11	11	11	-0.4	-0.4	0	0.1	-0.2	0	-0.1	0.3	-0.3	1	1	1	1	1	1	1	1	1
CHR10_JGVV116_45_T01	9.7	9.7	9.3	9.3	9.3	9.4	9.6	9.7	-0.1	0	0	0	0.1	0.1	0	-0.1	0	1	1	1	1	1	1	1	1	1
CHR10_JGVV116_46_T01	7.8	7.4	7.2	7	7	6.8	6.7	7.2	-1	-0.2	-0.4	-0.1	-0.2	0.4	-0.2	0.1	-0.7	0.313867	1	1	1	1	1	1	1	1
CHR10_JGVV116_47_T01	6.4	6.3	6	6	6.4	7.1	6.9	6.8	0.4	0.5	-0.1	0	0.7	-0.1	-0.1	-0.7	0.7	1	1	1	1	1	1	1	1	1
CHR10_JGVV116_48_T01	10.3	10.3	9.5	9.4	8.9	8.7	9.3	9.7	-1	-0.6	0	-0.1	-0.2	0.4	0	0.2	-0.7	0.000152496	1	1	1	1	1	1	1	1
CHR10_JGVV116_49_T01	10.5	11.5	11.7	12.1	12.1	12.9	12.9	12.6	2.4	1.1	1	0.4	0.8	-0.3	0.6	-0.4	1	1.44e-14	9.14e-06	0.000164112	1	0.0158405	1	1	1	0.0614616
CHR10_JGVV116_5_T01	4.8	4.7	4.7	4.7	4.7	4.8	5.2	4.8	0.5	0.1	-0.1	0	0.1	-0.4	-0.1	-0.2	0.6	1	1	1	1	1	1	1	1	1
CHR10_JGVV116_50_T01	12	11.6	11	10.3	10	8.3	8.8	8.5	-3.2	-3.1	-0.4	-0.7	-1.7	-0.3	0.3	1	-1.3	5.81e-13	1.34e-12	1	1	1.71e-05	1	1	1	0.76274
CHR10_JGVV116_51_T01	9.2	9.2	8.9	9	8.6	8.7	8.5	8.8	-0.7	-0.4	0	0.1	0.1	0.3	-0.1	0	-0.2	0.000547372	0.930164	1	1	1	1	1	1	1
CHR10_JGVV116_52_T01	9.7	10.1	9.2	9.6	9.1	9.7	9	9.1	-0.7	-1	0.4	0.4	0.6	0.1	0	-0.2	0.5	1	0.0362135	1	1	1	1	1	1	1
CHR10_JGVV116_53_T01	8.9	8.9	8.4	8.7	8.2	8.6	8.3	8.6	-0.5	-0.3	0.1	0.3	0.3	0.3	-0.3	0	0	1	1	1	1	1	1	1	1	1
CHR10_JGVV116_54_T01	10.1	9.9	10.1	10	9.8	9.3	9.4	9.5	-0.7	-0.4	-0.2	-0.1	-0.5	0.1	-0.1	0.3	-0.6	1	1	1	1	1	1	1	1	1
CHR10_JGVV116_55_T01	6.7	6.2	6.8	6.7	6.7	8	7.1	6.4	0.4	0.1	-0.5	-0.1	1.3	-0.7	-0.4	-1.4	2	1	1	1	1	1	1	1	1	0.693092
CHR10_JGVV116_56_T01	4.6	4.5	4.6	4.5	4.8	6.1	7.9	7.5	3.3	3	-0.1	0	1.3	-0.4	-0.1	-1.3	1.6	6.28e-11	7.25e-10	1	1	0.135175	1	1	1	0.615291
CHR10_JGVV116_57_T01	4.6	4.6	4.5	4.6	4.9	5.6	7.7	7.4	3.1	2.8	0	0.1	0.8	-0.3	-0.1	-0.7	1.1	8.3e-10	1.64e-08	1	1	1	1	1	1	1
CHR10_JGVV116_58_T01	14.7	14.7	11.3	11	8.8	7.7	5.7	5.8	-9	-8.9	0	-0.3	-1.2	0.2	0.4	0.9	-1.3	2.36e-18	3.62e-18	1	1	1	1	1	1	1
CHR10_JGVV116_59_T01	5.2	4.9	5.2	4.9	5.6	7.6	9.3	8.8	4.1	3.9	-0.3	-0.3	2	-0.5	0	-2.3	2.4	1.96e-08	5.98e-08	1	1	0.131334	1	1	1	1
CHR10_JGVV116_6_T01	5.3	5.2	5.2	5.2	5.2	5.2	5.8	5.2	0.5	0	0	0	-0.1	-0.5	-0.1	0.1	0.5	1	1	1	1	1	1	1	1	1
CHR10_JGVV116_60_T01	8.4	8	6.6	6.5	5.9	6.1	7	5.8	-1.4	-2.2	-0.3	-0.1	0.3	-1.2	-0.2	-0.4	1.5	1	0.00840689	1	1	1	1	1	1	1
CHR10_JGVV116_61_T01	5.2	4.9	5.4	5	4.9	4.9	4.9	4.8	-0.3	-0.1	-0.3	-0.4	0	-0.1	0.1	-0.4	0	1	1	1	1	1	1	1	1	1
CHR10_JGVV116_62_T01	6.3	5.6	7.1	7.7	7.3	9.4	8.2	8.5	1.9	2.9	-0.7	0.6	2.1	0.2	-1.3	-1.5	1.9	0.0113969	4.34e-06	1	1	0.00329332	1	1	1	1
CHR10_JGVV116_63_T01	14.2	14.3	13.8	14	13.8	14.2	14.5	14.3	0.3	0.1	0.1	0.2	0.4	-0.1	-0.2	-0.2	0.5	1	1	1	1	1	1	1	1	1
CHR10_JGVV116_64_T01	14	14.1	14.3	14.4	14.2	14.1	14.2	14.4	0.2	0.2	0.1	0.1	-0.2	0.2	0.1	0.2	-0.3	1	1	1	1	1	1	1	1	1
CHR10_JGVV116_65_T01	7.3	6.5	6.9	6.8	6.9	6.8	6.9	6.7	-0.4	0.2	-0.8	-0.1	-0.2	-0.2	-0.7	0	0	1	1	1	1	1	1	1	1	1
CHR10_JGVV116_66_T01	7.1	6.9	6.8	6.9	6.5	6.5	6.7	7.6	-0.3	0.7	-0.1	0.1	0	0.9	-0.2	0.1	-0.9	1	1	1	1	1	1	1	1	1
CHR10_JGVV116_67_T01	11.6	11.8	11.5	11.7	11.4	11.6	11.1	11.3	-0.5	-0.5	0.3	0.3	0.2	0.2	0	0.1	0	0.23617	0.174993	1	1	1	1	1	1	1
CHR10_JGVV116_68_T01	10.4	10	8.9	8.6	9.1	9.1	9.7	8.7	-0.7	-1.3	-0.4	-0.3	0	-0.9	0	-0.3	0.9	1	0.425879	1	1	1	1	1	1	1
CHR10_JGVV116_69_T01	9.1	9.3	8.8	9	8.6	8.7	8	8.4	-1.1	-0.9	0.2	0.1	0.1	0.4	0	0	-0.3	0.04846	1	1	1	1	1	1	1	1
CHR10_JGVV116_70_T01	9.9	10.2	10.3	10.2	10.1	10.2	10	10.2	0.1	0	0.4	0	0.1	0.2	0.4	-0.1	-0.1	1	1	1	1	1	1	1	1	1
CHR10_JGVV116_71_T01	6.5	6.4	5.3	5.1	5.6	6.5	6.3	5.7	-0.3	-0.7	-0.2	-0.2	1	-0.6	0	-1.2	1.6	1	1	1	1	1	1	1	1	1
CHR10_JGVV116_72_T01	10.8	10.3	9	8.8	9.4	9.5	10	9	-0.8	-1.3	-0.5	-0.2	0.1	-1	-0.3	-0.3	1.1	1	0.567614	1	1	1	1	1	1	1
CHR10_JGVV116_73_T01	10.5	10.2	8.4	8.1	8.8	8.8	9.2	8.5	-1.4	-1.7	-0.3	-0.3	0	-0.7	0	-0.3	0.7	1	0.77768	1	1	1	1	1	1	1
CHR10_JGVV116_74_T01	10.1	10.2	9.7	9.7	9.9	9.7	10	9.6	-0.1	-0.7	0.1	-0.1	-0.2	-0.4	0.2	0.1	0.2	1	1	1	1	1	1	1	1	1
CHR10_JGVV116_75_T01	10.1	10.4	10.3	10.3	10.4	10.3	10.3	10.4	0.2	0	0.3	0	-0.1	0	0.3	0.1	-0.1	1	1	1	1	1	1	1	1	1
CHR10_JGVV116_76_T01	6.4	5.8	6.3	5.6	6	5.7	5.6	5.3	-0.8	-0.5	-0.6	-0.7	-0.4	-0.3	0.1	-0.3	0	1	1	1	1	1	1	1	1	1
CHR10_JGVV116_78_T01	13.3	13.1	12.7	12.6	12.7	12.7	12.3	12.3	-0.9	-0.9	-0.1	-0.1	0	0	0	-0.1	0	9.97e-06	7.12e-05	1	1	1	1	1	1	1
CHR10_JGVV116_79_T01	5.6	5.1	5.4	5.2	5.2	5.3	5.2	5.2	-0.4	0.1	-0.5	-0.1	0	0	-0.3	-0.1	0	1	1	1	1	1	1	1	1	1
CHR10_JGVV116_8_T01	7.5	7.2	7.3	7	7.4	6.9	7	7	-0.5	-0.2	-0.3	-0.4	-0.5	0	0	0.1	-0.5	1	1	1	1	1	1	1	1	1
CHR10_JGVV116_80_T01	6.1	6.3	5.7	6.4	6.5	6.3	5.4	5.7	-0.7	-0.6	0.2	0.7	-0.2	0.4	-0.5	0.9	-0.6	1	1	1	1	1	1	1	1	1
CHR10_JGVV116_81_T01	7.2	7.1	7.3	7.2	7.3	7.3	6.7	6.6	-0.5	-0.5	0	-0.1	0	0	0	-0.1	0.1	1	1	1	1	1	1	1	1	1
CHR10_JGVV116_82_T01	4.9	5.3	4.8	5.1	4.7	4.9	4.6	5	-0.2	-0.3	0.4	0.4	0.2	0.3	0.1	0.1	-0.1	1	1	1	1	1	1	1	1	1
CHR10_JGVV116_83_T01	5.9	7.1	5.8	6.8	5.7	6.9	5.6	6.7	-0.4	-0.4	1.2	1	1.2	1.1	0.1	-0.2	0.1	1	1	0.0086249	0.0600542	0.00320854	0.0198219	1	1	1
CHR10_JGVV116_84_T01	10.9	12	11.1	11.9	11.7	12.6	11.5	11.6	0.6	-0.4	1	0.8	0.9	0.1	0.2	-0.1	0.9	1	1	0.00120637	0.0768246	0.00660644	1	1	1	1
CHR10_JGVV116_85_T01	9.2	9.5	9	9.3	8.7	8.6	8.5	9.1	-0.7	-0.3	0.3	0.3	-0.1	0.6	0	0.4	-0.8	0.107986	1	1	1	1	0.575834	1	1	1
CHR10_JGVV116_86_T01	10.1	9.9	10	9.8	9.8	9.5	9.3	9.3	-0.8	-0.6	-0.2	-0.3	-0.3	0	0.1	0.1	-0.3	5.76e-07	0.000128372	1	1	1	1	1	1	1
CHR10_JGVV116_87_T01	4.6	4.4	4.7	4.5	4.4	4.5	4.4	4.5	-0.2	0.1	-0.1	-0.2	0	0.1	0.1	-0.2	-0.1	1	1	1	1	1	1	1	1	1
CHR10_JGVV116_88_T01	4.2	4.2	4.3	4.2	4.2	4.2	4.3	4.2	0.1	0	0	-0.1	0	-0.1	0.1	0	0.1	1	1	1	1	1	1	1	1	1
CHR10_JGVV116_89_T01	6	7.8	8.4	9.9	9.5	10.7	8.2	8.4	2.2	0.6	1.9	1.5	1.2	0.3	0.4	0.3	0.9	1.71e-06	1	8.02e-05	0.00608312	0.373166	1	1	1	1
CHR10_JGVV116_9_T01	7.5	7.4	7.1	7.2	7.1	6.8	6.7	7	-0.8	-0.4	-0.1	0	-0.2	0.2	-0.2	0.3	-0.5	1	1	1	1	1	1	1	1	1
CHR10_JGVV116_90_T01	6.3	8.3	9.6	11.4	11.2	12.3	9.5	9.6	3.2	1.3	2	1.8	1.2	0.1	0.2	0.7	1	4.44e-08	1	0.00300738	0.013963	1	1	1	1	1
CHR10_JGVV116_91_T01	5.5	5.1	5.6	5.3	5.3	5.4	5.1	5.3	-0.4	0.2	-0.4	-0.4	0.1	0.2	0	-0.5	-0.1	1	1	1	1	1	1	1	1	1
CHR10_JGVV116_92_T01	7.5	9.1	9	10.4	9.8	10.9	9.4	10.6	1.9	1.5	1.6	1.4	1.1	1.2	0.2	0.3	-0.1	2.01e-08	1.04e-05	2.56e-06	4.79e-05	0.00570083	0.00246703	1	1	1
CHR10_JGVV116_93_T01	11.1	11.3	11.8	12.3	12.3	12.9	12.2	12.5	1.2	1.2	0.2	0.5	0.6	0.2	-0.3	0	0.3	1.01e-09	6.33e-10	1	0.0815168	0.020114	1	1	1	1
CHR10_JGVV116_94_T01	13.6	12.8	11.4	11.3	11.6	11.1	12.2	12	-1.4	-0.8	-0.8	-0.1	-0.5	-0.2	-0.7	0.4	-0.3	2.42e-05	0.509403	1	1	1	1	1	1	1
CHR10_JGVV116_95_T01	11.1	11.1	12.2	12	12.1	11.6	11.3	11.4	0.2	0.3	0	-0.1	-0.5	0.1	0.1	0.4	-0.5	1	1	1	1	1	1	1	1	1
CHR10_JGVV116_96_T01	9.6	9.5	7.3	9	8.5	10.3	8.6	9	-1	-0.5	-0.2	1.7	1.8	0.3	-1.8	-0.1	1.4	0.177272	1	1	1.71e-05	4.87e-06	1	0.00354099	1	0.283433
CHR10_JGVV116_97_T01	7	6.6	7.6	8.7	8.7	9.3	8.2	8	1.3	1.3	-0.3	1.1	0.6	-0.3	-1.4	0.5	0.9	1	0.973429	1	1	1	1	1	1	1
CHR10_JGVV116_98_T01	5.8	6.4	5.5	5.9	5.7	6.4	5.4	7	-0.4	0.5	0.6	0.3	0.7	1.5	0.2	-0.4	-0.8	1	1	1	1	1	0.608607	1	1	1
CHR10_JGVV116_99_T01	10.7	11	10.5	10.4	9.8	9.5	9.1	9.6	-1.7	-1.5	0.3	-0.2	-0.3	0.5	0.5	0.1	-0.8	4.33e-10	1.56e-08	1	1	1	1	1	1	1
CHR10_JGVV3_1_T01	12	12.2	12.1	12.1	12	12.3	12	11.9	-0.1	-0.3	0.2	0	0.3	-0.1	0.2	-0.3	0.4	1	1	1	1	1	1	1	1	1
CHR10_JGVV3_10_T01	10.8	10.6	10.5	10.3	10.1	10.1	9.8	10	-1	-0.7	-0.1	-0.1	0	0.2	0	-0.2	-0.2	2.08e-08	0.000336197	1	1	1	1	1	1	1
CHR10_JGVV3_100_T01	6.2	5.6	6	5.6	5.6	5.5	6	5.7	-0.3	0.1	-0.6	-0.4	-0.1	-0.2	-0.2	-0.3	0.1	1	1	1	1	1	1	1	1	1
CHR10_JGVV3_101_T01	7.5	6.5	6.3	5.8	6.6	7.7	9.7	7.9	2.2	1.4	-0.9	-0.5	1.1	-1.8	-0.5	-1.5	2.8	0.00184174	1	1	1	1	0.142621	1	1	0.0196144
CHR10_JGVV3_102_T01	9	9.1	9	9	9.1	9.1	9.1	9.2	0.1	0.1	0.1	-0.1	0	0.1	0.1	-0.1	-0.1	1	1	1	1	1	1	1	1	1
CHR10_JGVV3_103_T01	6.6	6.4	5.7	5.6	5.2	5.5	5.3	5.3	-1.3	-1.1	-0.2	-0.1	0.2	0	0	-0.4	0.2	0.0118333	0.0920191	1	1	1	1	1	1	1
CHR10_JGVV3_104_T01	12.8	13	12	12.1	11.4	11.2	11.5	12.2	-1.2	-0.8	0.3	0.1	-0.2	0.7	0.1	0.3	-0.9	1.28e-05	0.0344292	1	1	1	1	1	1	1
CHR10_JGVV3_105_T01	11.5	11.2	11.2	11	11	10.9	10.9	10.8	-0.6	-0.4	-0.3	-0.2	-0.2	-0.1	-0.1	0	-0.1	0.117678	1	1	1	1	1	1	1	1
CHR10_JGVV3_106_T01	12.9	12.3	12	11.7	11.7	11.1	11	11.4	-1.9	-0.9	-0.6	-0.3	-0.6	0.5	-0.2	0.2	-1	1.1e-10	0.00600951	1	1	1	1	1	1	0.348863
CHR10_JGVV3_107_T01	13.8	13.4	13.2	12.9	12.8	12.3	12.3	12.6	-1.6	-0.8	-0.5	-0.3	-0.5	0.3	-0.2	0.2	-0.8	2.18e-08	0.0663663	1	1	1	1	1	1	1
CHR10_JGVV3_108_T01	8	7.7	8.2	8	8.2	8.1	8.5	7.9	0.5	0.2	-0.3	-0.3	-0.1	-0.5	0	-0.1	0.4	1	1	1	1	1	1	1	1	1
CHR10_JGVV3_109_T01	8.5	8.6	8.7	8.5	8.9	9	9.4	8.8	0.8	0.2	0	-0.2	0	-0.6	0.2	-0.2	0.6	1	1	1	1	1	1	1	1	1
CHR10_JGVV3_11_T01	11.6	11.9	12.4	12.1	12.4	12.1	12.5	12.3	0.9	0.4	0.3	-0.2	-0.3	-0.2	0.5	0.1	-0.1	5.42e-06	1	1	1	1	1	1	1	1
CHR10_JGVV3_110_T01	5.8	5.8	5.6	5.2	5.3	6	5.6	6.1	-0.2	0.3	0	-0.4	0.7	0.5	0.4	-1.1	0.2	1	1	1	1	1	1	1	1	1
CHR10_JGVV3_111_T01	6.5	6.3	6.1	6.1	5.9	6.5	6.4	6.1	-0.1	-0.3	-0.1	0	0.6	-0.3	-0.1	-0.6	0.9	1	1	1	1	1	1	1	1	1
CHR10_JGVV3_112_T01	10.9	10.5	10.8	10.4	10.5	10.1	10.6	10.4	-0.3	-0.1	-0.4	-0.4	-0.5	-0.2	0.1	0	-0.3	1	1	1	0.0951457	0.0196168	1	1	1	1
CHR10_JGVV3_113_T01	12.6	12.6	12.7	12.7	12.7	12.7	12.8	12.8	0.2	0.2	0	0	0	-0.1	0	-0.1	0.1	1	1	1	1	1	1	1	1	1
CHR10_JGVV3_114_T01	5.6	5.7	5.4	5.3	5.4	5.2	5.2	5.2	-0.3	-0.5	0.1	-0.1	-0.2	-0.1	0.2	0.1	-0.1	1	1	1	1	1	1	1	1	1
CHR10_JGVV3_115_T01	8.7	9.3	9.6	10.1	9.9	10.1	10.6	10.9	1.9	1.7	0.6	0.5	0.2	0.4	0.1	0.3	-0.2	2.28e-09	7.88e-08	1	1	1	1	1	1	1
CHR10_JGVV3_116_T01	11.1	11	11.4	11	11.3	11.1	11.4	11.1	0.3	0.1	-0.1	-0.4	-0.2	-0.3	0.2	-0.2	0.1	1	1	1	1	1	1	1	1	1
CHR10_JGVV3_117_T01	11.4	11.6	11.4	11.5	11.3	11	10.8	10.8	-0.6	-0.8	0.2	0.1	-0.2	0	0.1	0.3	-0.3	0.217441	0.00629368	1	1	1	1	1	1	1
CHR10_JGVV3_118_T01	10.1	10	9.9	9.8	9.7	9.6	9.4	9.7	-0.7	-0.4	0	-0.1	-0.1	0.3	0	0	-0.3	0.150664	1	1	1	1	1	1	1	1
CHR10_JGVV3_119_T01	11.4	12.1	12.8	12.5	12.7	11.8	12.3	12.4	0.8	0.3	0.7	-0.3	-0.9	0.1	1	0.5	-1	0.502373	1	1	1	0.431273	1	1	1	1
CHR10_JGVV3_12_T01	12.5	12.3	12.6	12.9	12.6	12.6	12.5	12.5	0.1	0.2	-0.2	0.3	0	-0.1	-0.5	0.3	0.1	1	1	1	1	1	1	1	1	1
CHR10_JGVV3_120_T01	11.5	11.3	11.2	11.3	11.1	11	11	10.8	-0.5	-0.4	-0.2	0	-0.1	-0.1	-0.3	0.2	0	1	1	1	1	1	1	1	1	1
CHR10_JGVV3_122_T01	8.4	7.6	7.7	6.8	7.5	6.6	7.2	6.2	-1.2	-1.4	-0.8	-0.9	-0.9	-1	0	0	0.1	0.000121814	1.06e-05	0.19899	0.132912	0.0930363	0.0135665	1	1	1
CHR10_JGVV3_123_T01	12.8	13.4	13.2	13.7	13.8	14.5	13.7	14	0.9	0.5	0.6	0.5	0.6	0.2	0.1	-0.2	0.4	0.000444937	1	1	1	0.30079	1	1	1	1
CHR10_JGVV3_124_T01	10.9	10.8	11.2	11.2	11.4	11.3	11.4	10.9	0.5	0.1	-0.1	0	-0.1	-0.5	-0.1	0.1	0.4	0.0310827	1	1	1	1	0.00910992	1	1	1
CHR10_JGVV3_125_T01	7.7	7.2	7.1	7.1	7.1	6.7	6.6	6.6	-1.1	-0.6	-0.5	0	-0.4	0	-0.5	0.4	-0.4	0.0103027	1	1	1	1	1	1	1	1
CHR10_JGVV3_126_T01	11.5	11.6	11.1	11.1	10.7	10.4	10.2	10.5	-1.3	-1.2	0.2	0	-0.3	0.3	0.2	0.2	-0.5	4.37e-07	3.9e-06	1	1	1	1	1	1	1
CHR10_JGVV3_127_T01	5.9	5.6	6.1	5.9	6.5	7.4	7.1	6.7	1.2	1.1	-0.3	-0.2	1	-0.4	-0.1	-1.2	1.4	0.00464233	0.0240296	1	1	0.288286	1	1	1	0.244827
CHR10_JGVV3_128_T01	5.8	5.3	5.6	5.4	5.4	5.3	5.7	5.4	-0.1	0.1	-0.5	-0.3	-0.1	-0.3	-0.3	-0.2	0.2	1	1	1	1	1	1	1	1	1
CHR10_JGVV3_129_T01	11.7	11.8	11.7	11.8	11.7	11.6	11.7	11.5	-0.1	-0.3	0.1	0.1	-0.1	-0.2	0	0.2	0.1	1	1	1	1	1	1	1	1	1
CHR10_JGVV3_13_T01	11.9	11.4	11.5	12.1	11.7	12.4	12.4	12.6	0.4	1.2	-0.6	0.6	0.7	0.2	-1.1	-0.1	0.5	1	1	1	1	1	1	1	1	1
CHR10_JGVV3_130_T01	9.7	10.9	10.7	11.4	11	11.9	12	12.1	2.2	1.2	1.2	0.6	0.8	0.1	0.5	-0.2	0.8	4.24e-13	2.04e-05	2.01e-05	1	0.0128546	1	1	1	1
CHR10_JGVV3_131_T01	11.1	11	10.8	10.8	10.6	10.2	10.5	10.8	-0.6	-0.2	-0.2	0	-0.4	0.2	-0.2	0.4	-0.6	0.00838773	1	1	1	1	1	1	1	1
CHR10_JGVV3_132_T01	4.7	4.8	4.8	4.8	5	4.7	4.9	4.8	0.2	-0.1	0.2	0	-0.2	-0.1	0.1	0.3	-0.1	1	1	1	1	1	1	1	1	1
CHR10_JGVV3_133_T01	8.1	9.9	10.7	12.2	12	12.8	11.5	11.4	3.3	1.5	1.7	1.5	0.8	-0.1	0.2	0.7	0.9	4.58e-12	0.00153966	9.55e-05	0.00224225	1	1	1	1	1
CHR10_JGVV3_134_T01	5.8	6.2	5.9	6.1	6.6	8.9	8.4	8	2.6	1.8	0.5	0.1	2.3	-0.4	0.3	-2.2	2.7	1.13e-06	0.00559374	1	1	2.05e-05	1	1	0.0765054	0.00141272
CHR10_JGVV3_135_T01	13.2	13.1	13.3	13.3	13.4	13.3	13.5	13.6	0.3	0.6	-0.1	0	-0.1	0.1	-0.1	0.1	-0.2	1	0.00240239	1	1	1	1	1	1	1
CHR10_JGVV3_136_T01	10.5	11.1	11	11.6	11.5	11.8	11.6	12.1	1	1	0.5	0.5	0.4	0.6	0	0.2	-0.2	1.2e-09	9.25e-10	0.00471538	0.0115837	1	0.00325861	1	1	1
CHR10_JGVV3_137_T01	12.5	12.1	12.9	12.4	12.9	11.8	12.3	11.7	-0.2	-0.4	-0.4	-0.5	-1.1	-0.6	0.1	0.6	-0.4	1	1	1	1	2.63e-07	0.0224472	1	1	1
CHR10_JGVV3_138_T01	7.3	7.8	7	7.3	7.1	7.4	6.9	7.2	-0.4	-0.6	0.6	0.3	0.3	0.3	0.3	0	0	1	1	1	1	1	1	1	1	1
CHR10_JGVV3_139_T01	14	14	14.2	14.1	14.4	14.1	14.2	13.8	0.2	-0.2	0	-0.1	-0.3	-0.4	0.1	0.2	0.1	1	1	1	1	1	1	1	1	1
CHR10_JGVV3_14_T01	11.8	11.6	11.1	11.1	10.9	10.7	10.8	10.8	-1	-0.8	-0.2	0	-0.2	-0.1	-0.2	0.1	-0.1	2.91e-08	2.2e-06	1	1	1	1	1	1	1
CHR10_JGVV3_140_T01	8.2	8.3	7.9	7.8	7.9	7.4	7.5	7.7	-0.7	-0.5	0.1	-0.2	-0.5	0.3	0.2	0.3	-0.8	1	1	1	1	1	1	1	1	1
CHR10_JGVV3_141_T01	9.4	9.2	9.1	8.9	9	8.9	8.9	8.7	-0.6	-0.5	-0.3	-0.3	-0.1	-0.2	0	-0.1	0.1	1	1	1	1	1	1	1	1	1
CHR10_JGVV3_142_T01	6.1	7	10.1	11.1	11.3	11.8	10.7	10.1	4.6	3	0.9	1	0.5	-0.7	0	0.5	1.1	8.41e-13	8.22e-08	1	1	1	1	1	1	1
CHR10_JGVV3_143_T01	7.2	6.3	8.5	7.4	10.1	12.2	12.7	11.8	5.6	5.6	-0.9	-1.2	2.1	-0.9	0.2	-3.2	3	9.43e-11	9.14e-11	1	1	0.300735	1	1	0.0774288	0.246117
CHR10_JGVV3_144_T01	10	9.9	9.5	9.5	9	8.7	8.7	9	-1.4	-0.9	-0.1	0	-0.3	0.3	-0.1	0.3	-0.7	3.17e-11	2.12e-06	1	1	1	1	1	1	1
CHR10_JGVV3_145_T01	6.9	7.8	7.1	7.8	7.5	7.5	8.1	8.6	1.2	0.8	1	0.7	0.1	0.5	0.3	0.6	-0.4	0.00844889	1	0.542302	1	1	1	1	1	1
CHR10_JGVV3_146_T01	5.2	4.8	5	4.8	5.3	5.6	5.2	6	0.1	1.1	-0.3	-0.1	0.4	0.7	-0.2	-0.5	-0.4	1	1	1	1	1	1	1	1	1
CHR10_JGVV3_147_T01	13.8	13.8	13.6	13.5	13.4	13	13.2	13.4	-0.6	-0.4	0	-0.2	-0.4	0.2	0.2	0.3	-0.6	0.00952413	1	1	1	1	1	1	1	0.836551
CHR10_JGVV3_148_T01	11.1	11.4	11.6	11.9	11.9	12.1	11.5	11.4	0.4	0	0.3	0.3	0.2	0	0	0.1	0.2	1	1	1	1	1	1	1	1	1
CHR10_JGVV3_149_T01	11.1	11.3	11.5	11.6	11.7	11.7	11.6	11.3	0.5	0	0.2	0	0	-0.3	0.2	0	0.3	1	1	1	1	1	1	1	1	1
CHR10_JGVV3_15_T01	7.2	7.1	6.7	7	7	7.1	6.6	6.6	-0.7	-0.5	-0.1	0.3	0	0.1	-0.4	0.3	-0.1	1	1	1	1	1	1	1	1	1
CHR10_JGVV3_150_T01	6.1	5.9	6.2	6.1	5.9	6.4	5.8	6.4	-0.3	0.5	-0.2	-0.1	0.4	0.5	-0.1	-0.6	-0.1	1	1	1	1	1	1	1	1	1
CHR10_JGVV3_151_T01	10.9	10.8	10.5	10.2	9.9	9.4	9.5	9.6	-1.4	-1.2	-0.1	-0.3	-0.5	0.1	0.1	0.3	-0.6	2.89e-11	4.72e-09	1	1	0.211739	1	1	1	1
CHR10_JGVV3_152_T01	4.7	4.5	4.6	4.6	4.6	4.5	4.6	4.6	-0.2	0	-0.2	-0.1	-0.1	0	-0.2	0.1	-0.1	1	1	1	1	1	1	1	1	1
CHR10_JGVV3_153_T01	13.1	13	12.9	12.9	12.7	12.7	13	12.9	-0.1	-0.1	-0.1	-0.1	0	0	0	-0.1	0.1	1	1	1	1	1	1	1	1	1
CHR10_JGVV3_154_T01	9	10.3	9.9	10.3	10	10	9.8	9.4	0.8	-0.9	1.3	0.4	0	-0.4	0.9	0.3	0.5	0.800563	0.113762	0.000280325	1	1	1	1	1	1
CHR10_JGVV3_155_T01	10.7	10.9	10.5	11	10.8	10.8	10.2	10.3	-0.5	-0.6	0.2	0.5	0	0	-0.3	0.5	0	0.593896	0.0079116	1	0.561502	1	1	1	1	1
CHR10_JGVV3_156_T01	10.2	10.8	10.4	10.7	10.3	10.5	10.2	10.7	-0.1	-0.1	0.6	0.3	0.2	0.5	0.3	0.1	-0.3	1	1	1	1	1	1	1	1	1
CHR10_JGVV3_157_T01	9.9	9.5	9.4	10	10	10.7	10	10.4	0.1	0.8	-0.4	0.5	0.7	0.4	-0.9	-0.1	0.3	1	0.0869581	1	1	1	1	1	1	1
CHR10_JGVV3_158_T01	12.5	12.6	12.6	13.2	12.9	13.8	13.9	14.1	1.4	1.5	0.1	0.6	0.9	0.2	-0.5	-0.4	0.7	0.00525812	0.00147267	1	1	1	1	1	1	1
CHR10_JGVV3_159_T01	9.8	9.9	8.3	8.4	7.1	7.7	6.4	6.2	-3.4	-3.7	0.1	0.1	0.5	-0.2	-0.1	-0.4	0.7	2.2e-11	2.81e-12	1	1	1	1	1	1	1
CHR10_JGVV3_16_T01	7.8	8.3	7.3	8	7.4	8.7	7.8	8.9	0	0.6	0.5	0.7	1.3	1.1	-0.2	-0.6	0.3	1	1	1	1	0.000263162	0.0161515	1	1	1
CHR10_JGVV3_160_T01	6.8	7.9	6.3	8	6	7.8	6.2	9.2	-0.6	1.3	1.1	1.7	1.8	2.9	-0.6	-0.1	-1.2	1	0.00296532	0.0374313	1.04e-05	2.94e-06	3.09e-12	1	1	1
CHR10_JGVV3_161_T01	8.6	8.2	8.4	8.3	8.5	8.2	7.9	9	-0.7	0.8	-0.3	0	-0.3	1.2	-0.3	0.2	-1.4	1	0.661463	1	1	1	0.00140413	1	1	0.0242888
CHR10_JGVV3_162_T01	12.1	12.2	12.1	12.2	12	12.3	12.3	12.5	0.3	0.4	0.1	0.2	0.3	0.2	-0.1	-0.1	0.1	1	1	1	1	1	1	1	1	1
CHR10_JGVV3_163_T01	11.5	11.6	12.5	12.6	12.8	13.1	13.2	12.8	1.7	1.2	0.1	0	0.3	-0.4	0	-0.2	0.7	8.26e-18	2.28e-13	1	1	1	0.044337	1	1	0.00267224
CHR10_JGVV3_164_T01	10.9	10.8	10.6	10.6	10.6	10.5	10.7	10.6	-0.2	-0.2	-0.1	0	0	-0.1	-0.1	0	0.1	1	1	1	1	1	1	1	1	1
CHR10_JGVV3_165_T01	9.6	9.8	9.5	10	10	10	9.5	9.5	-0.1	-0.3	0.2	0.5	0	0	-0.4	0.5	0.1	1	1	1	1	1	1	1	1	1
CHR10_JGVV3_166_T01	8.3	8.7	7.7	8	8	8.6	9.8	10.2	1.6	1.6	0.4	0.3	0.6	0.4	0.1	-0.3	0.2	0.00193537	0.00160742	1	1	1	1	1	1	1
CHR10_JGVV3_167_T01	10.3	10.1	10.3	10.3	10.2	9.8	10.2	10.1	-0.1	0	-0.2	0	-0.4	-0.1	-0.1	0.4	-0.3	1	1	1	1	1	1	1	1	1
CHR10_JGVV3_168_T01	9.8	9.5	8.7	8.6	8.3	7.4	8.4	7.4	-1.5	-2.1	-0.4	-0.2	-0.9	-1	-0.2	0.7	0.1	0.0351808	4.21e-05	1	1	1	1	1	1	1
CHR10_JGVV3_169_T01	10.2	10.2	9.4	9.5	9.1	8.3	9.1	8.7	-1.1	-1.5	-0.1	0.1	-0.8	-0.4	-0.1	0.8	-0.3	3.73e-05	4.48e-08	1	1	0.0890291	1	1	1	1
CHR10_JGVV3_17_T01	8.9	9.1	8.9	9	8.6	8.9	8.1	8.9	-0.8	-0.2	0.2	0.2	0.2	0.8	0	-0.1	-0.5	0.00740793	1	1	1	1	0.0109791	1	1	1
CHR10_JGVV3_170_T01	5.5	5.8	6	6.3	5.8	5.9	6	5.7	0.5	-0.1	0.3	0.3	0	-0.3	-0.1	0.3	0.3	1	1	1	1	1	1	1	1	1
CHR10_JGVV3_171_T01	10.8	10.4	10.4	9.8	9.8	9.2	9.4	10.1	-1.3	-0.3	-0.3	-0.5	-0.6	0.7	0.2	0.1	-1.3	2.16e-05	1	1	1	1	1	1	1	0.058257
CHR10_JGVV3_172_T01	11.5	10.3	10.2	10.5	10.8	10.3	9.6	9.6	-2	-0.8	-1.2	0.2	-0.5	0	-1.4	0.7	-0.5	0.144626	1	1	1	1	1	1	1	1
CHR10_JGVV3_173_T01	12.5	12.2	11.5	11.8	11.1	12	10.8	12.1	-1.7	-0.1	-0.4	0.3	0.9	1.3	-0.7	-0.6	-0.4	1.99e-07	1	1	1	0.218729	0.000232645	1	1	1
CHR10_JGVV3_174_T01	11.4	11.1	11.1	10.5	10.8	9.2	9.8	10	-1.6	-1.1	-0.3	-0.6	-1.6	0.2	0.4	0.9	-1.8	1.2e-10	8.37e-07	1	0.156806	2.26e-10	1	1	0.0907626	9.54e-08
CHR10_JGVV3_175_T01	6.2	6.4	6.7	6	6.3	5.9	6.2	6	0	-0.4	0.1	-0.7	-0.4	-0.2	0.8	-0.3	-0.2	1	1	1	1	1	1	1	1	1
CHR10_JGVV3_176_T01	11	10.8	11.2	11.2	10.7	10.4	10.1	11	-0.8	0.3	-0.2	0	-0.3	0.9	-0.2	0.4	-1.3	0.332689	1	1	1	1	0.118572	1	1	0.189738
CHR10_JGVV3_177_T01	11	10.7	10.2	10.4	10.3	11.4	11.3	11.8	0.2	1.1	-0.4	0.2	1.1	0.5	-0.6	-0.9	0.5	1	0.0682529	1	1	0.179331	1	1	1	1
CHR10_JGVV3_178_T01	11.9	12.2	12	12.1	11.6	11.8	12.1	12.6	0.1	0.4	0.3	0.1	0.3	0.5	0.2	-0.2	-0.3	1	1	1	1	1	1	1	1	1
CHR10_JGVV3_179_T01	7.8	7.5	8.1	8.1	9	9.4	9.4	8	1.6	0.5	-0.3	-0.1	0.4	-1.4	-0.2	-0.5	1.8	0.000303404	1	1	1	1	0.00729635	1	1	0.0409891
CHR10_JGVV3_18_T01	10.6	11.1	10.9	11.2	10.9	11.1	10.8	11.1	0.1	0	0.5	0.4	0.3	0.4	0.1	0.1	-0.1	1	1	0.0244561	1	1	1	1	1	1
CHR10_JGVV3_180_T01	5.9	5.5	5.5	5.4	6	6.3	6.7	8.9	0.8	3.4	-0.3	-0.2	0.3	2.2	-0.2	-0.5	-1.9	1	7.92e-10	1	1	1	3.21e-05	1	1	0.468295
CHR10_JGVV3_181_T01	12	11.3	10.7	10.5	10.1	9.8	9	10.6	-3	-0.7	-0.6	-0.2	-0.4	1.7	-0.4	0.2	-2	8.7e-11	1	1	1	1	0.000299926	1	1	0.00483747
CHR10_JGVV3_182_T01	12.2	11.8	11.2	11.2	10.8	10.2	9.6	11.4	-2.6	-0.4	-0.4	0.1	-0.6	1.7	-0.5	0.6	-2.3	3.75e-11	1	1	1	1	1.62e-06	1	1	8.69e-06
CHR10_JGVV3_183_T01	7.5	6	5.2	5.2	5.3	5.1	5.3	4.9	-2.2	-1.1	-1.5	0	-0.2	-0.4	-1.5	0.3	0.1	0.864872	1	1	1	1	1	1	1	1
CHR10_JGVV3_184_T01	6.2	5.8	6.3	6.3	6.3	7.7	6.2	6	0	0.1	-0.4	0	1.4	-0.3	-0.4	-1.4	1.7	1	1	1	1	1	1	1	1	1
CHR10_JGVV3_185_T01	11.2	11.3	11.7	11.5	11.4	10.6	11.3	11.6	0	0.3	0.1	-0.2	-0.9	0.3	0.3	0.7	-1.2	1	1	1	1	0.00301559	1	1	1	0.00669917
CHR10_JGVV3_186_T01	12.9	13.1	12.8	12.8	12.5	12.3	12.5	12.2	-0.5	-0.9	0.1	0	-0.2	-0.2	0.2	0.2	0	0.0113784	2.4e-08	1	1	1	1	1	1	1
CHR10_JGVV3_187_T01	6.3	5.8	5.7	5.8	5.4	5.1	5.8	5	-0.5	-0.8	-0.5	0.1	-0.3	-0.8	-0.6	0.4	0.5	1	1	1	1	1	1	1	1	1
CHR10_JGVV3_188_T01	5	4.9	4.7	4.9	4.9	4.6	4.8	4.7	-0.2	-0.2	-0.1	0.2	-0.3	-0.2	-0.3	0.5	-0.1	1	1	1	1	1	1	1	1	1
CHR10_JGVV3_189_T01	5.8	5.6	6	5.8	5.8	5.7	5.8	5.6	-0.1	0	-0.3	-0.2	-0.1	-0.2	-0.1	-0.1	0.1	1	1	1	1	1	1	1	1	1
CHR10_JGVV3_19_T01	9.5	10	9.7	10.2	9.8	10.8	9.6	9.8	0.1	-0.1	0.4	0.4	0.9	0.3	0	-0.5	0.7	1	1	1	1	0.0234581	1	1	1	1
CHR10_JGVV3_190_T01	5.1	5.1	5.2	5	4.9	4.8	4.9	4.9	-0.2	-0.1	-0.1	-0.2	-0.1	0	0.1	-0.1	-0.1	1	1	1	1	1	1	1	1	1
CHR10_JGVV3_191_T01	6.6	5.9	6.4	6.6	9.6	10.6	9.5	8.9	2.9	2.9	-0.7	0.1	1	-0.7	-0.8	-0.9	1.7	6.46e-08	5.73e-08	1	1	1	1	1	1	1
CHR10_JGVV3_192_T01	6.1	5.4	5.8	5.7	6	5.3	6.2	5.4	0.2	0	-0.7	-0.1	-0.7	-0.8	-0.6	0.7	0.1	1	1	1	1	1	1	1	1	1
CHR10_JGVV3_193_T01	8.7	8.8	8.7	8.7	8.4	8.3	8.5	8.2	-0.2	-0.7	0.2	0	-0.2	-0.4	0.1	0.2	0.2	1	0.780647	1	1	1	1	1	1	1
CHR10_JGVV3_194_T01	10.2	9.6	10	9.5	9.6	8.8	9.2	8.8	-1	-0.8	-0.6	-0.5	-0.8	-0.4	-0.1	0.3	-0.4	2.52e-05	0.00153053	1	1	0.00692139	1	1	1	1
CHR10_JGVV3_195_T01	9.7	7.7	8.7	7	8.3	7.8	7.8	6.4	-1.8	-1.3	-2	-1.7	-0.5	-1.4	-0.2	-1.3	0.9	2.41e-05	0.0335477	5.81e-06	0.000108628	1	0.00741286	1	1	1
CHR10_JGVV3_196_T01	9.3	8	8.6	7.6	8.5	8.1	8.2	7.2	-1.1	-0.8	-1.3	-0.9	-0.4	-1	-0.4	-0.5	0.6	0.961877	1	0.104302	1	1	1	1	1	1
CHR10_JGVV3_197_T01	7.4	8.3	9.3	10.3	10.7	9.6	9.5	7.7	2.1	-0.7	1	1	-1.1	-1.9	0	2	0.8	2.66e-08	1	0.55294	0.491647	0.0742019	1.06e-06	1	0.000357512	1
CHR10_JGVV3_198_T01	6	6.1	6.6	7.3	7.6	8.1	6.6	6.4	0.6	0.3	0.1	0.7	0.5	-0.3	-0.6	0.2	0.8	1	1	1	1	1	1	1	1	1
CHR10_JGVV3_199_T01	8.6	8.9	8.8	9.1	9.3	8.9	8.9	9	0.3	0.1	0.3	0.2	-0.3	0.1	0.1	0.6	-0.4	1	1	1	1	1	1	1	1	1
CHR10_JGVV3_2_T01	6.3	6.2	6	6.1	5.9	5.5	5.7	5.4	-0.6	-0.8	-0.1	0.1	-0.5	-0.2	-0.2	0.6	-0.2	1	1	1	1	1	1	1	1	1
CHR10_JGVV3_20_T01	5.8	6.2	6.4	6.5	7.6	8.7	8.8	8.7	3	2.5	0.4	0.1	1.1	-0.1	0.3	-1	1.2	1.8e-14	2.59e-12	1	1	0.00263245	1	1	1	0.291271
CHR10_JGVV3_200_T01	13.1	13	12.9	12.8	12.8	12.4	12.5	12.3	-0.6	-0.6	-0.1	-0.2	-0.3	-0.2	0	0.2	-0.2	0.0757194	0.0153588	1	1	1	1	1	1	1
CHR10_JGVV3_201_T01	9.7	10	9.8	10	9.5	9.6	9.6	10	-0.1	0	0.3	0.2	0	0.4	0.1	0.2	-0.4	1	1	1	1	1	1	1	1	1
CHR10_JGVV3_202_T01	7.1	7.9	8.2	9.1	9.4	8.3	8.2	6.8	1.1	-1	0.8	0.9	-1.1	-1.4	-0.1	2	0.3	0.917137	1	1	1	1	0.0618163	1	0.0621977	1
CHR10_JGVV3_204_T01	11.1	11	11	10.9	10.7	10.3	10.8	10.9	-0.3	-0.1	-0.1	-0.1	-0.4	0.1	-0.1	0.4	-0.5	1	1	1	1	1	1	1	1	1
CHR10_JGVV3_205_T01	11	10.9	10.4	10.4	10.2	10.2	9.8	9.9	-1.2	-1	-0.1	0.1	-0.1	0.1	-0.1	0.1	-0.1	6.32e-07	1.23e-05	1	1	1	1	1	1	1
CHR10_JGVV3_206_T01	6.4	6.2	5.4	5.9	5.8	5.6	6	5.5	-0.4	-0.7	-0.2	0.5	-0.2	-0.5	-0.6	0.7	0.2	1	1	1	1	1	1	1	1	1
CHR10_JGVV3_207_T01	4.7	4.6	4.5	4.5	4.7	4.5	4.5	4.5	-0.2	-0.1	-0.2	0	-0.2	0	-0.2	0.2	-0.3	1	1	1	1	1	1	1	1	1
CHR10_JGVV3_208_T01	5.6	5	5.2	5.2	5.5	4.8	5.4	4.8	-0.2	-0.2	-0.6	0	-0.7	-0.6	-0.7	0.8	-0.1	1	1	1	1	1	1	1	1	1
CHR10_JGVV3_209_T01	6.7	6.2	5.8	5.7	6.8	5	5.6	5.2	-1.1	-1	-0.5	-0.1	-1.8	-0.4	-0.4	1.7	-1.4	1	1	1	1	1	1	1	1	1
CHR10_JGVV3_21_T01	10.2	12.6	13.9	14	14.2	14.1	14.1	13.8	3.9	1.2	2.4	0.1	0	-0.2	2.2	0.2	0.2	1.5e-14	0.0233312	1.78e-08	1	1	1	0.00028205	1	1
CHR10_JGVV3_210_T01	10.1	9.1	8.7	8.4	8.5	7.4	8.2	7.5	-1.9	-1.6	-1	-0.3	-1.1	-0.7	-0.7	0.9	-0.5	1	1	1	1	1	1	1	1	1
CHR10_JGVV3_212_T01	5.5	5.2	5.6	5.2	5	4.8	5.1	4.8	-0.5	-0.4	-0.4	-0.4	-0.2	-0.3	0	-0.2	0	1	1	1	1	1	1	1	1	1
CHR10_JGVV3_213_T01	10.5	9.4	8.7	8.3	8.6	7	7.6	6.9	-3	-2.4	-1.1	-0.3	-1.6	-0.6	-0.8	1.3	-1	0.00198528	0.0648648	1	1	1	1	1	1	1
CHR10_JGVV3_214_T01	10.3	9	7.9	7.8	7.9	6.1	6.8	6.4	-3.4	-2.7	-1.2	-0.2	-1.8	-0.5	-1	1.6	-1.4	0.000177495	0.0217651	1	1	1	1	1	1	1
CHR10_JGVV3_215_T01	8.8	7.9	7.4	7.4	8.2	6.4	7.5	6.6	-1.3	-1.4	-0.9	0	-1.8	-0.9	-0.9	1.8	-0.9	1	1	1	1	1	1	1	1	1
CHR10_JGVV3_216_T01	5.5	5.7	5.3	5.3	5.4	5.3	5.3	5.3	-0.2	-0.4	0.2	0	-0.1	0	0.1	0.1	-0.1	1	1	1	1	1	1	1	1	1
CHR10_JGVV3_217_T01	7.7	7.8	6.4	6.2	6.6	5	5.1	5.2	-2.6	-2.5	0	-0.1	-1.7	0.1	0.2	1.5	-1.8	1	1	1	1	1	1	1	1	1
CHR10_JGVV3_218_T01	10.6	9.3	8.7	8.5	8.9	6.7	7.8	6.6	-2.8	-2.7	-1.3	-0.2	-2.2	-1.2	-1.1	2	-1	0.226337	0.477541	1	1	1	1	1	1	1
CHR10_JGVV3_219_T01	8.3	8.8	8.3	8.5	8.4	8.2	8.7	9.8	0.5	1	0.5	0.1	-0.2	1.1	0.4	0.3	-1.3	1	0.00122027	1	1	1	0.000277904	1	1	0.0094849
CHR10_JGVV3_22_T01	10.6	11	11.3	11	11.2	10.9	11.3	11.1	0.7	0.2	0.4	-0.3	-0.3	-0.1	0.7	0	-0.2	1	1	1	1	1	1	1	1	1
CHR10_JGVV3_220_T01	10	10.7	10	10.5	10	10.3	10.3	11.8	0.3	1.2	0.7	0.5	0.4	1.6	0.2	0.1	-1.2	1	3.7e-07	0.0375374	1	1	1.7e-10	1	1	0.000726941
CHR10_JGVV3_221_T01	10.3	9.5	10	9.1	9.5	7.9	8.9	8.4	-1.3	-1	-0.8	-0.9	-1.5	-0.5	0.1	0.6	-1	4.54e-06	0.00121235	0.131148	0.0240525	1.4e-07	1	1	1	0.512596
CHR10_JGVV3_222_T01	8.7	8.6	10.3	10.7	12	12.3	12.1	11.2	3.4	2.5	0	0.4	0.2	-0.9	-0.4	0.2	1.1	6.77e-10	1.2e-06	1	1	1	1	1	1	1
CHR10_JGVV3_223_T01	11.2	10.8	11	10.5	10.6	9	10.4	9.4	-0.8	-1.4	-0.4	-0.6	-1.7	-1	0.2	1.1	-0.6	1	0.00132376	1	1	4.12e-05	0.423554	1	1	1
CHR10_JGVV3_224_T01	9.4	9.5	9	8.6	8.2	7.6	8.4	9.5	-1	-0.1	0.1	-0.5	-0.6	1.1	0.6	0.2	-1.7	0.00753953	1	1	1	1	0.00315806	1	1	0.000364459
CHR10_JGVV3_225_T01	9.2	10.1	8.7	9.1	8	7.9	7.8	10.1	-1.4	-0.1	1	0.4	0	2.3	0.6	0.4	-2.3	0.114849	1	1	1	1	5.7e-06	1	1	0.00632903
CHR10_JGVV3_226_T01	5.5	5.1	5.4	5.2	5.2	5.3	5.3	5.2	-0.2	0.1	-0.4	-0.2	0.1	-0.1	-0.3	-0.3	0.3	1	1	1	1	1	1	1	1	1
CHR10_JGVV3_227_T01	11.4	11.1	11.5	11.1	11.1	10.6	11.1	10.8	-0.3	-0.2	-0.3	-0.5	-0.5	-0.2	0.2	0.1	-0.3	1	1	1	1	1	1	1	1	1
CHR10_JGVV3_228_T01	10.1	9.9	9.9	9.1	9.6	7.8	9.1	8.1	-1	-1.7	-0.3	-0.9	-1.8	-1	0.6	0.9	-0.8	1	9.56e-05	1	1	5.01e-05	1	1	1	1
CHR10_JGVV3_229_T01	7.5	6.9	7.4	7.2	7.5	8.6	8.1	7.1	0.5	0.2	-0.6	-0.1	1.1	-0.9	-0.5	-1.2	2	1	1	1	1	0.0644042	0.999667	1	1	0.000529046
CHR10_JGVV3_23_T01	8.3	8.1	8	7.9	7.8	7.7	7.3	7.3	-1	-0.7	-0.2	-0.1	-0.2	0	-0.2	0.1	-0.2	0.0164459	1	1	1	1	1	1	1	1
CHR10_JGVV3_230_T01	6.1	5.9	6.6	6.5	6.3	6.1	6	5.8	-0.1	-0.1	-0.3	-0.1	-0.2	-0.2	-0.2	0.1	0.1	1	1	1	1	1	1	1	1	1
CHR10_JGVV3_231_T01	5.1	5	5.3	5.1	5	5.1	4.9	4.9	-0.2	-0.2	-0.1	-0.2	0.1	-0.1	0.1	-0.2	0.1	1	1	1	1	1	1	1	1	1
CHR10_JGVV3_232_T01	5.2	4.9	5.4	4.9	5	5	5.1	4.9	-0.1	0	-0.3	-0.5	0	-0.2	0.2	-0.5	0.1	1	1	1	1	1	1	1	1	1
CHR10_JGVV3_233_T01	7.8	7.2	8	6.8	7.9	7	8.2	7.4	0.4	0.2	-0.6	-1.2	-1	-0.8	0.5	-0.2	-0.2	1	1	1	0.00204255	0.037566	1	1	1	1
CHR10_JGVV3_234_T01	10.1	11	10.7	11.5	11.3	11.9	11	11.4	0.9	0.4	0.9	0.8	0.6	0.4	0	0.3	0.1	0.00116392	1	0.00293427	0.0074993	1	1	1	1	1
CHR10_JGVV3_235_T01	12.8	12.3	12.5	12.2	12.5	12.1	12.5	12.1	-0.3	-0.2	-0.5	-0.3	-0.4	-0.4	-0.2	0.1	0	1	1	0.0198691	1	0.602579	1	1	1	1
CHR10_JGVV3_236_T01	7.8	6.9	6.9	8.6	9.8	11.7	11.1	10.8	3.3	3.8	-0.9	1.7	1.9	-0.3	-2.6	-0.2	2.3	1.33e-12	1.28e-14	1	5.09e-05	2.72e-06	1	9.54e-06	1	0.000207709
CHR10_JGVV3_237_T01	6.6	6	6.1	5.8	5.8	5.7	5.6	5.6	-1	-0.4	-0.6	-0.3	-0.2	0	-0.3	-0.1	-0.2	0.0104743	1	1	1	1	1	1	1	1
CHR10_JGVV3_239_T01	12.4	12.6	12.7	12.8	13	13	12.4	12.4	0	-0.2	0.2	0.2	0	0	0	0.1	0	1	1	1	1	1	1	1	1	1
CHR10_JGVV3_24_T01	9.8	10.7	9.6	10.3	9.6	9.8	9.1	9.7	-0.7	-1	0.9	0.7	0.3	0.6	0.1	0.4	-0.4	0.00108135	3.64e-06	7.08e-05	0.00231556	1	0.0292786	1	1	1
CHR10_JGVV3_240_T01	10.4	10.2	10.6	10.4	10.4	10.3	10.4	10.5	-0.1	0.3	-0.2	-0.2	0	0.1	-0.1	-0.1	-0.1	1	1	1	1	1	1	1	1	1
CHR10_JGVV3_241_T01	12.2	12.3	12.6	12.5	12.4	12.3	12.6	13	0.4	0.7	0.1	-0.1	-0.1	0.4	0.2	0	-0.5	0.546135	9.5e-05	1	1	1	1	1	1	1
CHR10_JGVV3_242_T01	9.1	9.5	10.3	10.3	10.2	10	10.5	10.6	1.4	1	0.5	-0.1	-0.3	0.1	0.5	0.2	-0.4	2.3e-07	0.000278098	1	1	1	1	1	1	1
CHR10_JGVV3_243_T01	11.9	11.5	11.6	11.4	11.4	11.1	11.6	11.6	-0.2	0	-0.3	-0.3	-0.3	0	-0.1	0	-0.2	1	1	1	1	1	1	1	1	1
CHR10_JGVV3_244_T01	11.7	11.7	11.5	11.4	11.3	11.2	11.2	11.5	-0.4	-0.2	0	-0.1	-0.1	0.3	0.1	0	-0.3	0.0437283	1	1	1	1	1	1	1	1
CHR10_JGVV3_245_T01	9.5	9.8	10.1	10	10	10.1	10.2	10	0.7	0.2	0.3	-0.1	0.1	-0.2	0.4	-0.1	0.3	0.38954	1	1	1	1	1	1	1	1
CHR10_JGVV3_246_T01	8.5	7.6	8	8.3	9.7	11.6	11	10.4	2.4	2.8	-1	0.4	1.9	-0.6	-1.3	-1.6	2.6	2.5e-09	6.94e-11	0.911287	1	1.11e-06	1	1	0.10982	6.05e-06
CHR10_JGVV3_247_T01	10.4	10.1	9.6	9.7	8.9	9.4	9	9.4	-1.4	-0.7	-0.3	0.1	0.5	0.4	-0.4	-0.4	0.1	5.69e-12	0.000258568	1	1	0.37792	1	1	1	1
CHR10_JGVV3_248_T01	13.8	13.7	13.7	13.8	13.7	13.6	13.6	13.6	-0.1	-0.1	0	0.1	0	0	-0.1	0.1	0	1	1	1	1	1	1	1	1	1
CHR10_JGVV3_249_T01	11.5	11.3	11.4	11.4	11.3	11.2	11.2	11.2	-0.3	0	-0.2	0.1	-0.1	0	-0.3	0.2	-0.1	1	1	1	1	1	1	1	1	1
CHR10_JGVV3_25_T01	10.2	10.6	10	10.8	11.2	10.9	10.5	10.9	0.3	0.2	0.4	0.9	-0.3	0.3	-0.4	1.2	-0.7	1	1	1	8.36e-05	1	1	1	0.00023251	1
CHR10_JGVV3_250_T01	11.9	12	11.9	12	12.2	12	11.9	11.4	0	-0.6	0.1	0.1	-0.2	-0.5	0	0.3	0.3	1	0.000185996	1	1	1	0.0122156	1	1	1
CHR10_JGVV3_251_T01	7.4	7.5	7.3	7.3	7.2	6.9	6.7	7	-0.7	-0.5	0	0	-0.4	0.3	0	0.4	-0.6	1	1	1	1	1	1	1	1	1
CHR10_JGVV3_252_T01	11.8	11.5	11.7	11.9	12.1	12	11.9	11.7	0.1	0.3	-0.3	0.2	0	-0.2	-0.6	0.2	0.1	1	1	1	1	1	1	1	1	1
CHR10_JGVV3_253_T01	11.7	11.6	11.5	11.5	11.4	11.4	11.1	11.3	-0.6	-0.3	-0.1	0	0	0.2	-0.1	0	-0.2	1	1	1	1	1	1	1	1	1
CHR10_JGVV3_254_T01	11.1	11	11.1	10.9	10.8	10.5	11.1	11	-0.1	0	-0.1	-0.2	-0.3	-0.1	0.1	0.1	-0.2	1	1	1	1	1	1	1	1	1
CHR10_JGVV3_255_T01	13.3	13.5	13	12.8	12.7	12.3	12.3	12.2	-1	-1.3	0.1	-0.2	-0.4	-0.1	0.3	0.2	-0.2	7.07e-07	1.51e-09	1	1	1	1	1	1	1
CHR10_JGVV3_256_T01	10.6	10.8	10.5	10.7	10.8	11.8	11.6	11	1	0.3	0.2	0.2	1	-0.5	0	-0.8	1.5	6.29e-05	1	1	1	0.000125685	1	1	1	1.75e-05
CHR10_JGVV3_257_T01	11.1	11.4	11.1	11.3	11.4	12.4	12.1	11.6	1	0.3	0.3	0.2	1	-0.5	0.1	-0.8	1.4	4.24e-05	1	1	1	0.00028951	1	1	1	8.38e-05
CHR10_JGVV3_258_T01	11.6	11.3	11.5	11.4	11.2	10.4	11	11	-0.7	-0.4	-0.3	-0.1	-0.8	0	-0.2	0.7	-0.7	0.778045	1	1	1	0.0866469	1	1	1	1
CHR10_JGVV3_259_T01	8.5	8.2	7.3	7.3	6.8	6.8	7.1	7.7	-1.4	-0.5	-0.3	0	0	0.6	-0.3	0	-0.7	7.85e-05	1	1	1	1	1	1	1	1
CHR10_JGVV3_26_T01	12.9	12.6	12.7	12.5	12.5	12.6	12.7	12.7	-0.2	0.1	-0.3	-0.2	0.1	0	-0.2	-0.2	0.1	1	1	1	1	1	1	1	1	1
CHR10_JGVV3_260_T01	11.1	11.3	10.6	10.9	10.4	10.7	10	10.4	-1.1	-0.9	0.2	0.4	0.3	0.5	-0.1	0	-0.1	4.18e-08	1.97e-05	1	1	1	1	1	1	1
CHR10_JGVV3_261_T01	10.5	9.9	10.1	9.4	9.8	8.9	9.3	9	-1.2	-0.9	-0.5	-0.6	-0.9	-0.3	0.1	0.3	-0.6	1.59e-07	6.44e-05	1	0.13287	0.000186465	1	1	1	1
CHR10_JGVV3_262_T01	10.6	10.2	10.4	10.2	10.4	10.4	10.5	10.4	-0.1	0.2	-0.4	-0.2	-0.1	-0.1	-0.2	-0.1	0	1	1	1	1	1	1	1	1	1
CHR10_JGVV3_263_T01	9.5	9.7	9.5	8.7	8.5	8.8	8.8	8	-0.8	-1.8	0.2	-0.9	0.3	-0.8	1.1	-1.1	1	1	0.0178658	1	1	1	1	1	1	1
CHR10_JGVV3_264_T01	9.4	9.5	9.6	8.9	8.6	8.7	9.2	8.6	-0.1	-1	0.2	-0.7	0.1	-0.7	0.8	-0.8	0.8	1	1	1	1	1	1	1	1	1
CHR10_JGVV3_265_T01	9.7	10.6	10.2	10.4	10.6	10.1	9.6	9.6	-0.1	-1	0.8	0.1	-0.5	0	0.7	0.6	-0.5	1	1	1	1	1	1	1	1	1
CHR10_JGVV3_266_T01	5.8	8.7	5.8	8.4	6.3	9	6.9	9.6	1.1	0.9	3	2.6	2.7	2.7	0.3	-0.1	0	0.0593804	1	7.04e-12	2.23e-10	8.57e-11	6.47e-11	1	1	1
CHR10_JGVV3_267_T01	12.6	13	12.9	13.2	13.1	13.2	13.4	13.7	0.7	0.7	0.4	0.3	0.1	0.3	0.1	0.2	-0.3	4.3e-06	7.77e-06	1	1	1	1	1	1	1
CHR10_JGVV3_268_T01	12	12.1	12.2	12.4	12.3	12.4	12.6	12.9	0.6	0.8	0.1	0.2	0.2	0.3	-0.1	0	-0.1	0.805034	0.0131707	1	1	1	1	1	1	1
CHR10_JGVV3_269_T01	5	4.7	4.9	4.8	5	4.5	4.8	4.6	-0.1	0	-0.3	-0.1	-0.4	-0.2	-0.1	0.3	-0.2	1	1	1	1	1	1	1	1	1
CHR10_JGVV3_270_T01	5.8	5.9	6.2	5.9	6	6	5.9	5.8	0.1	-0.1	0.1	-0.4	0	-0.1	0.5	-0.4	0.1	1	1	1	1	1	1	1	1	1
CHR10_JGVV3_271_T01	4.7	4.5	4.6	4.5	4.5	4.5	4.4	4.5	-0.2	0	-0.1	-0.1	0	0	0	-0.1	-0.1	1	1	1	1	1	1	1	1	1
CHR10_JGVV3_272_T01	10.5	10.2	10.4	10	10.3	9.8	10.3	9.8	-0.2	-0.5	-0.2	-0.4	-0.5	-0.5	0.1	0.1	0.1	1	1	1	1	1	0.371732	1	1	1
CHR10_JGVV3_273_T01	9.6	9.3	9.2	9	9.2	9.2	9.2	9	-0.3	-0.3	-0.3	-0.3	0	-0.2	-0.1	-0.3	0.3	1	1	1	1	1	1	1	1	1
CHR10_JGVV3_274_T01	7.5	6.7	6.5	6.5	6.5	7.3	6.9	9.2	-0.6	2.5	-0.8	0.1	0.8	2.3	-0.9	-0.7	-1.5	1	8.8e-05	1	1	1	0.000614636	1	1	1
CHR10_JGVV3_275_T01	5.4	5.4	5.6	5.3	5.2	5.2	5.4	5.4	0	0.1	-0.1	-0.2	0	0	0.2	-0.3	0	1	1	1	1	1	1	1	1	1
CHR10_JGVV3_276_T01	9.8	9.8	9.7	9.7	9.6	9.4	9	9.1	-0.8	-0.8	0	0	-0.2	0	0	0.2	-0.2	0.52489	0.603499	1	1	1	1	1	1	1
CHR10_JGVV3_277_T01	10.8	10.8	10.8	10.7	10.7	10.6	10.6	10.4	-0.3	-0.4	-0.1	-0.1	-0.1	-0.2	0	0	0.1	1	1	1	1	1	1	1	1	1
CHR10_JGVV3_278_T01	12	12.2	11.8	12.2	12.4	12.7	11.9	11.6	-0.1	-0.6	0.3	0.4	0.3	-0.3	-0.1	0.1	0.6	1	1	1	1	1	1	1	1	1
CHR10_JGVV3_279_T01	6.2	8.5	9.2	10.5	10.3	11	9.3	9.3	3	0.9	2.3	1.3	0.7	0.1	1	0.6	0.6	1.47e-05	1	0.00862927	1	1	1	1	1	1
CHR10_JGVV3_28_T01	12.3	11.9	12.1	11.8	11.8	11.9	12	12	-0.2	0.1	-0.4	-0.3	0	0	-0.1	-0.3	0.1	1	1	1	1	1	1	1	1	1
CHR10_JGVV3_280_T01	9.1	8.6	8.2	8	8.2	8.1	7.6	7.6	-1.6	-1	-0.6	-0.3	-0.1	0	-0.3	-0.2	-0.1	4.5e-07	0.0053088	1	1	1	1	1	1	1
CHR10_JGVV3_281_T01	10.9	10.6	10.3	10.3	9.8	9.5	9.4	9.7	-1.5	-0.9	-0.3	0	-0.3	0.3	-0.3	0.4	-0.6	2.02e-06	0.0287001	1	1	1	1	1	1	1
CHR10_JGVV3_282_T01	12.3	12.4	12.5	12.5	12.8	12.4	12.8	12.5	0.5	0.1	0.1	-0.1	-0.4	-0.3	0.2	0.3	-0.1	0.1523	1	1	1	1	1	1	1	1
CHR10_JGVV3_283_T01	11.9	12.2	12	12.2	12.4	12.6	11.6	11.8	-0.3	-0.4	0.3	0.2	0.2	0.2	0.1	0	0	1	1	1	1	1	1	1	1	1
CHR10_JGVV3_284_T01	12.4	12.5	12.3	12.6	12.7	12.7	12.1	11.9	-0.3	-0.6	0.1	0.2	0	-0.2	-0.1	0.2	0.2	1	0.169985	1	1	1	1	1	1	1
CHR10_JGVV3_285_T01	12.8	12.9	13	13	12.8	12.5	12.5	12.8	-0.3	-0.1	0.1	-0.1	-0.3	0.3	0.1	0.2	-0.6	1	1	1	1	1	1	1	1	1
CHR10_JGVV3_286_T01	10.5	9.5	9.6	9.7	9.5	10	9.3	8.8	-1.3	-0.7	-1.1	0.1	0.4	-0.5	-1.2	-0.3	0.9	0.00387138	1	0.108262	1	1	1	1	1	1
CHR10_JGVV3_287_T01	10.4	9.9	10.1	9.9	10	9.8	9.7	9.1	-0.7	-0.8	-0.5	-0.2	-0.2	-0.6	-0.3	0	0.4	0.283129	0.0524269	1	1	1	1	1	1	1
CHR10_JGVV3_288_T01	13.3	13.2	13.1	13	12.7	12.4	12.2	12.9	-1.1	-0.3	-0.1	0	-0.3	0.7	-0.1	0.2	-1	7.85e-07	1	1	1	1	0.0262666	1	1	0.0385528
CHR10_JGVV3_289_T01	6.2	6.9	6.5	6.3	6.3	6.4	5.7	5.9	-0.6	-1	0.6	-0.2	0.1	0.2	0.8	-0.3	-0.1	1	0.179359	1	1	1	1	1	1	1
CHR10_JGVV3_29_T01	12.3	11.3	11.7	10.6	10.8	9.7	10.1	9.3	-2.2	-2	-0.9	-1.1	-1.1	-0.7	0.1	0.1	-0.4	5.33e-13	7.47e-12	0.00150761	8.84e-05	1.96e-05	0.0910927	1	1	1
CHR10_JGVV3_290_T01	9	9.9	8.8	10.4	8.9	10.5	9.1	10.9	0.1	1	0.9	1.5	1.7	1.9	-0.6	-0.1	-0.2	1	2.88e-05	0.000284528	6.32e-10	8.72e-11	3.51e-12	1	1	1
CHR10_JGVV3_291_T01	8.8	8.9	8.8	8.8	9.1	9.1	8.6	8.6	-0.1	-0.4	0.2	0	0.1	-0.1	0.2	-0.1	0.1	1	1	1	1	1	1	1	1	1
CHR10_JGVV3_292_T01	5.3	4.9	5.2	5.1	5.3	5.2	5.5	5.4	0.2	0.5	-0.4	-0.1	-0.1	-0.1	-0.3	0	0	1	1	1	1	1	1	1	1	1
CHR10_JGVV3_293_T01	11.7	13.1	13.2	13.8	13.8	13.9	13.6	13.7	1.9	0.6	1.4	0.6	0.1	0.1	0.9	0.5	0	3.83e-12	0.782848	2.5e-08	1	1	1	0.961659	1	1
CHR10_JGVV3_294_T01	8.9	9.1	9.1	9.1	9.2	9.1	8.8	8.8	-0.1	-0.3	0.2	0	-0.1	-0.1	0.2	0.1	-0.1	1	1	1	1	1	1	1	1	1
CHR10_JGVV3_295_T01	8.5	7.8	7.1	6.3	6.8	6.6	6.9	6.7	-1.6	-1.1	-0.7	-0.8	-0.2	-0.2	0.1	-0.6	0	1.73e-05	0.0375111	1	1	1	1	1	1	1
CHR10_JGVV3_296_T01	12.5	12.3	12.1	11.9	11.9	11.5	11.5	11.3	-0.9	-0.9	-0.2	-0.2	-0.4	-0.2	0	0.2	-0.2	1.15e-07	1.89e-07	1	1	0.879067	1	1	1	1
CHR10_JGVV3_297_T01	9.8	9	9.7	9	9.5	8.6	9.2	9	-0.6	0	-0.8	-0.7	-0.9	-0.1	0	0.2	-0.8	0.703723	1	0.0329028	0.0466326	0.000782415	1	1	1	1
CHR10_JGVV3_298_T01	11.9	12.2	12	12.4	12	12.4	12.3	12.4	0.4	0.2	0.3	0.3	0.4	0.2	0	-0.1	0.2	1	1	1	1	1	1	1	1	1
CHR10_JGVV3_299_T01	6.8	6.4	5.9	6.2	6.3	6.5	6.8	6.1	0	-0.3	-0.4	0.3	0.3	-0.7	-0.7	0	1	1	1	1	1	1	1	1	1	1
CHR10_JGVV3_3_T01	10.9	10.4	10.3	10.2	10.3	10.1	10.4	10	-0.5	-0.3	-0.6	-0.1	-0.2	-0.4	-0.5	0.1	0.2	1	1	1	1	1	1	1	1	1
CHR10_JGVV3_30_T01	10.7	11.1	10.1	10.4	10	10.3	10.3	10.7	-0.4	-0.4	0.4	0.2	0.4	0.4	0.1	-0.1	0	1	1	1	1	1	1	1	1	1
CHR10_JGVV3_300_T01	5.4	5.4	5.7	6.2	7.5	9.3	8.7	8.1	3.3	2.6	0	0.4	1.7	-0.6	-0.4	-1.3	2.4	8.91e-11	4.3e-08	1	1	0.000617173	1	1	1	0.00125177
CHR10_JGVV3_301_T01	10.5	9.1	10.8	9.1	9.9	7.7	8.7	8	-1.8	-1	-1.5	-1.7	-2.2	-0.7	0.2	0.5	-1.5	2.54e-06	0.176528	0.000428641	2.28e-05	2.96e-08	1	1	1	0.13835
CHR10_JGVV3_302_T01	4.8	4.4	4.8	5.1	5.3	7.7	5.6	6.3	0.8	1.9	-0.4	0.4	2.4	0.7	-0.8	-2	1.6	1	3.23e-05	1	1	2.44e-07	1	1	0.0190406	0.475456
CHR10_JGVV3_303_T01	4.5	4.6	4.4	4.5	4.5	4.6	4.4	4.6	-0.1	-0.1	0.2	0.1	0.1	0.2	0	0	-0.1	1	1	1	1	1	1	1	1	1
CHR10_JGVV3_304_T01	5.4	5.7	5.9	6.1	6.7	7.8	7.7	6.9	2.3	1.3	0.3	0.2	1.1	-0.7	0.1	-1	1.9	5.14e-05	1	1	1	1	1	1	1	1
CHR10_JGVV3_305_T01	4.9	4.8	5	4.9	5	4.9	4.7	4.7	-0.2	-0.1	-0.1	-0.1	-0.1	0	0	0	-0.1	1	1	1	1	1	1	1	1	1
CHR10_JGVV3_306_T01	4.6	4.5	4.5	5	5.3	7.1	6.6	6.6	1.9	2.1	-0.1	0.4	1.8	0	-0.5	-1.4	1.8	5.03e-05	1.43e-05	1	1	0.000242017	1	1	1	0.20783
CHR10_JGVV3_307_T01	5.3	5	5.2	5.5	7	8.6	7.5	7.3	2.2	2.3	-0.3	0.4	1.6	-0.2	-0.7	-1.2	1.8	1.15e-07	2.35e-08	1	1	0.000173226	1	1	1	0.0200513
CHR10_JGVV3_308_T01	5.6	5.4	6.1	7.8	8.9	10.9	9.8	9.5	4.1	4.1	-0.2	1.7	2	-0.3	-1.9	-0.4	2.3	4.16e-16	6.21e-16	1	3.64e-05	3.56e-07	1	0.00365246	1	6.19e-05
CHR10_JGVV3_309_T01	4.9	5	5	6.8	8	10.1	8.7	8.8	3.8	3.8	0.1	1.7	2.2	0.1	-1.6	-0.4	2	2.07e-15	1.96e-15	1	6.83e-06	2.72e-08	1	0.0320051	1	0.000375071
CHR10_JGVV3_31_T01	9.2	9.2	10.8	10.7	11.4	12.4	12.6	12.3	3.4	3.1	0	-0.1	1	-0.3	0.1	-1	1.2	9.06e-14	1.49e-12	1	1	0.518819	1	1	1	1
CHR10_JGVV3_310_T01	5	4.7	4.9	5	5.4	5.4	5.4	5.4	0.4	0.8	-0.3	0.1	0	0	-0.4	0.1	-0.1	1	1	1	1	1	1	1	1	1
CHR10_JGVV3_311_T01	6.7	6.5	7.2	8.1	9.3	10.8	10.7	10	4	3.6	-0.2	0.9	1.5	-0.7	-1.1	-0.6	2.1	1.09e-12	4.41e-11	1	1	0.0432181	1	1	1	0.0282997
CHR10_JGVV3_312_T01	5.9	5.7	6.1	6	6.9	8.1	7.5	6.8	1.6	1.2	-0.2	-0.1	1.2	-0.7	-0.1	-1.3	1.9	0.237951	1	1	1	1	1	1	1	1
CHR10_JGVV3_313_T01	12.6	11.5	12.3	11.2	12.1	10.9	12.1	11	-0.5	-0.6	-1.1	-1.1	-1.2	-1.1	0.1	0.1	-0.1	1	1	1.94e-05	3.26e-06	7.99e-07	3.26e-06	1	1	1
CHR10_JGVV3_314_T01	12.5	11.6	12.4	11.2	12.2	11	12.3	11.2	-0.2	-0.4	-0.8	-1.3	-1.3	-1	0.4	0	-0.2	1	1	0.18574	9.34e-05	0.000114862	0.00849584	1	1	1
CHR10_JGVV3_315_T01	6.4	7.5	8.6	6.1	7.9	5.5	5.2	5.1	-1.2	-2.4	1.1	-2.5	-2.4	-0.1	3.6	-0.1	-2.3	0.0285771	1.49e-08	0.308464	3.48e-09	1.64e-08	1	2.71e-09	1	0.000161518
CHR10_JGVV3_316_T01	9.6	9.7	10.1	10.3	10.5	11.4	10.7	10.7	1.1	1	0.1	0.1	0.9	0	-0.1	-0.7	0.8	2.4e-06	1.29e-05	1	1	0.00052149	1	1	1	0.361503
CHR10_JGVV3_317_T01	10.6	11	10.9	11.2	11.6	11.8	11.3	11.1	0.7	0.2	0.3	0.4	0.2	-0.2	0	0.1	0.4	0.0586254	1	1	1	1	1	1	1	1
CHR10_JGVV3_318_T01	5.3	4.9	5.5	4.9	5.6	6.1	5.8	6	0.5	1.2	-0.4	-0.5	0.5	0.3	0.1	-1	0.2	1	1	1	1	1	1	1	1	1
CHR10_JGVV3_319_T01	6.2	6.2	6.4	6.7	6.6	7.2	6.8	6.7	0.6	0.5	0	0.2	0.6	-0.1	-0.3	-0.4	0.7	1	1	1	1	1	1	1	1	1
CHR10_JGVV3_32_T01	5.7	7	7.2	7.9	7.7	7.6	8.7	7.7	2.9	0.7	1.3	0.6	-0.1	-0.9	0.7	0.7	0.8	1.5e-09	1	0.132429	1	1	1	1	1	1
CHR10_JGVV3_320_T01	5.8	5.3	5.9	5.4	5.4	5.4	5.8	5.4	0	0.1	-0.5	-0.5	0	-0.3	0	-0.5	0.3	1	1	1	1	1	1	1	1	1
CHR10_JGVV3_321_T01	6.7	6.7	6.7	6.5	7.5	8.2	8.1	7.8	1.5	1.1	0.1	-0.2	0.7	-0.3	0.3	-1	1	0.0772875	1	1	1	1	1	1	1	1
CHR10_JGVV3_322_T01	5.2	5.3	5.4	5.2	5.4	5.2	5.4	5.3	0.2	0.1	0.1	-0.2	-0.2	0	0.3	0	-0.2	1	1	1	1	1	1	1	1	1
CHR10_JGVV3_323_T01	6	5.5	5.7	5.8	6.3	6.9	6.9	6.7	1	1.2	-0.5	0	0.5	-0.3	-0.5	-0.5	0.8	1	1	1	1	1	1	1	1	1
CHR10_JGVV3_324_T01	5.2	5	5.5	5.4	5.6	6.3	5.4	5.7	0.2	0.8	-0.2	-0.1	0.8	0.4	-0.1	-0.8	0.4	1	1	1	1	1	1	1	1	1
CHR10_JGVV3_325_T01	5.6	5.9	5.2	5.2	5.8	6.3	6.6	6	1	0	0.3	0	0.6	-0.7	0.3	-0.6	1.2	1	1	1	1	1	1	1	1	1
CHR10_JGVV3_327_T01	9	10.1	9.9	10.6	9.8	11	9.7	10.7	0.7	0.6	1.1	0.8	1.2	1.1	0.3	-0.4	0.1	1	1	0.014804	1	0.00358606	0.0345723	1	1	1
CHR10_JGVV3_328_T01	5	4.9	5.2	5.3	6.4	7.3	6.4	6.5	1.4	1.6	-0.1	0.1	1	0.1	-0.1	-0.9	0.8	0.0917654	0.0085475	1	1	1	1	1	1	1
CHR10_JGVV3_329_T01	5.5	5.3	5.8	4.9	6.4	6.7	7.1	6.6	1.6	1.2	-0.1	-0.9	0.3	-0.5	0.7	-1.1	0.8	1	1	1	1	1	1	1	1	1
CHR10_JGVV3_33_T01	10.8	10.6	10.4	10.1	10.3	10.1	10.6	10.3	-0.2	-0.3	-0.2	-0.3	-0.2	-0.4	0.1	-0.1	0.2	1	1	1	1	1	1	1	1	1
CHR10_JGVV3_330_T01	5.1	5.1	5.2	5.7	5.8	5.6	5.3	5.2	0.2	0.1	0	0.5	-0.2	-0.1	-0.5	0.6	-0.1	1	1	1	1	1	1	1	1	1
CHR10_JGVV3_331_T01	7.5	6.8	6.9	6.7	7.7	9.3	8.6	7.7	1.1	0.8	-0.7	-0.2	1.5	-0.9	-0.5	-1.7	2.4	1	1	1	1	0.0273308	1	1	1	0.00408241
CHR10_JGVV3_332_T01	12.4	12.4	12.4	12.3	12.3	12.3	12.4	12.4	0	0	0	0	0	0	0	0	0	1	1	1	1	1	1	1	1	1
CHR10_JGVV3_333_T01	10.5	10.1	10.6	10	10.4	9.6	10.1	9.6	-0.4	-0.5	-0.4	-0.5	-0.8	-0.5	0.1	0.3	-0.3	1	1	1	1	0.000515909	1	1	1	1
CHR10_JGVV3_334_T01	11.7	11.9	11.7	11.9	11.7	12.2	12.3	12.1	0.5	0.2	0.1	0.3	0.5	-0.1	-0.1	-0.3	0.7	0.386054	1	1	1	0.370446	1	1	1	1
CHR10_JGVV3_335_T01	11.4	11.8	10.4	10.1	10.2	11.4	11.1	10	-0.4	-1.8	0.4	-0.3	1.2	-1.1	0.7	-1.5	2.3	1	2e-06	1	1	0.0156264	0.0884638	1	0.138097	3.93e-05
CHR10_JGVV3_336_T01	9.8	10	9.4	9.8	9.8	10.2	9.4	9.6	-0.4	-0.3	0.2	0.4	0.4	0.2	-0.3	0	0.2	1	1	1	1	1	1	1	1	1
CHR10_JGVV3_337_T01	9.3	8.6	8.6	8.4	8.6	8	8.3	7.8	-1	-0.9	-0.7	-0.3	-0.6	-0.6	-0.4	0.4	-0.1	0.000115993	0.00104128	0.120893	1	0.204094	1	1	1	1
CHR10_JGVV3_338_T01	11.9	11.6	8.8	8.2	8.3	11.2	10.9	9.7	-1.1	-1.9	-0.3	-0.6	2.9	-1.2	0.3	-3.5	4.1	1	1	1	1	0.818536	1	1	1	1
CHR10_JGVV3_339_T01	8.6	9.4	6.8	6.8	6.5	8.9	8.3	8.1	-0.3	-1.3	0.7	0	2.4	-0.2	0.8	-2.5	2.6	1	1	1	1	1	1	1	1	1
CHR10_JGVV3_34_T01	12	12	12	12	12	11.7	11.8	11.7	-0.2	-0.3	0	-0.1	-0.3	-0.1	0.1	0.2	-0.2	1	1	1	1	1	1	1	1	1
CHR10_JGVV3_340_T01	9	9	9.5	11	10.5	12.8	12.9	12.9	3.9	3.9	0	1.5	2.3	0	-1.5	-0.8	2.4	1.54e-05	1.81e-05	1	1	0.318175	1	1	1	1
CHR10_JGVV3_342_T01	11.7	11.8	12.2	12.2	12.2	11.8	11.7	11.7	0	0	0.1	-0.1	-0.4	0.1	0.2	0.3	-0.5	1	1	1	1	1	1	1	1	1
CHR10_JGVV3_343_T01	6.5	6.1	6.7	6.5	6.9	7.3	7.4	6.8	0.9	0.7	-0.4	-0.2	0.4	-0.5	-0.2	-0.6	1	1	1	1	1	1	1	1	1	1
CHR10_JGVV3_344_T01	7.3	7.3	7.4	6.8	7.1	6.6	6.2	6.9	-1.1	-0.4	0	-0.6	-0.5	0.7	0.6	0	-1.2	1	1	1	1	1	1	1	1	1
CHR10_JGVV3_345_T01	13.2	13	12.9	13.1	13	12.9	12.8	12.8	-0.4	-0.2	-0.1	0.1	-0.1	0.1	-0.2	0.2	-0.1	1	1	1	1	1	1	1	1	1
CHR10_JGVV3_346_T01	13.1	13.4	13.2	13.1	12.8	12.4	12.5	12.8	-0.6	-0.6	0.3	-0.1	-0.4	0.3	0.4	0.3	-0.7	0.357321	0.194446	1	1	1	1	1	1	1
CHR10_JGVV3_347_T01	13.1	13.2	13.2	13.3	13.1	12.9	13.1	13.3	0.1	0	0.2	0.1	-0.2	0.1	0	0.4	-0.4	1	1	1	1	1	1	1	1	1
CHR10_JGVV3_349_T01	10.5	11.4	11	11.5	11	11.6	10.5	11.3	0	-0.1	0.9	0.5	0.6	0.9	0.4	-0.1	-0.2	1	1	0.00204303	1	0.843132	0.00688066	1	1	1
CHR10_JGVV3_35_T01	12	11.7	12	11.6	11.8	11.5	11.7	11.4	-0.3	-0.2	-0.3	-0.4	-0.3	-0.3	0.1	-0.1	0	1	1	1	1	1	1	1	1	1
CHR10_JGVV3_350_T01	9.3	9.5	9.1	9.6	9.5	9.7	9.2	9.1	-0.1	-0.4	0.2	0.4	0.3	-0.1	-0.3	0.2	0.4	1	1	1	1	1	1	1	1	1
CHR10_JGVV3_351_T01	14.5	14.3	13.7	13.5	13	11.8	12.1	12.4	-2.4	-1.8	-0.2	-0.1	-1.2	0.4	-0.1	1.1	-1.6	2.65e-15	1.01e-11	1	1	3.75e-07	1	1	0.0130706	2.95e-06
CHR10_JGVV3_352_T01	6.4	5.9	6.3	6	6	5.7	5.9	5.9	-0.5	-0.1	-0.5	-0.3	-0.3	-0.1	-0.2	0	-0.2	1	1	1	1	1	1	1	1	1
CHR10_JGVV3_353_T01	14.5	13.5	12.6	12.1	11.9	11.5	10.7	10.9	-3.8	-2.6	-0.9	-0.5	-0.4	0.2	-0.4	-0.1	-0.6	2.71e-12	6.12e-08	1	1	1	1	1	1	1
CHR10_JGVV3_354_T01	9.4	9.5	9.7	9.7	9.6	9.7	9.6	9.5	0.1	0	0	0	0	0	0	-0.1	0.1	1	1	1	1	1	1	1	1	1
CHR10_JGVV3_355_T01	6.3	6.3	6.1	5.8	5.6	5.6	6.1	6	-0.2	-0.3	0	-0.2	0	-0.1	0.2	-0.2	0.1	1	1	1	1	1	1	1	1	1
CHR10_JGVV3_356_T01	8.6	9.3	9.4	9.7	9.5	9.9	9.7	9.9	1.2	0.7	0.7	0.3	0.4	0.2	0.4	-0.1	0.2	6.59e-08	0.01853	0.00815859	1	1	1	1	1	1
CHR10_JGVV3_357_T01	5	5.1	5	5.2	5.3	4.9	5	4.8	0	-0.3	0.2	0.2	-0.4	-0.2	0	0.6	-0.3	1	1	1	1	1	1	1	1	1
[truncated: 27,551 more rows]
