# Supplementary material for: Heterografting with nonself rootstocks induces genes involved in stress responses at the graft interface when compared with autografted controls
Source: J Exp Bot. 2014 Apr 1;65(9):2473–81. doi: 10.1093/jxb/eru145 (PMC4036518; doi:10.1093/jxb/eru145)
Supplement: Supplementary Data [file supp_eru145_jexbot120600_file003.xlsx]

## Sheet: Requête1
		Difference in gene expression between the graft interfaces of CS/RG and CS/CS					MAPMAN Ontology and Annotation
Array Identifier	Cluster number	3 d after grafting	7 d after grafting	14 d after grafting	28 d after grafting	Gene name	BINCODE	BINNAME	Description
CHR15_JGVV48_119_T01	1	3.8	0.8	0.4	-0.4	VIT_15s0048g01750	10.5.1	cell wall.cell wall proteins.AGPs	"similar to GB|AAK55685.1|14190409|AF378882 AT3g60900/T4C21_310 {Arabidopsis thaliana} (exp=-1; wgp=0; cg=0), partial (85%)"
CHR9_JGVV70_40_T01	1	3.4	0.4	0.2	-0.6	VIT_09s0070g00480	10.5.3	cell wall.cell wall proteins.LRR	similar to GP|9279698|dbj|BAB01255.1 extensin protein-like {Arabidopsis thaliana}, partial (49%)
CHR3_JGVV91_78_T01	1	2.8	0.5	0.5	-0.3	VIT_03s0091g00420	10.5.3	cell wall.cell wall proteins.LRR	similar to UP|Q39789_GOSHI (Q39789) Proline-rich cell wall protein, partial (40%)
CHR1_JGVV127_6_T01	1	2.4	0.2	1.1	-0.2	VIT_01s0127g00850	10.6.3	cell wall.degradation.pectate lyases and polygalacturonases	weakly similar to GP|15912221|gb|AAL08244.1 At1g70370/F17O7_9 {Arabidopsis thaliana}, partial (30%)
CHR4_JGVV8_381_T01	1	2.2	-0.2	0.3	0.4	VIT_04s0008g04040	10.6.3	cell wall.degradation.pectate lyases and polygalacturonases	weakly similar to UP|Q4VT47_VITVI (Q4VT47) RD22-like protein, partial (48%)
CHR4_JGVV8_383_T01	1	3.9	-0.1	0.3	0.3	VIT_04s0008g04060	10.6.3	cell wall.degradation.pectate lyases and polygalacturonases	weakly similar to UP|Q4VT47_VITVI (Q4VT47) RD22-like protein, partial (48%)
CHR11_JGVV52_57_T01	1	3.3	1.4	-0.6	2.4	VIT_11s0052g01250	10.7	cell wall.modification	similar to UP|Q8S902_SOYBN (Q8S902) Syringolide-induced protein 19-1-5, partial (86%)
CHR13_JGVV67_65_T01	1	3.9	0.2	0.5	-0.4	VIT_13s0067g02930	10.7	cell wall.modification	UP|Q84US7_9ROSI (Q84US7) Expansin, complete
CHR1_JGVV150_46_T01	1	2.8	0.5	0.4	-0.2	VIT_01s0150g00460	10.7	cell wall.modification	xyloglucan endotransglycosylase XET2 [Vitis vinifera]
CHR2_JGVV87_58_T01	1	1.6	0.4	-0.1	0.4	VIT_02s0087g00400	10.8.2	cell wall.pectin*esterases.acetyl esterase	similar to UP|Q41695_PHAAU (Q41695) Pectinacetylesterase precursor, partial (98%)
CHR9_JGVV2_21_T01	1	3.3	0.8	0.5	0.1	VIT_09s0002g00320	10.8.1	cell wall.pectin*esterases.PME	similar to UP|PME3_CITSI (P83948) Pectinesterase-3 precursor (Pectin methylesterase 3) (PE 3) , partial (36%)
CHRUN_JGVV322_1_T01	1	2.1	-0.1	0.3	-0.4	VIT_00s0322g00010	31.3	cell.cycle
CHR6_JGVV9_154_T01	1	1.9	0.7	0.6	0.2	VIT_06s0009g02020	31.1	cell.organisation	homologue to UP|TBB4_ORYSA (P45960) Tubulin beta-4 chain (Beta-4 tubulin), complete
CHR11_GSVIVT00029292001_T01	1	4	1.8	1.2	1	VIT_11s0052g00250	33.99	development.unspecified
CHR18_JGVV1_194_T01	1	3.9	-0.1	-0.1	-1.1	VIT_18s0001g03180	33.99	development.unspecified	weakly similar to UP|O80638_ARATH (O80638) Nodulin-like protein (At2g39510), partial (60%)
CHR14_JGVV66_151_T01	1	1.7	-0.1	0	0	VIT_14s0066g01650	33.99	development.unspecified	weakly similar to UP|Q94JU2_ARATH (Q94JU2) AT3g28050/MMG15_6, partial (69%)
CHR10_JGVV71_32_T01	1	2.7	0.6	0.5	-0.4	VIT_10s0071g00860	28.2	DNA.repair	"similar to GB|BAB02490.1|9294409|AB025629 polygalacturonase inhibitor-like protein {Arabidopsis thaliana} (exp=0; wgp=1; cg=0), partial (94%)"
CHR7_JGVV31_288_T01	1	2.1	0.9	0.5	0.1	VIT_07s0031g03220	28.99	DNA.unspecified	similar to UP|Q2Q0V7_CUCPE (Q2Q0V7) Patellin 1, partial (54%)
CHR1_JGVV26_54_T01	1	1.7	0.7	0.1	0.2	VIT_01s0026g02190	17.1.3	hormone metabolism.abscisic acid.induced-regulated-responsive-activated	similar to UP|HA22C_ARATH (Q9S784) HVA22-like protein c (AtHVA22c), partial (24%)
CHR4_JGVV8_175_T01	1	1.9	0	-0.1	1.2	VIT_04s0008g01880	17.4.1	hormone metabolism.cytokinin.synthesis-degradation	similar to UP|CKX7_ARATH (Q9FUJ1) Cytokinin dehydrogenase 7 (Cytokinin oxidase 7) (CKO7) (AtCKX7) (AtCKX5) , partial (50%)
CHR13_JGVV64_33_T01	1	3.3	0.6	0.8	0.1	VIT_13s0064g01500	17.7.1.2	hormone metabolism.jasmonate.synthesis-degradation.lipoxygenase	similar to UP|Q8W418_9ROSI (Q8W418) Lipoxygenase, partial (33%)
CHR13_JGVV64_35_T01	1	4.8	0.5	0.8	0.1	VIT_13s0064g01480	17.7.1.2	hormone metabolism.jasmonate.synthesis-degradation.lipoxygenase	similar to UP|Q96573_LYCES (Q96573) Lipoxygenase , partial (54%)
CHR13_JGVV64_34_T01	1	3.8	0.5	0.7	0.2	VIT_13s0064g01490	17.7.1.2	hormone metabolism.jasmonate.synthesis-degradation.lipoxygenase	similar to UP|Q96573_LYCES (Q96573) Lipoxygenase , partial (54%)
CHR13_JGVV84_23_T01	1	1.7	0	-0.2	-0.1	VIT_13s0084g00240	11.8	lipid metabolism.\'exotics\' (steroids, squalene etc)	weakly similar to UP|Q8L5A7_ARATH (Q8L5A7) Steroid sulfotransferase-like protein (At5g07010), partial (75%)
CHR7_JGVV31_51_T01	1	3.5	1.4	0.4	1.6	VIT_07s0031g00570	11.9.2.1	lipid metabolism.lipid degradation.lipases.triacylglycerol lipase	homologue to GP|29898489|gb|AAP11762.1 Lipase {Bacillus cereus ATCC 14579}, partial (5%)
CHR7_JGVV5_387_T01	1	3.2	0.9	0.7	0	VIT_07s0005g04130	26.13	misc.acid and other phosphatases	"weakly similar to GB|AAM10257.1|20148733|AY081695 vegetative storage protein-like {Arabidopsis thaliana} (exp=-1; wgp=0; cg=0), partial (64%)"
CHR18_JGVV122_40_T01	1	4.6	1.3	0.7	0.1	VIT_18s0122g00980	26.4	misc.beta 1,3 glucan hydrolases	"similar to RF|NP_178637.2|30678225|NM_126593 hydrolase, hydrolyzing O-glycosyl compounds {Arabidopsis thaliana} (exp=-1; wgp=0; cg=0), partial (95%)"
CHR18_JGVV1_715_T01	1	3.4	2.9	0.4	1.2	VIT_18s0001g10500	26.1	misc.cytochrome P450
CHR10_JGVV92_6_T01	1	4.3	0.1	-0.4	-0.1	VIT_10s0092g00070	26.1	misc.cytochrome P450	similar to UP|Q2MJ20_MEDTR (Q2MJ20) Cytochrome P450 monooxygenase CYP716A, partial (56%)
CHR18_JGVV1_1021_T01	1	3.2	2.6	1.1	3	VIT_18s0001g13790	26.1	misc.cytochrome P450	weakly similar to UP|Q2MJ14_MEDTR (Q2MJ14) Cytochrome P450 monooxygenase CYP83C, partial (56%)
CHR15_JGVV48_135_T01	1	2.1	0.3	0.1	0.2	VIT_15s0048g01570	26.1	misc.cytochrome P450	weakly similar to UP|Q8VWZ7_CATRO (Q8VWZ7) Geraniol 10-hydroxylase , partial (44%)
CHR7_JGVV255_9_T01	1	3	2	0.1	1.2	VIT_07s0255g00090	26.1	misc.cytochrome P450	weakly similar to UP|Q9SZ46_ARATH (Q9SZ46) Cytochrome P450-like protein, partial (61%)
CHR16_PDVV115_44_T01	1	3.9	1	0.4	0.6	VIT_16s0115g00490	26.3	misc.gluco-, galacto- and mannosidases
CHR4_JGVV23_28_T01	1	3.2	2.2	2.4	0.8	VIT_04s0023g03650	26.3	misc.gluco-, galacto- and mannosidases	similar to UP|P94078_ARATH (P94078) Alpha-mannosidase (AT3g26720/MLJ15_12), partial (28%)
CHRUN_JGVV285_7_T01	1	2.2	0.7	0.1	0	VIT_00s0285g00080	26.3	misc.gluco-, galacto- and mannosidases	similar to UP|Q5I190_PRUPE (Q5I190) Beta-galactosidase, partial (98%)
CHRUN_JGVV827_1_T01	1	2.1	0.3	0	-0.3	VIT_00s0827g00010	26.3	misc.gluco-, galacto- and mannosidases	similar to UP|Q5I190_PRUPE (Q5I190) Beta-galactosidase, partial (98%)
CHRUN_GSVIVT00005489001_T01	1	2.2	1	0.6	0.9	VIT_00s1803g00010	26.3	misc.gluco-, galacto- and mannosidases	similar to UP|Q5I190_PRUPE (Q5I190) Beta-galactosidase, partial (98%)
CHR5_JGVV29_107_T01	1	2.7	0.5	-0.1	0	VIT_05s0029g00090	26.3	misc.gluco-, galacto- and mannosidases	similar to UP|Q5I190_PRUPE (Q5I190) Beta-galactosidase, partial (98%)
CHR18_JGVV1_968_T01	1	3.3	1.1	0.4	-0.4	VIT_18s0001g13230	26.3	misc.gluco-, galacto- and mannosidases	similar to UP|Q5I190_PRUPE (Q5I190) Beta-galactosidase, partial (98%)
CHR1_JGVV26_125_T01	1	2.8	2.4	0.4	0	VIT_01s0026g01340	26.9	misc.glutathione S transferases	similar to UP|Q9M6R4_GOSHI (Q9M6R4) Glutathione S-transferase, partial (76%)
CHR5_JGVV51_25_T01	1	4.8	3.3	0.3	1.5	VIT_05s0051g00310	26.9	misc.glutathione S transferases	weakly similar to UP|Q8H9E5_CUCMA (Q8H9E5) Glutathione S-transferase, partial (74%)
CHR2_JGVV154_7_T01	1	3	1	0.6	0	VIT_02s0154g00080	26.7	misc.oxidases - copper, flavone etc	"similar to RF|NP_192979.1|15234551|NM_117312 SKU5; copper ion binding {Arabidopsis thaliana} (exp=-1; wgp=0; cg=0), partial (67%)"
CHR3_JGVV38_115_T01	1	1.8	0.5	1.1	-1	VIT_03s0038g03570	26.7	misc.oxidases - copper, flavone etc	similar to UP|Q40473_TOBAC (Q40473) PS60 protein precursor, partial (80%)
CHR5_JGVV94_101_T01	1	2.2	1.2	-0.2	-0.2	VIT_05s0094g01120	26.7	misc.oxidases - copper, flavone etc	similar to UP|Q9SLN8_TOBAC (Q9SLN8) Allyl alcohol dehydrogenase, complete
CHR11_JGVV16_468_T01	1	2.9	2.9	1.3	2.1	VIT_11s0016g05230	26.7	misc.oxidases - copper, flavone etc	weakly similar to UP|Q9LTB4_ARATH (Q9LTB4) NADP-dependent oxidoreductase-like (At5g38000), partial (41%)
CHR8_JGVV58_47_T01	1	1.8	5	1.1	1.4	VIT_08s0058g00990	26.12	misc.peroxidases	weakly similar to UP|Q4W2V5_PICAB (Q4W2V5) Peroxidase precursor , partial (79%)
CHR11_JGVV16_523_T01	1	3.8	1.4	0.6	-0.3	VIT_11s0016g05830	26.21	misc.protease inhibitor_seed storage_lipid transfer protein (LTP) family protein	"weakly similar to RF|NP_188851.2|42565109|NM_113109 CWLP (CELL WALL-PLASMA MEMBRANE LINKER PROTEIN); lipid binding {Arabidopsis thaliana} (exp=-1; wgp=0; cg=0), partial (60%)"
CHR19_JGVV14_407_T01	1	3.3	2.6	0.9	2	VIT_19s0014g04610	35.3	not assigned.new
CHR6_JGVV61_25_T01	1	1.4	-0.1	0.6	0.1	VIT_06s0061g01370	35.3	not assigned.new	similar to UP|Q9LUT6_ARATH (Q9LUT6) Gb|AAD32889.1, partial (77%)
CHRUN_JGVV822_1_T01	1	2.3	-0.6	0.6	-1.1	VIT_00s0822g00010	35.1	not assigned.no ontology
CHR10_JGVV3_21_T01	1	2.4	0.1	0	-0.2	VIT_10s0003g00220	35.1	not assigned.no ontology	similar to UP|Q41255_PYRCO (Q41255) Arabinogalactan-protein, partial (13%)
CHR1_JGVV26_132_T01	1	2.5	1	1.9	-0.6	VIT_01s0026g01250	35.2	not assigned.unknown
CHR2_JGVV236_2_T01	1	2.5	0.7	0.3	0.1	VIT_02s0236g00020	35.2	not assigned.unknown
CHR2_JGVV236_6_T01	1	2	0.4	0	-0.2	VIT_02s0236g00060	35.2	not assigned.unknown
CHR3_JGVV88_5_T01	1	2.7	2	0.4	0	VIT_03s0088g01240	35.2	not assigned.unknown
CHR5_JGVV20_264_T01	1	1.7	0.5	0.3	0.6	VIT_05s0020g02830	35.2	not assigned.unknown
CHR10_JGVV3_98_T01	1	3	1	0.1	0.5	VIT_10s0003g01070	35.2	not assigned.unknown
CHR15_JGVV24_52_T01	1	1.9	0.1	0.5	0.7	VIT_15s0024g01210	35.2	not assigned.unknown
CHR13_JGVV67_179_T01	1	3	0.5	1.4	-0.2	VIT_13s0067g01180	35.2	not assigned.unknown	similar to UP|Q7XJL3_ARATH (Q7XJL3) At2g40150 protein, partial (60%)
CHR14_JGVV83_22_T01	1	3.9	-0.3	1.1	0.2	VIT_14s0083g00250	35.2	not assigned.unknown	weakly similar to UP|O22612_PEA (O22612) Dormancy-associated protein, partial (19%)
CHR14_GSVIVT00036462001_T01	1	3.6	0.7	1.6	-0.5	VIT_14s0083g00290	35.2	not assigned.unknown	weakly similar to UP|O22612_PEA (O22612) Dormancy-associated protein, partial (19%)
CHR12_JGVV28_250_T01	1	1.9	-0.1	-0.4	0.4	VIT_12s0028g01360	35.2	not assigned.unknown	weakly similar to UP|Q67XC4_ARATH (Q67XC4) MRNA, complete cds, clone: RAFL25-45-N18, partial (82%)
CHR2_JGVV236_3_T01	1	1.9	-0.2	-0.1	-0.2	VIT_02s0236g00030	35.2	not assigned.unknown	weakly similar to UP|Q9DVW0_9BACU (Q9DVW0) PxORF73 peptide, partial (15%)
CHR14_JGVV171_16_T01	1	1.9	1.2	1.4	-0.1	VIT_14s0171g00180	35.2	not assigned.unknown	weakly similar to UP|Q9FMT0_ARATH (Q9FMT0) Receptor protein kinase-like protein, partial (4%)
CHR6_JGVV9_212_T01	1	1.5	0	0.9	-0.3	VIT_06s0009g01320	21.2.1	redox.ascorbate and glutathione.ascorbate	similar to UP|ASO_TOBAC (Q40588) L-ascorbate oxidase precursor (Ascorbase) (ASO) , partial (37%)
CHR5_JGVV20_53_T01	1	3.8	1.8	3.1	0.6	VIT_05s0020g00600	21.5	redox.peroxiredoxin	similar to UP|Q6E2Z6_MEDTR (Q6E2Z6) 1-cys peroxiredoxin, complete
CHR3_JGVV38_31_T01	1	1.7	0.7	0.6	0.3	VIT_03s0038g04450	27.3.35	RNA.regulation of transcription.bZIP transcription factor family	similar to UP|Q8GTZ1_CAPCH (Q8GTZ1) BZIP transcription factor, partial (64%)
CHR13_JGVV84_72_T01	1	3.6	1.2	0.4	-0.1	VIT_13s0084g00820	27.3.99	RNA.regulation of transcription.unclassified	similar to UP|Q9FL43_ARATH (Q9FL43) Nucleoid DNA-binding-like protein, partial (90%)
CHR1_JGVV11_312_T01	1	2.4	1.4	0.3	1.7	VIT_01s0011g03480	16.8.3	secondary metabolism.flavonoids.dihydroflavonols	"similar to RF|NP_177021.1|15221433|NM_105525 oxidoreductase {Arabidopsis thaliana} (exp=-1; wgp=0; cg=0), partial (98%)"
CHR7_JGVV31_123_T01	1	4	0.9	-0.4	1.3	VIT_07s0031g01380	16.8.3.3	secondary metabolism.flavonoids.dihydroflavonols.flavonoid 3\'-monooxygenase	homologue to UP|Q2UYU6_VITVI (Q2UYU6) Flavonoid-3\'-hydroxylase, complete
CHR2_JGVV33_20_T01	1	1.9	1	1.4	-0.7	VIT_02s0033g00260	16.8.5	secondary metabolism.flavonoids.isoflavonols	UP|Q3KN72_VITVI (Q3KN72) Isoflavone reductase-like protein 1, complete
CHRUN_JGVV450_1_T01	1	2.7	-0.2	-0.4	-0.4	VIT_00s0450g00010	16.1.5	secondary metabolism.isoprenoids.terpenoids
CHR8_JGVV7_205_T01	1	6.1	4.6	4.3	2.1	VIT_08s0007g06860	16.1.5	secondary metabolism.isoprenoids.terpenoids	UP|Q6PWU2_VITVI (Q6PWU2) Terpenoid synthase, complete
CHR12_JGVV59_256_T01	1	4.4	3.8	4	1	VIT_12s0059g02710	16.1.5	secondary metabolism.isoprenoids.terpenoids	UP|Q6PWU2_VITVI (Q6PWU2) Terpenoid synthase, complete
CHR12_JGVV59_257_T01	1	7.6	5.8	4	0.8	VIT_12s0059g02720	16.1.5	secondary metabolism.isoprenoids.terpenoids	UP|Q6PWU2_VITVI (Q6PWU2) Terpenoid synthase, complete
CHR11_JGVV52_71_T01	1	2.4	1.1	0	0.9	VIT_11s0052g01110	16.2.1.3	secondary metabolism.phenylpropanoids.lignin biosynthesis.4CL	similar to UP|Q9LL50_RUBID (Q9LL50) 4-coumarate:coA ligase 2 , partial (97%)
CHR7_JGVV31_48_T01	1	3	1.1	0.8	0	VIT_07s0031g00540	30.8	signalling.misc	"similar to RF|NP_201508.1|15240191|NM_126107 RALFL34 (RALF-LIKE 34) {Arabidopsis thaliana} (exp=-1; wgp=0; cg=0), partial (50%)"
CHR12_JGVV59_246_T01	1	2.4	0	-0.4	0.3	VIT_12s0059g02590	30.2.99	signalling.receptor kinases.misc
CHR7_JGVV5_573_T01	1	2.3	0.5	0.2	-0.8	VIT_07s0005g06500	30.2.99	signalling.receptor kinases.misc	similar to UP|Q9MA13_ARATH (Q9MA13) F20B17.5, partial (23%)
CHR16_JGVV98_150_T01	1	3.2	1.7	2	1.2	VIT_16s0098g00400	30.2.99	signalling.receptor kinases.misc	weakly similar to UP|Q9FF29_ARATH (Q9FF29) Receptor serine/threonine kinase, partial (35%)
CHR11_JGVV149_34_T01	1	2.9	4.6	-0.1	-0.1	VIT_11s0149g00380	20.1.7	stress.biotic.PR-proteins	"similar to RF|NP_193716.1|15235200|NM_118101 hydrolase, hydrolyzing O-glycosyl compounds {Arabidopsis thaliana} (exp=-1; wgp=0; cg=0), partial (47%)"
CHR5_JGVV94_23_T01	1	5.8	2.5	0.5	0.5	VIT_05s0094g00270	20.1.7	stress.biotic.PR-proteins	similar to UP|Q7XB39_VITVI (Q7XB39) Class IV chitinase, partial (95%)
CHR5_JGVV94_24_T01	1	5.2	1.9	0.6	0.6	VIT_05s0094g00280	20.1.7	stress.biotic.PR-proteins	similar to UP|Q7XB39_VITVI (Q7XB39) Class IV chitinase, partial (95%)
CHR5_JGVV94_29_T01	1	3.1	-0.7	-0.9	-0.5	VIT_05s0094g00330	20.1.7	stress.biotic.PR-proteins	UP|O24530_VITVI (O24530) Class IV endochitinase , complete
CHR7_JGVV5_90_T01	1	3.5	1.2	1.3	0.8	VIT_07s0005g00930	20.1.7	stress.biotic.PR-proteins	UP|Q9FS42_VITVI (Q9FS42) Pathogenesis-related protein 10, complete
CHR3_GSVIVT00037003001_T01	1	2.5	1.2	1	0.2	VIT_03s0088g00840	20.1.7.6	stress.biotic.PR-proteins.proteinase inhibitors	weakly similar to UP|Q9LMB7_ARATH (Q9LMB7) F14D16.26, partial (14%)
CHR3_JGVV38_302_T01	1	3.3	3.1	1.3	1.7	VIT_03s0038g01520	20.1.2	stress.biotic.receptors
CHR15_GSVIVT00026863001_T01	1	4	2.1	1.3	1.7	VIT_15s0046g03230	20.1.2	stress.biotic.receptors
CHR1_JGVV146_30_T01	1	2.6	3.4	0.3	0.4	VIT_01s0146g00340	20.1.2	stress.biotic.receptors	homologue to UP|Q84N26_9ROSI (Q84N26) Leucine-rich repeat protein, partial (87%)
CHR3_GSVIVT00015659001_T01	1	2.8	1.1	0.1	0.1	VIT_03s0017g00510	20.1.2	stress.biotic.receptors	weakly similar to GP|3894385|gb|AAC78592.1| Hcr2-0A {Lycopersicon esculentum}, partial (16%)
CHR7_JGVV151_62_T01	1	5.1	4.4	2.1	1.7	VIT_07s0151g00130	19.99	tetrapyrrole synthesis.unspecified	similar to UP|CLH2_ARATH (Q9M7I7) Chlorophyllase-2, chloroplast precursor (AtCLH2) (Chlorophyll-chlorophyllido hydrolase 2) (Chlase 2) , partial (79%)
CHRUN_JGVV625_2_T01	1	2.5	-0.8	0.9	-0.9	VIT_00s0625g00020	34.16	transport.ABC transporters and multidrug resistance systems	weakly similar to UP|Q6X4V5_GOSHI (Q6X4V5) ABC transporter, partial (40%)
CHR6_JGVV4_521_T01	1	2.5	1	0.5	0.1	VIT_06s0004g02850	34.19.1	transport.Major Intrinsic Proteins.PIP	UP|Q2HZF5_VITVI (Q2HZF5) Aquaporin PIP2, complete
CHR10_JGVV116_96_T01	2	-0.2	1.7	1.8	0.3	VIT_10s0116g01670	13.1.6.3.1	amino acid metabolism.synthesis.aromatic aa.phenylalanine.arogenate dehydratase_prephenate dehydratase	homologue to UP|Q6JJ29_IPOTF (Q6JJ29) Prephenate dehydratase, partial (81%)
CHR3_JGVV63_218_T01	2	1.4	1.2	2.8	-0.1	VIT_03s0063g02340	10.6.3	cell wall.degradation.pectate lyases and polygalacturonases	"weakly similar to GB|CAE02618.1|38567637|OSA575668 RAFTIN1 protein {Oryza sativa (japonica cultivar-group)} (exp=-1; wgp=0; cg=0), partial (13%)"
CHR1_JGVV137_59_T01	2	-0.7	1.9	4.4	0.7	VIT_01s0137g00240	10.6.3	cell wall.degradation.pectate lyases and polygalacturonases	similar to UP|Q4JLV6_GOSHI (Q4JLV6) Pectate lyase, partial (96%)
CHR8_JGVV7_809_T01	2	1	1.3	1.6	0.3	VIT_08s0007g00440	10.7	cell wall.modification	similar to UP|Q49QW6_9ROSI (Q49QW6) Expansin, partial (96%)
CHR7_JGVV151_33_T01	2	0.2	1.2	4.2	0.4	VIT_07s0151g00640	33.1	development.storage proteins	weakly similar to UP|Q8S4P9_CORAV (Q8S4P9) 48-kDa glycoprotein precursor, partial (52%)
CHR8_PDVV58_122_T01	2	0.2	1.3	1.7	1.2	VIT_08s0058g00090	28.2	DNA.repair	"similar to GB|BAB02490.1|9294409|AB025629 polygalacturonase inhibitor-like protein {Arabidopsis thaliana} (exp=0; wgp=1; cg=0), partial (94%)"
CHR16_JGVV50_46_T01	2	1	1	2.2	0.1	VIT_16s0050g02320	28.1	DNA.synthesis_chromatin structure	similar to UP|Q9FGV0_ARATH (Q9FGV0) Gb|AAD48967.1, partial (12%)
CHR7_JGVV31_199_T01	2	1.4	1.3	1.4	0.1	VIT_07s0031g02200	17.2.2	hormone metabolism.auxin.signal transduction	weakly similar to UP|Q9FKY4_ARATH (Q9FKY4) Gb|AAD32907.1, partial (40%)
CHRUN_JGVV253_13_T01	2	1.8	2.5	2.8	1	VIT_00s0253g00140	17.8.2	hormone metabolism.salicylic acid.signal transduction	similar to UP|Q6RYA0_TOBAC (Q6RYA0) Salicylic acid-binding protein 2, partial (56%)
CHR2_JGVV25_338_T01	2	0	1.4	2.1	1.6	VIT_02s0025g03660	11.1.8	lipid metabolism.FA synthesis and FA elongation.acyl coa ligase	similar to UP|Q9SMT7_ARATH (Q9SMT7) 4-coumarate-CoA ligase-like protein (Adenosine monophosphate binding protein 3 AMPBP3), partial (92%)
CHR16_JGVV98_17_T01	2	0	1.4	1.3	1.1	VIT_16s0098g01780	2.1.2.2	major CHO metabolism.synthesis.starch.starch synthase	similar to UP|Q75T80_PHAVU (Q75T80) Starch synthase I precursor , partial (53%)
CHRUN_JGVV230_4_T01	2	-0.1	1.1	2.3	0.5	VIT_00s0230g00080	15.2	metal handling.binding, chelation and storage	"similar to RF|NP_568449.1|18420811|NM_122366 copper ion binding {Arabidopsis thaliana} (exp=-1; wgp=0; cg=0), partial (72%)"
CHR4_JGVV8_77_T01	2	2.2	3.9	4.3	0.5	VIT_04s0008g00870	26.13	misc.acid and other phosphatases
CHR9_JGVV2_42_T01	2	0.6	1.5	2.4	-0.5	VIT_09s0002g00570	26.28	misc.GDSL-motif lipase	weakly similar to UP|Q7Y055_CHERU (Q7Y055) GDSL-lipase, partial (34%)
CHR12_JGVV55_79_T01	2	-0.1	5.8	4.1	3.2	VIT_12s0055g01010	26.12	misc.peroxidases
CHR12_JGVV55_81_T01	2	0	2.4	1.4	1.1	VIT_12s0055g01030	26.12	misc.peroxidases
CHR8_JGVV7_597_T01	2	-0.2	1.4	3.9	1.1	VIT_08s0007g02720	26.22	misc.short chain dehydrogenase_reductase (SDR)
CHR8_JGVV32_28_T01	2	0	2.4	2.8	1.2	VIT_08s0032g00340	35.3	not assigned.new
CHR10_JGVV116_118_T01	2	0.3	1.5	2.5	0.3	VIT_10s0116g01900	35.3	not assigned.new
CHR14_JGVV68_33_T01	2	0.7	1.9	3.4	1.4	VIT_14s0068g00370	35.3	not assigned.new
CHR15_GSVIVT00019337001_T01	2	1	0.9	2.9	0.6	VIT_15s0024g00550	35.3	not assigned.new
CHR8_GSVIVT00025590001_T01	2	-0.3	1.4	4.6	0.4	VIT_08s0040g02770	35.3	not assigned.new	similar to UP|Q3E936_ARATH (Q3E936) Protein At5g26230, partial (35%)
CHRUN_JGVV471_2_T01	2	1.1	1.5	2.1	-1.1	VIT_00s0471g00020	35.1	not assigned.no ontology
CHR3_JGVV91_113_T01	2	1.5	3.1	2.2	1.6	VIT_03s0091g00060	35.1	not assigned.no ontology
CHRUN_JGVV220_16_T01	2	1.2	1.4	1.5	-0.2	VIT_00s0220g00180	35.1	not assigned.no ontology	similar to UP|Q8L7S6_ARATH (Q8L7S6) At1g65600/F5I14_13, partial (44%)
CHR3_JGVV17_134_T01	2	0	1.6	2.3	0	VIT_03s0017g02240	35.1	not assigned.no ontology	similar to UP|Q9SAK1_ARATH (Q9SAK1) T8K14.10, partial (22%)
CHRUN_JGVV179_3_T01	2	0.1	2.6	3	0.6	VIT_00s0179g00040	35.2	not assigned.unknown
CHR5_JGVV20_476_T01	2	0.3	3.2	0	1.1	VIT_05s0020g05040	35.2	not assigned.unknown
CHR8_JGVV7_695_T01	2	0.6	1	2.1	0.1	VIT_08s0007g01650	35.2	not assigned.unknown
CHR10_JGVV3_308_T01	2	-0.2	1.7	2	-0.3	VIT_10s0003g03400	35.2	not assigned.unknown
CHR10_JGVV3_309_T01	2	0.1	1.7	2.2	0.1	VIT_10s0003g03410	35.2	not assigned.unknown
CHR13_JGVV158_39_T01	2	1.2	1	1.9	0.4	VIT_13s0158g00420	35.2	not assigned.unknown
CHR14_JGVV66_4_T01	2	0	2.3	1.5	-0.3	VIT_14s0066g00050	35.2	not assigned.unknown
CHR8_JGVV7_378_T01	2	1.5	2	2.3	0.5	VIT_08s0007g05010	35.2	not assigned.unknown	similar to UP|Q3EBL7_ARATH (Q3EBL7) Protein At2g36885, partial (64%)
CHRUN_JGVV256_1_T01	2	2.5	1.2	2.3	0.5	VIT_00s0256g00010	35.2	not assigned.unknown	weakly similar to UP|Q6ERI3_ORYSA (Q6ERI3) Ankyrin repeat family protein-like, partial (6%)
CHRUN_JGVV256_2_T01	2	1.8	1.2	2	0.3	VIT_00s0256g00020	35.2	not assigned.unknown	weakly similar to UP|Q6ERI3_ORYSA (Q6ERI3) Ankyrin repeat family protein-like, partial (6%)
CHR1_JGVV127_15_T01	2	2.4	1.9	2.7	0.8	VIT_01s0127g00750	22.2.1	polyamine metabolism.degradation.polyamin oxidase	"weakly similar to GB|1B37_A|6730082|1B37_A Chain A, A 30 Angstrom U-Shaped Catalytic Tunnel In The Crystal Structure Of Polyamine Oxidase. {Zea mays} (exp=-1; wgp=0; cg=0), partial (57%)"
CHR1_JGVV127_11_T01	2	1.1	4.1	3.2	0.5	VIT_01s0127g00800	22.2.1	polyamine metabolism.degradation.polyamin oxidase	weakly similar to UP|Q93WM8_HORVU (Q93WM8) Flavin containing polyamine oxidase precursor, partial (57%)
CHR11_JGVV52_101_T01	2	-0.1	1.3	3.2	0.3	VIT_11s0052g00750	29.5.5	protein.degradation.serine protease	weakly similar to UP|Q33BK5_ORYSA (Q33BK5) Serine carboxypeptidase, partial (17%)
CHR13_JGVV47_73_T01	2	0	1.3	2.4	0.2	VIT_13s0047g00200	29.5.1	protein.degradation.subtilases	"similar to UP|Q9LVJ1_ARATH (Q9LVJ1) Cucumisin-like serine protease; subtilisin-like protease (At3g14067), partial (68%)"
CHR3_JGVV63_17_T01	2	-0.2	1.4	2.1	0.1	VIT_03s0063g00180	29.5.11.4.2	protein.degradation.ubiquitin.E3.RING	"similar to RF|NP_566632.1|18402223|NM_112825 ubiquitin-protein ligase {Arabidopsis thaliana} (exp=-1; wgp=0; cg=0), partial (48%)"
CHRUN_JGVV748_1_T01	2	0.5	1.7	3.2	-0.7	VIT_00s0748g00020	29.4.1.57	protein.postranslational modification.kinase.receptor like cytoplasmatic kinase VII	similar to UP|Q9SGU0_ARATH (Q9SGU0) T6H22.8.1 protein, partial (29%)
CHRUN_JGVV2659_1_T01	2	0.1	2.1	3.7	-0.4	VIT_00s2659g00010	29.4.1.57	protein.postranslational modification.kinase.receptor like cytoplasmatic kinase VII	similar to UP|Q9SGU0_ARATH (Q9SGU0) T6H22.8.1 protein, partial (29%)
CHR18_JGVV1_157_T01	2	2.4	2.1	2.9	0.7	VIT_18s0001g02540	27.3.5	RNA.regulation of transcription.ARR
CHR18_JGVV1_690_T01	2	0.6	2.2	0.8	-0.1	VIT_18s0001g10230	16.2	secondary metabolism.phenylpropanoids
CHR9_JGVV96_40_T01	2	0.4	2.5	2.7	0.5	VIT_09s0096g00510	16.2	secondary metabolism.phenylpropanoids	weakly similar to UP|Q8H2B5_TAXCU (Q8H2B5) Phenylpropanoyltransferase, partial (18%)
CHR9_JGVV96_42_T01	2	0.7	3.1	2.8	0.5	VIT_09s0096g00550	16.2	secondary metabolism.phenylpropanoids	weakly similar to UP|Q8H2B5_TAXCU (Q8H2B5) Phenylpropanoyltransferase, partial (18%)
CHR18_JGVV157_6_T01	2	1.7	2.6	2.6	0	VIT_18s0157g00070	16.5.99.1	secondary metabolism.sulfur-containing.misc.alliinase
CHR12_JGVV59_55_T01	2	0.7	1	2.1	0	VIT_12s0059g00580	30.5	signalling.G-proteins	similar to UP|Q705X3_MEDTR (Q705X3) Rho GDP dissociation inhibitor 2 (RHO protein GDP dissociation inhibitor), partial (83%)
CHR6_JGVV4_744_T01	2	0.1	2.2	2.2	1.6	VIT_06s0004g00340	20.1.2	stress.biotic.receptors
CHRUN_JGVV288_6_T01	2	1	3	3.7	0.8	VIT_00s0288g00070	20.1.2	stress.biotic.receptors	weakly similar to UP|Q9SCZ3_ARATH (Q9SCZ3) Disease resistance-like protein, partial (3%)
CHR17_JGVV0_173_T01	2	-0.5	3	0.7	0.5	VIT_17s0000g08460	8.3	TCA_org transformation.carbonic anhydrases	similar to UP|Q5NE20_LYCES (Q5NE20) Carbonic anhydrase , partial (89%)
CHR9_JGVV70_7_T01	2	-0.3	2.4	1	0.2	VIT_09s0070g00080	34.19.1	transport.Major Intrinsic Proteins.PIP	similar to UP|Q717T3_ATRNU (Q717T3) Nodulin-like intrinsic protein NIP1-2 (Fragment), partial (77%)
CHR12_JGVV59_4_T01	3	2.9	1.8	1.9	4	VIT_12s0059g00050	31.1	cell.organisation
CHR14_JGVV81_41_T01	3	0	-0.3	1.6	1.8	VIT_14s0081g00370	31.1	cell.organisation	"similar to UP|Q9C7A2_ARATH (Q9C7A2) Ankyrin-like protein; 93648-91299, partial (96%)"
CHR14_JGVV81_38_T01	3	0.3	0.3	2.6	2.2	VIT_14s0081g00400	31.1	cell.organisation	"weakly similar to RF|NP_192255.2|42566276|NM_116584 protein binding {Arabidopsis thaliana} (exp=-1; wgp=0; cg=0), partial (6%)"
CHR14_JGVV81_36_T01	3	0.2	0	2.5	2.2	VIT_14s0081g00420	31.1	cell.organisation	"weakly similar to RF|NP_192255.2|42566276|NM_116584 protein binding {Arabidopsis thaliana} (exp=-1; wgp=0; cg=0), partial (6%)"
CHR5_JGVV77_144_T01	3	0.5	1.7	5.9	6.2	VIT_05s0077g01730	33.99	development.unspecified	similar to UP|Q9LL48_ARATH (Q9LL48) SAG101, partial (8%)
CHRUN_GSVIVT00004407001_T01	3	0.1	-0.5	2.5	2.3	VIT_00s1313g00020	17.5.1	hormone metabolism.ethylene.synthesis-degradation	weakly similar to UP|Q84MB3_ARATH (Q84MB3) At1g06620, partial (69%)
CHR6_JGVV4_641_T01	3	3.4	0	1.8	3.4	VIT_06s0004g01510	17.7.1.2	hormone metabolism.jasmonate.synthesis-degradation.lipoxygenase	similar to UP|Q96573_LYCES (Q96573) Lipoxygenase , partial (54%)
CHR15_JGVV21_157_T01	3	3.6	4.1	4.9	2.8	VIT_15s0021g01040	26.1	misc.cytochrome P450	similar to UP|Q93Z79_ARATH (Q93Z79) AT5g24910/F6A4_120, partial (73%)
CHR9_JGVV2_805_T01	3	-0.9	-0.2	2.1	2.3	VIT_09s0002g09270	26.1	misc.cytochrome P450	weakly similar to UP|Q6QNI1_9APIA (Q6QNI1) Cytochrome P450, partial (70%)
CHR16_JGVV100_72_T01	3	0	-0.3	4.1	1.6	VIT_16s0100g00550	26.1	misc.cytochrome P450	weakly similar to UP|Q8H0I6_PETHY (Q8H0I6) Cytochrome P450, partial (62%)
CHR18_JGVV1_813_T01	3	1.4	1.9	4.4	3.9	VIT_18s0001g11560	26.1	misc.cytochrome P450	weakly similar to UP|Q9SZ46_ARATH (Q9SZ46) Cytochrome P450-like protein, partial (61%)
CHR14_PDVV30_89_T01	3	1	-0.1	1.8	1.7	VIT_14s0030g01410	26.24	misc.GCN5-related N-acetyltransferase	"weakly similar to RF|NP_180762.1|15225172|NM_128762 N-acetyltransferase {Arabidopsis thaliana} (exp=-1; wgp=0; cg=0), partial (34%)"
CHR13_JGVV64_13_T01	3	3.7	3.8	5.6	1.2	VIT_13s0064g01740	26.3	misc.gluco-, galacto- and mannosidases
CHR13_JGVV64_117_T01	3	4.3	4.3	5.6	6.7	VIT_13s0064g00520	26.3	misc.gluco-, galacto- and mannosidases	similar to UP|Q8VWL8_LYCES (Q8VWL8) Beta-mannosidase enzyme, partial (89%)
CHR3_JGVV167_5_T01	3	1.8	3.5	3.5	3.2	VIT_03s0167g00050	26.16	misc.myrosinases-lectin-jacalin
CHR8_JGVV7_416_T01	3	0.2	0.2	2.3	2.8	VIT_08s0007g04580	26.2	misc.UDP glucosyl and glucoronyl transferases	weakly similar to UP|Q8S997_PHAAN (Q8S997) Glucosyltransferase-12, partial (48%)
CHR9_JGVV2_106_T01	3	1	1.6	4.3	3.6	VIT_09s0002g01250	35.3	not assigned.new
CHR1_JGVV182_13_T01	3	1.2	2.2	5.8	4.7	VIT_01s0182g00150	35.3	not assigned.new	similar to UP|Q9LXE9_ARATH (Q9LXE9) Ids-4 protein-like, partial (56%)
CHRUN_JGVV606_1_T01	3	-0.1	-0.1	3.6	4	VIT_00s0606g00010	35.1	not assigned.no ontology	"weakly similar to GP|3170250|gb|AAC18062.1| acetyl CoA: benzylalcohol acetyltransferase; BEAT {Clarkia breweri}, partial (17%)"
CHR9_JGVV96_61_T01	3	-0.5	0.1	3.6	4	VIT_09s0096g00880	35.1	not assigned.no ontology	"weakly similar to GP|3170250|gb|AAC18062.1| acetyl CoA: benzylalcohol acetyltransferase; BEAT {Clarkia breweri}, partial (17%)"
CHR3_JGVV63_72_T01	3	0.6	1.1	2.4	2.3	VIT_03s0063g00790	35.1	not assigned.no ontology	"weakly similar to RF|NP_175387.1|15222791|NM_103852 catalytic {Arabidopsis thaliana} (exp=-1; wgp=0; cg=0), partial (29%)"
CHRUN_JGVV194_31_T01	3	0.3	0.1	1.5	2.7	VIT_00s0194g00340	35.1	not assigned.no ontology	weakly similar to UP|O81922_CAPAN (O81922) Proline-rich protein, partial (35%)
CHR16_GSVIVT00028769001_T01	3	0.1	0.2	0.7	2.7	VIT_16s0050g02070	35.1.5	not assigned.no ontology.pentatricopeptide (PPR) repeat-containing protein	similar to UP|Q3EDF8_ARATH (Q3EDF8) Protein At1g09900, partial (44%)
CHR5_JGVV49_53_T01	3	4.6	2	2.5	4	VIT_05s0049g00600	35.1.42	not assigned.no ontology.proline rich family	homologue to UP|Q8LGR5_VITVI (Q8LGR5) Proline rich protein 2, partial (87%)
CHR7_JGVV95_11_T01	3	0.8	0.7	1.4	3	VIT_07s0095g00190	35.2	not assigned.unknown
CHR9_JGVV2_788_T01	3	0.4	2.2	5.1	3.6	VIT_09s0002g09020	35.2	not assigned.unknown
CHR15_JGVV21_184_T01	3	0	0.3	1.4	2.9	VIT_15s0021g00730	35.2	not assigned.unknown
CHR19_JGVV15_137_T01	3	1.1	1.3	0.8	3.2	VIT_19s0015g01470	35.2	not assigned.unknown
CHR7_GSVIVT00028663001_T01	3	-1.4	-0.1	1.5	2.2	VIT_07s0005g06510	35.2	not assigned.unknown	weakly similar to UP|Q4ABY1_BRARP (Q4ABY1) 4D11_6, partial (10%)
CHRUN_GSVIVT00004776001_T01	3	0	0.3	1.5	1.8	VIT_00s0233g00040	29.5.5	protein.degradation.serine protease
CHRUN_JGVV340_8_T01	3	-0.2	-0.1	1.9	1.5	VIT_00s0340g00090	27.3.37	RNA.regulation of transcription.AS2,Lateral Organ Boundaries Gene Family
CHR4_JGVV8_670_T01	3	0.5	0.3	3.7	2.8	VIT_04s0008g07220	27.3.99	RNA.regulation of transcription.unclassified	weakly similar to UP|Q9LEW2_ARATH (Q9LEW2) Nucleoid DNA-binding protein cnd41-like protein, partial (29%)
CHR15_JGVV46_232_T01	3	-0.1	0.7	2.7	2.2	VIT_15s0046g01160	16.8.1.2	secondary metabolism.flavonoids.anthocyanins.anthocyanidin reductase	similar to UP|Q5XLY0_GINBI (Q5XLY0) Anthocyanidin reductase, partial (6%)
CHR18_JGVV122_70_T01	3	2	1.6	0.6	3	VIT_18s0122g00640	16.8.3	secondary metabolism.flavonoids.dihydroflavonols	"similar to RF|NP_180917.1|15226134|NM_128919 cinnamoyl-CoA reductase {Arabidopsis thaliana} (exp=-1; wgp=0; cg=0), partial (36%)"
CHR15_JGVV46_233_T01	3	-0.2	0	3.3	2.5	VIT_15s0046g01150	16.8.3.1	secondary metabolism.flavonoids.dihydroflavonols.dihydrokaempferol 4-reductase
CHR13_JGVV19_314_T01	3	0.3	1.8	0.8	3.6	VIT_13s0019g02010	16.8.4	secondary metabolism.flavonoids.flavonols
CHR12_JGVV28_122_T01	3	4.2	1.3	3.5	4.1	VIT_12s0028g02740	16.2	secondary metabolism.phenylpropanoids	weakly similar to UP|Q8GU23_ROSCH (Q8GU23) Orcinol O-methyltransferase 2 , partial (52%)
CHR12_JGVV28_111_T01	3	2.1	1	3.5	2.5	VIT_12s0028g02850	16.2	secondary metabolism.phenylpropanoids	weakly similar to UP|Q8GU23_ROSCH (Q8GU23) Orcinol O-methyltransferase 2 , partial (52%)
CHR18_JGVV1_18_T01	3	0.7	1.2	2.9	2.1	VIT_18s0001g00280	16.2.1.3	secondary metabolism.phenylpropanoids.lignin biosynthesis.4CL	similar to UP|Q9LMV8_ARATH (Q9LMV8) F5M15.17, partial (39%)
CHR2_JGVV25_285_T01	3	0.5	1.3	0.8	2.3	VIT_02s0025g03100	16.2.1.10	secondary metabolism.phenylpropanoids.lignin biosynthesis.CAD	similar to UP|Q2R114_ORYSA (Q2R114) Oxidoreductase, zinc-binding dehydrogenase family, partial (65%)
CHR6_JGVV4_420_T01	3	1.3	3.6	4.1	4.2	VIT_06s0004g03930	30.11	signalling.light
CHR4_JGVV8_82_T01	3	2.3	2.4	3.6	2.7	VIT_04s0008g00920	30.2.11	signalling.receptor kinases.leucine rich repeat XI
CHR17_JGVV0_716_T01	3	1.1	1.1	2.5	3.1	VIT_17s0000g02360	30.2.99	signalling.receptor kinases.misc	similar to UP|Q75WU3_POPNI (Q75WU3) Leucine-rich repeat receptor-like protein kinase 1, partial (28%)
CHR12_JGVV28_243_T01	3	0.9	0.9	3	2.3	VIT_12s0028g01430	30.2.99	signalling.receptor kinases.misc	weakly similar to UP|RIPK2_MOUSE (P58801) Receptor-interacting serine/threonine-protein kinase 2 , partial (5%)
CHR15_GSVIVT00018351001_T01	3	0.6	0.7	2.6	3.3	VIT_15s0021g00840	20.1.2	stress.biotic.receptors
CHR15_JGVV45_52_T01	3	2.9	3.2	4.6	5.6	VIT_15s0045g00680	20.1.2	stress.biotic.receptors
CHR18_GSVIVT00025957001_T01	3	0.8	1.8	4.7	4.9	VIT_18s0041g01770	20.1.2	stress.biotic.receptors	weakly similar to UP|Q84ZU6_SOYBN (Q84ZU6) R 1 protein, partial (4%)
CHRUN_JGVV218_21_T01	3	-0.1	0.3	1.2	4.1	VIT_00s0218g00210	34.99	transport.misc	"similar to RF|NP_564843.1|18408153|NM_105163 transporter {Arabidopsis thaliana} (exp=-1; wgp=0; cg=0), partial (30%)"
CHR18_JGVV41_154_T01	3	0	0.1	2.4	3	VIT_18s0041g00590	34.13	transport.peptides and oligopeptides	weakly similar to UP|Q9M1I2_ARATH (Q9M1I2) Oligopeptide transporter-like protein, partial (68%)
CHR13_JGVV19_389_T01	4	0.2	0.6	0	1	VIT_13s0019g00690	13.2.6.3	amino acid metabolism.degradation.aromatic aa.tryptophan	similar to UP|O04469_ARATH (O04469) F5I14.5 protein (At1g65520), partial (74%)
CHR13_JGVV19_388_T01	4	0.4	0.8	0.1	1.5	VIT_13s0019g00710	13.2.6.3	amino acid metabolism.degradation.aromatic aa.tryptophan	similar to UP|O04469_ARATH (O04469) F5I14.5 protein (At1g65520), partial (74%)
CHR11_JGVV16_445_T01	4	0.1	0	-0.6	0.8	VIT_11s0016g04960	13.1.2.3.31	amino acid metabolism.synthesis.glutamate family.arginine.aspartate racemase	similar to UP|Q2HVX3_MEDTR (Q2HVX3) Asp/Glu racemase, partial (20%)
CHR2_JGVV25_185_T01	4	1.1	-0.4	0.4	0.2	VIT_02s0025g01980	10.2.1	cell wall.cellulose synthesis.cellulose synthase	similar to UP|Q3Y6V1_TOBAC (Q3Y6V1) Cellulose synthase-like protein CslG, partial (33%)
CHRUN_JGVV469_4_T01	4	-0.9	-0.9	-1.8	0.7	VIT_00s0469g00040	10.2.1	cell wall.cellulose synthesis.cellulose synthase	weakly similar to UP|Q944E3_ORYSA (Q944E3) Cellulose synthase-like protein OsCslE2, partial (32%)
CHRUN_JGVV469_5_T01	4	-0.4	-0.7	-2.1	-0.2	VIT_00s0469g00050	10.2.1	cell wall.cellulose synthesis.cellulose synthase	weakly similar to UP|Q944E3_ORYSA (Q944E3) Cellulose synthase-like protein OsCslE2, partial (32%)
CHRUN_JGVV975_2_T01	4	0.1	-0.2	-0.7	0.8	VIT_00s0975g00020	10.2.1	cell wall.cellulose synthesis.cellulose synthase	weakly similar to UP|Q944E3_ORYSA (Q944E3) Cellulose synthase-like protein OsCslE2, partial (32%)
CHRUN_JGVV414_2_T01	4	-0.5	-0.5	-1.5	0.5	VIT_00s0414g00020	10.2.1	cell wall.cellulose synthesis.cellulose synthase	weakly similar to UP|Q944E4_ORYSA (Q944E4) Cellulose synthase-like protein OsCslE1, partial (24%)
CHRUN_JGVV414_3_T01	4	-0.5	-0.8	-2.1	-0.4	VIT_00s0414g00030	10.2.1	cell wall.cellulose synthesis.cellulose synthase	weakly similar to UP|Q944E4_ORYSA (Q944E4) Cellulose synthase-like protein OsCslE1, partial (24%)
CHRUN_JGVV414_5_T01	4	-0.6	-0.7	-2.2	-0.2	VIT_00s0414g00050	10.2.1	cell wall.cellulose synthesis.cellulose synthase	weakly similar to UP|Q944E4_ORYSA (Q944E4) Cellulose synthase-like protein OsCslE1, partial (24%)
CHR19_JGVV14_254_T01	4	-0.4	-0.3	-1	0	VIT_19s0014g02870	10.6.1	cell wall.degradation.cellulases and beta -1,4-glucanases	weakly similar to UP|Q9SAE6_ARATH (Q9SAE6) F3F19.15, partial (50%)
CHR4_JGVV8_376_T01	4	0.3	-2	-0.6	3.2	VIT_04s0008g03990	10.6.3	cell wall.degradation.pectate lyases and polygalacturonases
CHR4_JGVV8_377_T01	4	0.2	-2	-0.8	2.8	VIT_04s0008g04000	10.6.3	cell wall.degradation.pectate lyases and polygalacturonases
CHR4_JGVV8_375_T01	4	0.5	-1.9	-0.6	2.9	VIT_04s0008g03980	10.6.3	cell wall.degradation.pectate lyases and polygalacturonases	weakly similar to UP|Q4VT47_VITVI (Q4VT47) RD22-like protein, partial (45%)
CHR3_JGVV17_53_T01	4	-0.4	-0.5	-1.5	-0.3	VIT_03s0017g00980	10.1.9	cell wall.precursor synthesis.MUR4	similar to UP|ARAE1_ARATH (Q9SA77) UDP-arabinose 4-epimerase 1 (UDP-D-xylose 4-epimerase 1) , partial (82%)
CHR12_JGVV28_5_T01	4	1.2	-0.3	-0.1	2.5	VIT_12s0028g04000	31.1	cell.organisation
CHR12_JGVV59_10_T01	4	1.2	0.2	-0.2	2.2	VIT_12s0059g00110	31.1	cell.organisation
CHR17_JGVV0_439_T01	4	-0.7	-0.4	-1.2	0.3	VIT_17s0000g05440	31.1	cell.organisation
CHR16_JGVV100_75_T01	4	0.3	0	-0.7	0.5	VIT_16s0100g00520	31.1	cell.organisation	"weakly similar to RF|NP_200025.1|15242282|NM_124591 ATPP2-A14 {Arabidopsis thaliana} (exp=-1; wgp=0; cg=0), partial (83%)"
CHRUN_JGVV131_25_T01	4	-0.4	-0.2	0.3	2.5	VIT_00s0131g00320	31.1	cell.organisation	similar to UP|Q69DC2_GOSHI (Q69DC2) Anx1, complete
CHR16_GSVIVT00024471001_T01	4	-0.1	0.1	-0.2	0.9	VIT_16s0039g02690	31.1	cell.organisation	similar to UP|Q7PS93_ANOGA (Q7PS93) ENSANGP00000005617 (Fragment), partial (5%)
CHR11_JGVV16_49_T01	4	0	0	-0.7	1.1	VIT_11s0016g00690	33.99	development.unspecified
CHR3_JGVV38_247_T01	4	0.1	-0.1	-0.9	0.9	VIT_03s0038g02190	33.99	development.unspecified	similar to PIR|F84542|F84542 nodulin-like protein [imported] - Arabidopsis thaliana, partial (31%)
CHR19_PDVV14_478_T01	4	-0.6	-0.7	-1.7	-0.2	VIT_19s0014g05320	28.2	DNA.repair	similar to UP|Q708X5_CICAR (Q708X5) Leucine rich repeat protein precursor, partial (69%)
CHR7_JGVV130_37_T01	4	-0.1	-0.3	-0.9	0.2	VIT_07s0130g00370	28.1	DNA.synthesis_chromatin structure
CHR13_JGVV64_96_T01	4	-0.1	-1	-1	0.5	VIT_13s0064g00800	17.1.1.1.10	hormone metabolism.abscisic acid.synthesis-degradation.synthesis.9-cis-epoxycarotenoid dioxygenase	UP|Q3T4H1_VITVI (Q3T4H1) 9,10[9\',10\']carotenoid cleavage dioxygenase, complete
CHR14_JGVV30_33_T01	4	-0.1	0.1	-0.1	1.5	VIT_14s0030g01970	17.2.3	hormone metabolism.auxin.induced-regulated-responsive-activated	similar to UP|Q338B1_ORYSA (Q338B1) Oxidoreductase, aldo/keto reductase family, partial (90%)
CHR14_JGVV30_29_T01	4	0.4	0.5	0.3	1.7	VIT_14s0030g02020	17.2.3	hormone metabolism.auxin.induced-regulated-responsive-activated	similar to UP|Q338B1_ORYSA (Q338B1) Oxidoreductase, aldo/keto reductase family, partial (90%)
CHR5_JGVV62_91_T01	4	-0.4	0	-2.3	0	VIT_05s0062g01120	17.2.2	hormone metabolism.auxin.signal transduction
CHR15_JGVV48_148_T01	4	-0.5	-0.2	-0.3	0.8	VIT_15s0048g01430	17.3.1.2.1	hormone metabolism.brassinosteroid.synthesis-degradation.sterols.SMT1	homologue to UP|Q2QDF7_GOSHI (Q2QDF7) 24-sterol C-methyltransferase, partial (34%)
CHR7_JGVV104_148_T01	4	-0.4	-0.7	-1.8	0	VIT_07s0104g00270	17.4.1	hormone metabolism.cytokinin.synthesis-degradation	similar to UP|Q93WC9_ARATH (Q93WC9) Adenylate isopentenyltransferase (Cytokinin synthase) (AT3g63110/T20O10_210) , partial (46%)
CHR5_JGVV49_24_T01	4	0.3	0.3	-0.3	0.8	VIT_05s0049g00260	17.5.1	hormone metabolism.ethylene.synthesis-degradation	weakly similar to UP|Q84MB3_ARATH (Q84MB3) At1g06620, partial (75%)
CHR18_JGVV1_1066_T01	4	-1.2	-0.7	-1.6	2.6	VIT_18s0001g14260	17.6.3	hormone metabolism.gibberelin.induced-regulated-responsive-activated	similar to UP|O65313_9ROSI (O65313) Cold-regulated LTCOR12, partial (89%)
CHR18_JGVV1_1067_T01	4	-1	-0.6	-1.2	2.8	VIT_18s0001g14270	17.6.3	hormone metabolism.gibberelin.induced-regulated-responsive-activated	similar to UP|O65313_9ROSI (O65313) Cold-regulated LTCOR12, partial (89%)
CHR7_JGVV5_186_T01	4	-0.1	-0.6	-1.4	0.7	VIT_07s0005g01920	17.6.1.13	hormone metabolism.gibberelin.synthesis-degradation.GA2 oxidase	similar to UP|Q6TN17_9ROSI (Q6TN17) Gibberellin 2-oxidase, partial (82%)
CHR10_JGVV3_315_T01	4	1.1	-2.5	-2.4	-0.1	VIT_10s0003g03490	17.6.1.13	hormone metabolism.gibberelin.synthesis-degradation.GA2 oxidase	similar to UP|Q6TN17_9ROSI (Q6TN17) Gibberellin 2-oxidase, partial (82%)
CHR18_JGVV122_27_T01	4	0.3	0.4	-0.4	1.1	VIT_18s0122g01160	17.7.1.5	hormone metabolism.jasmonate.synthesis-degradation.12-Oxo-PDA-reductase	similar to UP|OPR1_ARATH (Q8LAH7) 12-oxophytodienoate reductase 1 (12-oxophytodienoate-10,11-reductase 1) (OPDA-reductase 1) (AtOPR1) (FS-AT-I) , partial (83%)
CHR12_JGVV57_95_T01	4	-0.9	-0.7	0.2	2	VIT_12s0057g01070	17.8.1	hormone metabolism.salicylic acid.synthesis-degradation	weakly similar to UP|Q53L40_ORYSA (Q53L40) SAM dependent carboxyl methyltransferase, partial (29%)
CHR4_JGVV210_11_T01	4	-0.1	-0.4	-1.4	-0.2	VIT_04s0210g00110	11.1.8	lipid metabolism.FA synthesis and FA elongation.acyl coa ligase	"similar to GB|AAO64861.1|29028964|BT005926 At2g17650 {Arabidopsis thaliana} (exp=-1; wgp=0; cg=0), partial (17%)"
CHR16_JGVV98_143_T01	4	-0.5	-0.1	-0.4	3.9	VIT_16s0098g00480	11.9.2.1	lipid metabolism.lipid degradation.lipases.triacylglycerol lipase	weakly similar to UP|Q8W0F0_ORYSA (Q8W0F0) Lipase class 3-like, partial (32%)
CHR9_JGVV2_268_T01	4	-1.1	-1.5	-1.4	0.4	VIT_09s0002g02960	3.4.4	minor CHO metabolism.myo-inositol.myo inositol oxygenases	similar to UP|MIOX1_ARATH (Q8L799) Inositol oxygenase 1 (Myo-inositol oxygenase 1) (AtMIOX1) , partial (91%)
CHR1_JGVV11_37_T01	4	0.7	-0.4	-0.9	1.1	VIT_01s0011g06310	3.4.1	minor CHO metabolism.myo-inositol.poly-phosphatases	similar to UP|Q94AB6_ARATH (Q94AB6) At1g71710/F14O23_9, partial (29%)
CHR18_JGVV1_833_T01	4	-1	0.7	-1.5	-0.7	VIT_18s0001g11790	3.4.1	minor CHO metabolism.myo-inositol.poly-phosphatases	similar to UP|Q94AB6_ARATH (Q94AB6) At1g71710/F14O23_9, partial (29%)
CHR16_JGVV39_48_T01	4	-0.4	-0.7	-1.5	-0.2	VIT_16s0039g00870	26.1	misc.cytochrome P450	"similar to RF|NP_178922.1|15224379|NM_126878 heme binding {Arabidopsis thaliana} (exp=-1; wgp=0; cg=0), partial (62%)"
CHR16_JGVV39_52_T01	4	-0.2	-0.5	-1.5	0.4	VIT_16s0039g00920	26.1	misc.cytochrome P450	"similar to RF|NP_178922.1|15224379|NM_126878 heme binding {Arabidopsis thaliana} (exp=-1; wgp=0; cg=0), partial (62%)"
CHR16_JGVV39_53_T01	4	0	-0.2	-0.1	1.8	VIT_16s0039g00930	26.1	misc.cytochrome P450	"similar to RF|NP_178922.1|15224379|NM_126878 heme binding {Arabidopsis thaliana} (exp=-1; wgp=0; cg=0), partial (62%)"
CHR16_JGVV39_59_T01	4	-0.8	-0.5	-0.9	0.2	VIT_16s0039g01060	26.1	misc.cytochrome P450	"similar to RF|NP_178922.1|15224379|NM_126878 heme binding {Arabidopsis thaliana} (exp=-1; wgp=0; cg=0), partial (62%)"
CHR18_JGVV1_624_T01	4	-0.3	-0.7	-1.5	-0.3	VIT_18s0001g09510	26.1	misc.cytochrome P450	"weakly similar to GB|CAB80398.1|7270715|ATCHRIV87 cytochrome P450-like protein {Arabidopsis thaliana} (exp=0; wgp=1; cg=0), partial (58%)"
CHR7_JGVV31_147_T01	4	-1	-1.3	-1.7	0.8	VIT_07s0031g01660	26.1	misc.cytochrome P450	"weakly similar to RF|NP_179899.1|15227788|NM_127882 CYP96A1; heme binding {Arabidopsis thaliana} (exp=-1; wgp=0; cg=0), partial (28%)"
CHR14_JGVV68_202_T01	4	-0.6	-1.1	-1.8	0.1	VIT_14s0068g02120	26.1	misc.cytochrome P450	"weakly similar to RF|NP_915855.1|34909016|NM_190966 cytochrome P450-like protein {Oryza sativa (japonica cultivar-group)} (exp=-1; wgp=0; cg=0), partial (28%)"
CHR9_JGVV2_184_T01	4	-0.2	-0.6	-1	2.1	VIT_09s0002g02080	26.1	misc.cytochrome P450	similar to GP|14209594|dbj|BAB56089. cytochrome P450-like protein {Oryza sativa (japonica cultivar-group)}, partial (37%)
CHR8_JGVV32_21_T01	4	0.4	0.2	-0.8	1.7	VIT_08s0032g00270	26.1	misc.cytochrome P450	similar to SP|O48923|C7DA_SOYBN Cytochrome P450 71D10 (EC 1.14.-.-). [Soybean] {Glycine max}, partial (33%)
CHR19_JGVV15_222_T01	4	-1.2	-2	-2	-0.4	VIT_19s0015g02910	26.1	misc.cytochrome P450	similar to UP|Q2MJ18_MEDTR (Q2MJ18) Cytochrome P450 monooxygenase CYP72B, partial (80%)
CHR13_JGVV67_239_T01	4	-0.2	0	0.2	3	VIT_13s0067g00110	26.1	misc.cytochrome P450	similar to UP|Q93Z79_ARATH (Q93Z79) AT5g24910/F6A4_120, partial (73%)
CHR15_JGVV48_127_T01	4	-0.8	-0.4	-1.4	0.3	VIT_15s0048g01670	26.1	misc.cytochrome P450	weakly similar to UP|Q2MJ01_MEDTR (Q2MJ01) Cytochrome P450 monooxygenase CYP704B, partial (32%)
CHR15_JGVV48_126_T01	4	-0.6	-0.2	-1.1	0.4	VIT_15s0048g01680	26.1	misc.cytochrome P450	weakly similar to UP|Q2MJ01_MEDTR (Q2MJ01) Cytochrome P450 monooxygenase CYP704B, partial (32%)
CHR15_JGVV48_125_T01	4	-0.1	0.2	-0.7	0.7	VIT_15s0048g01690	26.1	misc.cytochrome P450	weakly similar to UP|Q2MJ01_MEDTR (Q2MJ01) Cytochrome P450 monooxygenase CYP704B, partial (32%)
CHR18_JGVV1_1020_T01	4	1	1.3	0.5	2.1	VIT_18s0001g13780	26.1	misc.cytochrome P450	weakly similar to UP|Q2MJ14_MEDTR (Q2MJ14) Cytochrome P450 monooxygenase CYP83C, partial (56%)
CHRUN_JGVV555_1_T01	4	0	-1.3	-1.1	-0.6	VIT_00s0555g00020	26.1	misc.cytochrome P450	weakly similar to UP|Q66GJ1_ARATH (Q66GJ1) At4g12320, partial (43%)
CHR18_JGVV1_812_T01	4	0.1	-0.2	-0.9	0.6	VIT_18s0001g11540	26.1	misc.cytochrome P450	weakly similar to UP|Q9SZ46_ARATH (Q9SZ46) Cytochrome P450-like protein, partial (61%)
CHR19_JGVV90_58_T01	4	0.4	0.8	-0.8	0.8	VIT_19s0090g00660	26.28	misc.GDSL-motif lipase	weakly similar to UP|Q9AYM7_VIGUN (Q9AYM7) CPRD47 protein, partial (33%)
CHR5_JGVV51_16_T01	4	0.4	0.3	-0.8	0.9	VIT_05s0051g00180	26.9	misc.glutathione S transferases
CHRUN_JGVV2652_1_T01	4	0.4	0.5	-0.5	0.8	VIT_00s2652g00010	26.9	misc.glutathione S transferases	weakly similar to UP|Q8H9E5_CUCMA (Q8H9E5) Glutathione S-transferase, partial (74%)
CHRUN_JGVV323_5_T01	4	0.4	-0.3	-1.8	0.4	VIT_00s0323g00060	26.18	misc.invertase_pectin methylesterase inhibitor family protein	weakly similar to UP|Q9SI74_ARATH (Q9SI74) F23N19.12, partial (30%)
CHR10_JGVV71_67_T01	4	-0.6	-1	-1.7	0	VIT_10s0071g00440	26.16	misc.myrosinases-lectin-jacalin	"similar to RF|NP_192232.1|15236268|NM_116561 ATP binding {Arabidopsis thaliana} (exp=-1; wgp=0; cg=0), partial (23%)"
CHR11_JGVV149_27_T01	4	-0.2	-0.3	-0.4	1.3	VIT_11s0149g00290	26.16	misc.myrosinases-lectin-jacalin	"similar to RF|NP_192232.1|15236268|NM_116561 ATP binding {Arabidopsis thaliana} (exp=-1; wgp=0; cg=0), partial (23%)"
CHR12_JGVV134_20_T01	4	0.3	0.1	0.6	2	VIT_12s0134g00270	26.16	misc.myrosinases-lectin-jacalin	"similar to RF|NP_192232.1|15236268|NM_116561 ATP binding {Arabidopsis thaliana} (exp=-1; wgp=0; cg=0), partial (23%)"
CHR19_JGVV14_357_T01	4	-0.6	-1	-1.8	-0.4	VIT_19s0014g04040	26.16	misc.myrosinases-lectin-jacalin	"similar to RF|NP_192232.1|15236268|NM_116561 ATP binding {Arabidopsis thaliana} (exp=-1; wgp=0; cg=0), partial (23%)"
CHR19_JGVV14_358_T01	4	-0.2	0.1	0.1	1.5	VIT_19s0014g04050	26.16	misc.myrosinases-lectin-jacalin	"similar to RF|NP_192232.1|15236268|NM_116561 ATP binding {Arabidopsis thaliana} (exp=-1; wgp=0; cg=0), partial (23%)"
CHR19_JGVV14_359_T01	4	-0.7	-0.8	-1.6	-0.3	VIT_19s0014g04060	26.16	misc.myrosinases-lectin-jacalin	"similar to RF|NP_192232.1|15236268|NM_116561 ATP binding {Arabidopsis thaliana} (exp=-1; wgp=0; cg=0), partial (23%)"
CHR19_JGVV14_361_T01	4	-0.5	-0.9	-1.3	0.5	VIT_19s0014g04080	26.16	misc.myrosinases-lectin-jacalin	"similar to RF|NP_192232.1|15236268|NM_116561 ATP binding {Arabidopsis thaliana} (exp=-1; wgp=0; cg=0), partial (23%)"
CHR19_JGVV14_367_T01	4	-1.1	-0.5	-1.5	0.3	VIT_19s0014g04150	26.16	misc.myrosinases-lectin-jacalin	"similar to RF|NP_192232.1|15236268|NM_116561 ATP binding {Arabidopsis thaliana} (exp=-1; wgp=0; cg=0), partial (23%)"
CHR19_JGVV14_368_T01	4	-0.7	-0.8	-1.8	-0.6	VIT_19s0014g04160	26.16	misc.myrosinases-lectin-jacalin	"similar to RF|NP_192232.1|15236268|NM_116561 ATP binding {Arabidopsis thaliana} (exp=-1; wgp=0; cg=0), partial (23%)"
CHR4_JGVV8_513_T01	4	-0.4	-0.4	-0.2	1	VIT_04s0008g05500	26.16	misc.myrosinases-lectin-jacalin	"weakly similar to RF|NP_200898.1|15239468|NM_125483 RLK1 (RECEPTOR-LIKE PROTEIN KINASE 1); ATP binding {Arabidopsis thaliana} (exp=-1; wgp=0; cg=0), partial (30%)"
CHR6_JGVV4_291_T01	4	-0.2	-0.1	-0.3	1.3	VIT_06s0004g05350	26.8	misc.nitrilases, *nitrile lyases, berberine bridge enzymes, reticuline oxidases, troponine reductases	"similar to RF|NP_180489.1|15227060|NM_128482 oxidoreductase {Arabidopsis thaliana} (exp=-1; wgp=0; cg=0), partial (79%)"
CHR13_JGVV19_297_T01	4	-1.3	0	-0.2	2.9	VIT_13s0019g02180	26.8	misc.nitrilases, *nitrile lyases, berberine bridge enzymes, reticuline oxidases, troponine reductases	"similar to RF|NP_196225.1|15239327|NM_120688 oxidoreductase {Arabidopsis thaliana} (exp=-1; wgp=0; cg=0), partial (94%)"
CHR2_JGVV33_61_T01	4	-0.6	0.9	-0.9	-0.2	VIT_02s0033g00870	26.8	misc.nitrilases, *nitrile lyases, berberine bridge enzymes, reticuline oxidases, troponine reductases	similar to UP|Q3LRV4_LUPAN (Q3LRV4) Nitrilase 4B, partial (88%)
CHR10_JGVV3_460_T01	4	-0.5	-0.2	-1	0.5	VIT_10s0003g05450	26.8	misc.nitrilases, *nitrile lyases, berberine bridge enzymes, reticuline oxidases, troponine reductases	similar to UP|Q9SA89_ARATH (Q9SA89) T5I8.19 protein, partial (62%)
CHR14_JGVV68_181_T01	4	0	-0.7	-1.1	0.2	VIT_14s0068g01910	26.12	misc.peroxidases	similar to UP|PER55_ARATH (Q96509) Peroxidase 55 precursor (Atperox P55) (ATP20a) , partial (48%)
CHR14_JGVV68_182_T01	4	0	-1	-2.6	0	VIT_14s0068g01920	26.12	misc.peroxidases	similar to UP|PER55_ARATH (Q96509) Peroxidase 55 precursor (Atperox P55) (ATP20a) , partial (48%)
CHR18_JGVV41_133_T01	4	0.7	0	-0.2	1.2	VIT_18s0041g00840	26.2	misc.UDP glucosyl and glucoronyl transferases
CHRUN_JGVV341_4_T01	4	0.1	-0.4	-0.7	0.5	VIT_00s0341g00040	26.2	misc.UDP glucosyl and glucoronyl transferases	similar to UP|Q3E9B3_ARATH (Q3E9B3) Protein At5g19670, partial (28%)
CHR6_JGVV4_627_T01	4	-0.5	-0.1	-1.7	0.6	VIT_06s0004g01660	26.2	misc.UDP glucosyl and glucoronyl transferases	similar to UP|Q59J81_MIRJA (Q59J81) Cyclo-DOPA 5-O-glucosyltransferase, partial (37%)
CHR5_JGVV62_56_T01	4	-1.1	-1	-1.6	-0.4	VIT_05s0062g00740	26.2	misc.UDP glucosyl and glucoronyl transferases	weakly similar to UP|Q8RU71_TOBAC (Q8RU71) Glucosyltransferase NTGT2 , partial (27%)
CHR18_JGVV1_336_T01	4	-0.4	0.2	0.1	1.7	VIT_18s0001g06060	26.2	misc.UDP glucosyl and glucoronyl transferases	weakly similar to UP|Q8S999_PHAAN (Q8S999) Glucosyltransferase-10, partial (43%)
CHR17_JGVV0_230_T01	4	-1	-0.9	-1.1	0	VIT_17s0000g07790	26.2	misc.UDP glucosyl and glucoronyl transferases	weakly similar to UP|Q9M6E7_TOBAC (Q9M6E7) UDP-glucose:salicylic acid glucosyltransferase, partial (52%)
CHRUN_JGVV265_11_T01	4	-0.2	-0.5	-1.8	1.1	VIT_00s0265g00110	35.3	not assigned.new
CHR4_PDVV8_245_T01	4	0.1	0.3	-1.7	0	VIT_04s0008g02730	35.3	not assigned.new
CHR4_JGVV44_67_T01	4	-0.4	-0.5	-0.8	0.5	VIT_04s0044g01310	35.3	not assigned.new
CHR7_JGVV130_16_T01	4	0.7	0.4	-0.4	0.6	VIT_07s0130g00160	35.3	not assigned.new
CHR13_JGVV19_166_T01	4	-0.2	-0.4	-1.5	0.1	VIT_13s0019g03570	35.3	not assigned.new
CHR14_GSVIVT00030873001_T01	4	0.9	0.8	0.2	1.6	VIT_14s0006g01690	35.3	not assigned.new
CHR16_JGVV39_10_T01	4	-0.3	-1	-1.7	0	VIT_16s0039g00190	35.3	not assigned.new
CHR16_JGVV98_123_T01	4	0	-0.1	-0.4	0.6	VIT_16s0098g00680	35.3	not assigned.new
CHR18_JGVV1_894_T01	4	-0.1	-0.5	-0.9	0.6	VIT_18s0001g12440	35.3	not assigned.new
CHR18_JGVV41_187_T01	4	-0.8	0	0.1	2.7	VIT_18s0041g00220	35.3	not assigned.new
CHR19_JGVV14_75_T01	4	0	-0.8	-0.8	2.4	VIT_19s0014g00910	35.3	not assigned.new	"similar to RF|NP_178963.1|15225001|NM_126919 acetylglucosaminyltransferase/ transferase, transferring glycosyl groups {Arabidopsis thaliana} (exp=-1; wgp=0; cg=0), partial (55%)"
CHR12_JGVV59_9_T01	4	0.2	-0.5	-0.3	1.9	VIT_12s0059g00100	35.3	not assigned.new	"similar to RF|NP_187566.1|15232714|NM_111789 protein binding {Arabidopsis thaliana} (exp=-1; wgp=0; cg=0), partial (86%)"
CHR4_JGVV44_23_T01	4	-1	-0.7	-1.3	0.5	VIT_04s0044g01810	35.3	not assigned.new	"similar to RF|NP_850236.1|30686199|NM_179905 RNA polymerase I transcription factor {Arabidopsis thaliana} (exp=-1; wgp=0; cg=0), partial (38%)"
CHR8_JGVV40_295_T01	4	-0.1	-0.2	-0.7	0.4	VIT_08s0040g00240	35.3	not assigned.new	homologue to GP|4519673|dbj|BAA75685.1 WREBP-2 {Nicotiana tabacum}, partial (44%)
CHR9_PDVV18_83_T01	4	0.7	1	-0.8	1.7	VIT_09s0018g00900	35.3	not assigned.new	homologue to UP|Q6X4V5_GOSHI (Q6X4V5) ABC transporter, partial (57%)
CHR7_JGVV5_284_T01	4	1.6	0.1	0.2	2.7	VIT_07s0005g02980	35.3	not assigned.new	homologue to UP|ZFP4_ARATH (Q39263) Zinc finger protein 4, partial (27%)
CHR7_JGVV191_10_T01	4	-0.3	0.5	-0.4	0.9	VIT_07s0191g00100	35.3	not assigned.new	weakly similar to UP|Q2HVK6_MEDTR (Q2HVK6) Short-chain dehydrogenase/reductase SDR, partial (36%)
CHR11_JGVV16_431_T01	4	-0.2	0.2	-0.4	0.9	VIT_11s0016g04820	35.3	not assigned.new	weakly similar to UP|Q9ZPZ3_ARATH (Q9ZPZ3) T31J12.4, partial (12%)
CHR1_JGVV10_35_T01	4	0.3	0.3	-0.5	0.6	VIT_01s0010g00560	35.1	not assigned.no ontology
CHR2_JGVV12_172_T01	4	-0.3	-0.3	-0.8	0.8	VIT_02s0012g01010	35.1	not assigned.no ontology
CHR2_JGVV25_33_T01	4	-0.7	-0.5	-0.7	1.3	VIT_02s0025g00350	35.1	not assigned.no ontology
CHR9_JGVV2_379_T01	4	0	0	-0.9	0.6	VIT_09s0002g04160	35.1	not assigned.no ontology
CHR14_JGVV81_25_T01	4	-0.3	0.2	-2.4	0.2	VIT_14s0081g00550	35.1	not assigned.no ontology
CHR18_JGVV1_300_T01	4	-0.3	-0.4	-1.3	0.1	VIT_18s0001g05420	35.1	not assigned.no ontology	"similar to RF|NP_177937.1|15218229|NM_106463 carbohydrate transporter/ sugar porter/ transporter {Arabidopsis thaliana} (exp=-1; wgp=0; cg=0), partial (34%)"
CHR10_JGVV3_185_T01	4	0.1	-0.2	-0.9	0.3	VIT_10s0003g02050	35.1	not assigned.no ontology	"weakly similar to PDB|1FSI_A|11513544|1FSI_A Chain A, Crystal Structure Of Cyclic Nucleotide Phosphodiesterase Of Appr>p From {Arabidopsis thaliana} (exp=-1; wgp=-1; cg=-1), partial (57%)"
CHR15_JGVV46_196_T01	4	-0.6	-0.9	-0.5	1.1	VIT_15s0046g01560	35.1	not assigned.no ontology	"weakly similar to RF|NP_182147.1|15225945|NM_130187 protein binding {Arabidopsis thaliana} (exp=-1; wgp=0; cg=0), partial (7%)"
CHRUN_JGVV317_11_T01	4	0.2	0.2	-1.4	0.6	VIT_00s0317g00110	35.1	not assigned.no ontology	"weakly similar to RF|NP_850316.1|30687879|NM_179985 catalytic/ hydrolase {Arabidopsis thaliana} (exp=-1; wgp=0; cg=0), partial (85%)"
CHR7_JGVV5_17_T01	4	0.2	0.1	-1	0.5	VIT_07s0005g00170	35.1	not assigned.no ontology	homologue to UP|SRP_VITRI (Q9SW70) Stress-related protein, complete
CHR1_JGVV26_27_T01	4	-0.2	-0.7	-0.8	0.7	VIT_01s0026g02480	35.1	not assigned.no ontology	similar to UP|O24292_PEA (O24292) CP12 precursor, partial (61%)
CHR2_JGVV25_306_T01	4	-0.4	-1.3	-2.2	1.4	VIT_02s0025g03310	35.1	not assigned.no ontology	similar to UP|O81915_ARATH (O81915) T7I23.21 protein (At1g02260), partial (80%)
CHR4_JGVV8_390_T01	4	-0.1	-1.3	-1.5	0.9	VIT_04s0008g04180	35.1	not assigned.no ontology	similar to UP|O81915_ARATH (O81915) T7I23.21 protein (At1g02260), partial (80%)
CHR5_JGVV49_126_T01	4	0.3	0.4	-0.2	1.6	VIT_05s0049g01420	35.1	not assigned.no ontology	similar to UP|PMP22_ARATH (Q9ZS51) Peroxisomal membrane protein PMP22 (22 kDa peroxisomal membrane protein), partial (85%)
CHR11_JGVV118_35_T01	4	0	0	-0.4	0.6	VIT_11s0118g00410	35.1	not assigned.no ontology	similar to UP|Q3E9A0_ARATH (Q3E9A0) Protein At5g20380, partial (41%)
CHR18_JGVV1_1196_T01	4	1.2	0.9	-0.6	1.9	VIT_18s0001g15700	35.1	not assigned.no ontology	similar to UP|Q6K1Q5_ORYSA (Q6K1Q5) Glycolipid transfer protein-like, partial (98%)
CHR14_JGVV6_216_T01	4	0.1	-0.9	-1.4	0.3	VIT_14s0006g03260	35.1	not assigned.no ontology	similar to UP|Q6YWF4_ORYSA (Q6YWF4) Rhomboid family protein-like, partial (5%)
CHR12_JGVV57_96_T01	4	-0.1	-0.2	-0.6	0.9	VIT_12s0057g01080	35.1	not assigned.no ontology	similar to UP|Q6ZXK6_ORYSA (Q6ZXK6) Kelch repeat containing protein, partial (80%)
CHR11_JGVV118_51_T01	4	-0.1	-0.5	-1.9	0	VIT_11s0118g00580	35.1	not assigned.no ontology	similar to UP|Q8H6R2_PONTR (Q8H6R2) CTV.15, partial (47%)
CHR19_JGVV15_155_T01	4	0	0.2	-1	0.8	VIT_19s0015g01750	35.1	not assigned.no ontology	similar to UP|Q94AB4_ARATH (Q94AB4) AT3g13340/MDC11_13, partial (78%)
CHR3_JGVV63_251_T01	4	-1.2	-0.9	-1.6	-0.5	VIT_03s0063g02700	35.1	not assigned.no ontology	similar to UP|Q9FJL6_ARATH (Q9FJL6) Gb|AAD25584.1, partial (13%)
CHR12_JGVV57_98_T01	4	0.4	0.3	-0.2	1.2	VIT_12s0057g01100	35.1	not assigned.no ontology	weakly similar to UP|Q67V42_ORYSA (Q67V42) MutT domain protein-like, partial (69%)
CHR11_JGVV16_321_T01	4	-0.7	-0.3	-1.4	2	VIT_11s0016g03580	35.1	not assigned.no ontology	weakly similar to UP|Q6V8P5_MALDO (Q6V8P5) Phosphorylase (Fragment), complete
CHR4_JGVV8_50_T01	4	-0.4	-0.3	-0.6	0.7	VIT_04s0008g00600	35.1	not assigned.no ontology	weakly similar to UP|Q710C2_SPIOL (Q710C2) Sigma factor (Fragment), partial (8%)
CHR17_JGVV0_720_T01	4	0.1	0.1	-1.3	0	VIT_17s0000g02290	35.1.19	not assigned.no ontology.C2 domain-containing protein	similar to UP|Q9LVH4_ARATH (Q9LVH4) GTPase activating protein-like (At3g17980), partial (94%)
CHRUN_JGVV477_3_T01	4	0.6	0	-0.7	1.1	VIT_00s0477g00040	35.1.21	not assigned.no ontology.epsin N-terminal homology (ENTH) domain-containing protein	"weakly similar to RF|NP_195718.1|15236113|NM_120173 binding {Arabidopsis thaliana} (exp=-1; wgp=0; cg=0), partial (62%)"
CHR1_JGVV11_574_T01	4	-1.1	-1.8	-1.7	0.6	VIT_01s0011g00660	35.1.5	not assigned.no ontology.pentatricopeptide (PPR) repeat-containing protein	weakly similar to UP|Q8H2U1_ORYSA (Q8H2U1) Selenium-binding protein-like, partial (33%)
CHR4_JGVV69_67_T01	4	0.2	0.3	-0.1	1.6	VIT_04s0069g00930	35.1.5	not assigned.no ontology.pentatricopeptide (PPR) repeat-containing protein	weakly similar to UP|Q8H2U1_ORYSA (Q8H2U1) Selenium-binding protein-like, partial (33%)
CHR10_JGVV3_161_T01	4	-0.3	0	-0.3	1.2	VIT_10s0003g01760	35.1.5	not assigned.no ontology.pentatricopeptide (PPR) repeat-containing protein	weakly similar to UP|Q8H2U1_ORYSA (Q8H2U1) Selenium-binding protein-like, partial (33%)
CHR18_JGVV1_666_T01	4	0.5	-0.1	-1.5	0.6	VIT_18s0001g09970	35.1.42	not assigned.no ontology.proline rich family	"similar to GB|AAL06551.1|15724316|AF412098 AT4g34150/F28A23_90 {Arabidopsis thaliana} (exp=-1; wgp=0; cg=0), partial (64%)"
CHRUN_JGVV252_2_T01	4	0.1	0	-0.8	0.3	VIT_00s0252g00020	35.2	not assigned.unknown
CHRUN_PDVV2213_1_T01	4	-2.4	0	-0.2	-0.1	VIT_00s2213g00010	35.2	not assigned.unknown
CHR1_JGVV11_441_T01	4	-0.3	-0.3	-1	0.3	VIT_01s0011g02050	35.2	not assigned.unknown
CHR1_JGVV11_415_T01	4	-0.1	-0.2	-1.4	-0.1	VIT_01s0011g02330	35.2	not assigned.unknown
CHR2_JGVV87_73_T01	4	-0.4	-0.2	-0.7	0.9	VIT_02s0087g00250	35.2	not assigned.unknown
CHR3_JGVV38_42_T01	4	0.1	-0.5	-2.7	0.5	VIT_03s0038g04330	35.2	not assigned.unknown
CHR3_JGVV63_127_T01	4	-0.2	0	-1	0.6	VIT_03s0063g01380	35.2	not assigned.unknown
CHR3_JGVV63_230_T01	4	0	-0.4	-0.8	0.9	VIT_03s0063g02470	35.2	not assigned.unknown
CHR5_JGVV102_5_T01	4	0.1	0.1	-0.5	0.8	VIT_05s0102g00070	35.2	not assigned.unknown
CHR5_JGVV102_11_T01	4	0.7	0.3	-0.5	0.6	VIT_05s0102g00130	35.2	not assigned.unknown
CHR6_JGVV4_621_T01	4	-0.2	-0.5	-1.4	-0.2	VIT_06s0004g01720	35.2	not assigned.unknown
CHR7_JGVV5_149_T01	4	-0.8	-0.8	-1.2	0.6	VIT_07s0005g01520	35.2	not assigned.unknown
CHR8_JGVV7_486_T01	4	-0.3	-0.5	-2.5	-0.2	VIT_08s0007g03860	35.2	not assigned.unknown
CHR8_JGVV56_13_T01	4	-0.2	-0.4	-0.9	0.7	VIT_08s0056g00140	35.2	not assigned.unknown
CHR9_JGVV2_138_T01	4	-0.8	-0.1	-0.8	0.9	VIT_09s0002g01590	35.2	not assigned.unknown
CHR11_JGVV16_203_T01	4	0.6	0.5	-0.2	0.9	VIT_11s0016g02370	35.2	not assigned.unknown
CHR12_JGVV28_151_T01	4	0.7	0.3	0.3	1.3	VIT_12s0028g02440	35.2	not assigned.unknown
CHR12_JGVV28_16_T01	4	-0.1	-0.4	-1	0.1	VIT_12s0028g03890	35.2	not assigned.unknown
CHR12_JGVV59_155_T01	4	0.7	0.7	-0.9	1.3	VIT_12s0059g01640	35.2	not assigned.unknown
CHR13_JGVV139_34_T01	4	0	0.2	-0.1	1.1	VIT_13s0139g00360	35.2	not assigned.unknown
CHR14_JGVV68_60_T01	4	-0.5	0.2	-1.7	0.1	VIT_14s0068g00650	35.2	not assigned.unknown
CHR15_JGVV46_187_T01	4	-0.3	-0.4	-0.9	0.4	VIT_15s0046g01650	35.2	not assigned.unknown
CHR15_JGVV46_58_T01	4	-0.2	-0.3	-1.2	0	VIT_15s0046g03090	35.2	not assigned.unknown
CHR16_JGVV39_152_T01	4	0.1	0	-0.7	0.4	VIT_16s0039g02270	35.2	not assigned.unknown
CHR16_JGVV100_105_T01	4	0.2	-0.3	-2	0.3	VIT_16s0100g00220	35.2	not assigned.unknown
CHR17_PDVV0_641_T01	4	0.7	0.7	-0.1	0.9	VIT_17s0000g02850	35.2	not assigned.unknown
CHR17_JGVV0_528_T01	4	-0.3	-0.3	-1.2	0.5	VIT_17s0000g04470	35.2	not assigned.unknown
CHR17_JGVV0_476_T01	4	-0.2	0	-1	1.1	VIT_17s0000g05040	35.2	not assigned.unknown
CHR18_JGVV1_209_T01	4	-0.6	-0.6	-1.3	-0.2	VIT_18s0001g03390	35.2	not assigned.unknown
CHR18_JGVV1_216_T01	4	-0.4	-0.4	-1.5	-0.6	VIT_18s0001g03520	35.2	not assigned.unknown
CHR18_JGVV1_893_T01	4	0.1	-0.3	-1	0.2	VIT_18s0001g12430	35.2	not assigned.unknown
CHR19_JGVV14_239_T01	4	0	-0.1	-0.6	0.5	VIT_19s0014g02720	35.2	not assigned.unknown
CHR16_JGVV13_4_T01	4	-0.2	-2.4	-0.8	2	VIT_16s0013g00040	35.2	not assigned.unknown	"similar to GB|AAM89747.1|22036680|AF397381 immunoglobulin heavy chain variable region {Callithrix jacchus} (exp=-1; wgp=0; cg=0), partial (10%)"
CHR17_JGVV0_407_T01	4	-0.1	0.4	0.5	1.7	VIT_17s0000g05790	35.2	not assigned.unknown	"similar to GB|AAO24559.1|27808558|BT003127 At5g39890 {Arabidopsis thaliana} (exp=-1; wgp=0; cg=0), partial (48%)"
CHR19_JGVV85_103_T01	4	0	-0.1	-1.5	-0.4	VIT_19s0085g00030	35.2	not assigned.unknown	"similar to GB|AAP13404.1|30023742|BT006296 At1g16500 {Arabidopsis thaliana} (exp=-1; wgp=0; cg=0), partial (12%)"
CHR2_JGVV12_153_T01	4	0.1	-0.4	-0.9	0.3	VIT_02s0012g01220	35.2	not assigned.unknown	similar to GP|13605587|gb|AAK32787.1 At2g35260/T4C15.7 {Arabidopsis thaliana}, partial (4%)
CHR14_JGVV128_27_T01	4	-0.6	-0.8	-0.6	0.7	VIT_14s0128g00270	35.2	not assigned.unknown	similar to GP|28558784|gb|AAO45755.1 heat shock protein-like protein {Cucumis melo}, partial (4%)
CHR4_JGVV8_578_T01	4	-0.4	-0.9	-1.9	0.4	VIT_04s0008g06210	35.2	not assigned.unknown	similar to GP|3851530|gb|AAC72337.1| nodulin {Glycine max}, partial (47%)
CHR2_JGVV12_139_T01	4	-0.1	-0.4	-1.3	0	VIT_02s0012g01380	35.2	not assigned.unknown	similar to UP|CRCB1_HALSA (Q9HNW2) Protein crcB homolog 1, partial (17%)
CHR9_JGVV2_569_T01	4	-0.2	-0.4	-0.8	0.6	VIT_09s0002g06360	35.2	not assigned.unknown	similar to UP|Q2HVW4_MEDTR (Q2HVW4) F9L1.35 protein-Arabidopsis thaliana, partial (36%)
CHR12_JGVV59_46_T01	4	-0.3	-0.3	-0.6	2.6	VIT_12s0059g00490	35.2	not assigned.unknown	similar to UP|Q2W4G2_MAGMM (Q2W4G2) ABC-type branched-chain amino acid transport system, permease component, partial (5%)
CHR3_JGVV38_78_T01	4	0	0.1	-0.4	1	VIT_03s0038g03970	35.2	not assigned.unknown	similar to UP|Q3E9N9_ARATH (Q3E9N9) Protein At4g38225, partial (55%)
CHR13_JGVV84_30_T01	4	-0.6	-0.3	-0.7	0.6	VIT_13s0084g00310	35.2	not assigned.unknown	similar to UP|Q3SC80_LYCES (Q3SC80) ACI112, partial (28%)
CHR8_JGVV58_93_T01	4	-0.3	-0.2	-0.8	0.5	VIT_08s0058g00470	35.2	not assigned.unknown	similar to UP|Q5DQ85_CAPAN (Q5DQ85) CAPIP1, partial (98%)
CHR1_JGVV11_324_T01	4	1.5	0.8	0	2	VIT_01s0011g03360	35.2	not assigned.unknown	similar to UP|Q69N34_ORYSA (Q69N34) Agenet domain-containing protein / bromo-adjacent homology (BAH) domain-containing protein-like, partial (11%)
CHR1_JGVV10_235_T01	4	-0.4	-0.4	-0.8	0.5	VIT_01s0010g03170	35.2	not assigned.unknown	similar to UP|Q7R8E7_PLAYO (Q7R8E7) Ran-binding protein, partial (8%)
CHR19_JGVV90_107_T01	4	1.1	1.4	-0.1	0.8	VIT_19s0090g01180	35.2	not assigned.unknown	similar to UP|Q8LB46_ARATH (Q8LB46) Light induced protein like, complete
CHR18_JGVV1_580_T01	4	-0.1	-0.7	-1.1	0.2	VIT_18s0001g09060	35.2	not assigned.unknown	similar to UP|Q9SY64_ARATH (Q9SY64) F14N23.10, partial (13%)
CHR13_JGVV64_72_T01	4	-0.7	-1.2	-0.8	1	VIT_13s0064g01080	35.2	not assigned.unknown	similar to UP|TL19_ARATH (P82658) Thylakoid lumenal 19 kDa protein, chloroplast precursor (P19), partial (75%)
CHR1_JGVV11_242_T01	4	0.3	-0.8	-2.2	-0.2	VIT_01s0011g04190	35.2	not assigned.unknown	UP|Q1ZXX2_ARATH (Q1ZXX2) Orf105a, partial (13%)
CHR4_JGVV23_334_T01	4	0	0.7	-0.6	1.5	VIT_04s0023g00130	35.2	not assigned.unknown	UP|Q29ST0_HUMAN (Q29ST0) Peripheral clock protein 1, partial (3%)
CHR17_JGVV0_870_T01	4	1.2	-0.8	-0.7	2	VIT_17s0000g00430	35.2	not assigned.unknown	weakly similar to UP|Q5ZXV9_LEGPH (Q5ZXV9) Transmembrane protein, partial (3%)
CHR18_JGVV1_1153_T01	4	1.8	0.4	-0.6	1.2	VIT_18s0001g15220	35.2	not assigned.unknown	weakly similar to UP|Q6DBH7_ARATH (Q6DBH7) At4g19950, partial (28%)
CHR1_JGVV26_218_T01	4	0.6	0.9	-0.3	2.1	VIT_01s0026g00350	35.2	not assigned.unknown	weakly similar to UP|Q6NM76_ARATH (Q6NM76) At3g15240, partial (30%)
CHR4_JGVV23_285_T01	4	0.2	0	-0.5	0.6	VIT_04s0023g00770	35.2	not assigned.unknown	weakly similar to UP|Q9FFE5_ARATH (Q9FFE5) Gb|AAF02163.1, partial (65%)
CHR14_JGVV68_187_T01	4	0.3	-0.3	-1.1	0	VIT_14s0068g01970	35.2	not assigned.unknown	weakly similar to UP|Q9FYG0_ARATH (Q9FYG0) F1N21.15 (At1g67330), partial (37%)
CHR11_JGVV65_89_T01	4	-0.1	-0.3	-0.9	0.1	VIT_11s0065g01070	35.2	not assigned.unknown	weakly similar to UP|Q9IPQ9_EBVG (Q9IPQ9) EBNA-1, partial (5%)
CHR11_JGVV65_97_T01	4	-0.2	-0.3	-1.1	0.2	VIT_11s0065g01170	35.2	not assigned.unknown	weakly similar to UP|Q9IPQ9_EBVG (Q9IPQ9) EBNA-1, partial (5%)
CHR19_JGVV14_170_T01	4	0.6	0.3	-0.9	0.7	VIT_19s0014g01940	35.2	not assigned.unknown	weakly similar to UP|Q9MAI3_ARATH (Q9MAI3) F12M16.8, partial (6%)
CHR3_JGVV38_303_T01	4	-0.2	-0.2	-1	0.1	VIT_03s0038g01510	35.2	not assigned.unknown	weakly similar to UP|Q9SKP5_ARATH (Q9SKP5) Expressed protein (At2g21180/F26H11.6), partial (60%)
CHR14_JGVV171_14_T01	4	-0.3	-0.3	-1	0.1	VIT_14s0171g00160	23.4.1	nucleotide metabolism.phosphotransfer and pyrophosphatases.adenylate kinase	similar to UP|Q38HW2_SOLTU (Q38HW2) Adenylate kinase family-like protein, partial (60%)
CHR10_JGVV3_434_T01	4	-0.2	-0.6	-1.2	-0.1	VIT_10s0003g05040	7.1.3	OPP.oxidative PP.6-phosphogluconate dehydrogenase	"similar to RF|XP_507487.1|51979248|XM_507487 OJ1712_E04.5 gene product {Oryza sativa (japonica cultivar-group)} (exp=-1; wgp=0; cg=0), partial (96%)"
CHR6_JGVV61_64_T01	4	-1.8	-2.6	-1.8	0.1	VIT_06s0061g00970	29.5	protein.degradation	similar to UP|Q93Z34_ARATH (Q93Z34) At2g24280/F27D4.19, partial (66%)
CHR1_JGVV10_39_T01	4	-0.1	-0.1	-0.7	0.5	VIT_01s0010g00600	29.5.11	protein.degradation.ubiquitin	similar to UP|Q9ZPY9_ARATH (Q9ZPY9) Expressed protein (At2g46500/F11C10.19), partial (30%)
CHR11_PDVV16_138_T01	4	0.1	-0.5	-0.9	1.4	VIT_11s0016g01430	29.5.11.4.2	protein.degradation.ubiquitin.E3.RING
CHR15_JGVV46_254_T01	4	-0.3	-0.8	-2.1	-0.5	VIT_15s0046g00930	29.5.11.4.2	protein.degradation.ubiquitin.E3.RING	"similar to RF|NP_196321.1|15240681|NM_120786 protein binding {Arabidopsis thaliana} (exp=-1; wgp=0; cg=0), partial (74%)"
CHR17_JGVV0_346_T01	4	-0.7	-0.9	-1.5	-0.5	VIT_17s0000g06460	29.5.11.4.2	protein.degradation.ubiquitin.E3.RING	"similar to RF|XP_506966.1|51964362|XM_506966 OJ1734_E02.21-2 gene product {Oryza sativa (japonica cultivar-group)} (exp=-1; wgp=0; cg=0), partial (69%)"
CHR15_JGVV45_25_T01	4	0.6	0.4	-0.5	0.8	VIT_15s0045g00330	29.5.11.4.2	protein.degradation.ubiquitin.E3.RING	similar to UP|ATL1O_ARATH (Q8LFY8) RING-H2 finger protein ATL1O (RING-H2 finger protein ATL11), partial (20%)
CHR13_JGVV19_409_T01	4	1.1	1.2	0.5	2.1	VIT_13s0019g00420	29.5.11.4.3.2	protein.degradation.ubiquitin.E3.SCF.FBOX
CHR14_JGVV60_65_T01	4	-0.2	-0.2	-0.8	0.3	VIT_14s0060g01970	29.5.11.4.3.2	protein.degradation.ubiquitin.E3.SCF.FBOX
CHR11_JGVV16_486_T01	4	-0.3	-0.3	-0.8	0.5	VIT_11s0016g05420	29.4	protein.postranslational modification	similar to UP|Q4W3B3_LYCES (Q4W3B3) Calcineurin B-like interacting protein kinase, partial (37%)
CHR4_JGVV8_539_T01	4	0.5	0.4	-0.2	1	VIT_04s0008g05770	29.4	protein.postranslational modification	similar to UP|Q9LEU7_ARATH (Q9LEU7) Serine/threonine protein kinase-like protein (CBL-interacting protein kinase 5), partial (91%)
CHR18_JGVV1_350_T01	4	-0.2	-0.1	-0.8	0.4	VIT_18s0001g06310	29.4	protein.postranslational modification	similar to UP|SAPK1_ORYSA (Q75LR7) Serine/threonine-protein kinase SAPK1 (Osmotic stress/abscisic acid-activated protein kinase 1) , partial (91%)
CHR18_JGVV1_1105_T01	4	-0.5	0	-1	0.5	VIT_18s0001g14690	29.4.1.56	protein.postranslational modification.kinase.receptor like cytoplasmatic kinase VI
CHRUN_JGVV258_9_T01	4	-0.4	-0.6	1	1.1	VIT_00s0258g00100	29.4.1.57	protein.postranslational modification.kinase.receptor like cytoplasmatic kinase VII	"similar to GB|AAC53334.1|2367671|AF016583 Chk1 {Mus musculus} (exp=-1; wgp=0; cg=0), partial (6%)"
CHRUN_JGVV370_1_T01	4	-0.3	-0.1	-0.8	0.2	VIT_00s0370g00010	29.4.1.57	protein.postranslational modification.kinase.receptor like cytoplasmatic kinase VII	"similar to RF|NP_566341.1|18398327|NM_111735 ATP binding {Arabidopsis thaliana} (exp=-1; wgp=0; cg=0), partial (29%)"
CHR1_JGVV146_31_T01	4	0.2	-0.1	-2.3	0.3	VIT_01s0146g00350	29.4.1.57	protein.postranslational modification.kinase.receptor like cytoplasmatic kinase VII	homologue to UP|Q8GRK2_MEDTR (Q8GRK2) Somatic embryogenesis receptor kinase 1, partial (95%)
CHR10_JGVV3_182_T01	4	-0.4	0.1	-0.6	1.7	VIT_10s0003g02020	29.4.1.57	protein.postranslational modification.kinase.receptor like cytoplasmatic kinase VII	similar to UP|Q9LPG0_ARATH (Q9LPG0) T3F20.24 protein, partial (24%)
CHRUN_JGVV429_1_T01	4	-0.8	-0.9	-0.7	1.1	VIT_00s0429g00010	29.4.1.57	protein.postranslational modification.kinase.receptor like cytoplasmatic kinase VII	similar to UP|Q9SGU0_ARATH (Q9SGU0) T6H22.8.1 protein, partial (29%)
CHR10_JGVV92_36_T01	4	-0.4	-1.4	-1.8	0.2	VIT_10s0092g00470	29.4.1.57	protein.postranslational modification.kinase.receptor like cytoplasmatic kinase VII	similar to UP|Q9SGU0_ARATH (Q9SGU0) T6H22.8.1 protein, partial (29%)
CHR10_JGVV92_41_T01	4	0.5	-1.4	-1.5	0.7	VIT_10s0092g00520	29.4.1.57	protein.postranslational modification.kinase.receptor like cytoplasmatic kinase VII	similar to UP|Q9SGU0_ARATH (Q9SGU0) T6H22.8.1 protein, partial (29%)
CHR8_JGVV7_771_T01	4	-0.1	-0.6	-1.1	0.6	VIT_08s0007g00840	1.3.13	PS.calvin cycle.rubisco interacting	similar to UP|RCA1_LARTR (Q7X9A0) Ribulose bisphosphate carboxylase/oxygenase activase 1, chloroplast precursor (RuBisCO activase 1) (RA 1) (RubisCO activase alpha form), partial (93%)
CHR12_JGVV35_170_T01	4	-0.2	-0.8	0.4	0.4	VIT_12s0035g00270	1.1.5.2	PS.lightreaction.other electron carrier (ox_red).ferredoxin	similar to UP|Q6Q8B8_TOBAC (Q6Q8B8) Chloroplast ferredoxin I, partial (98%)
CHR18_JGVV89_25_T01	4	0.3	-1.7	-0.8	-1	VIT_18s0089g01170	1.1.1.1	PS.lightreaction.photosystem II.LHC-II	homologue to UP|Q00321_LYCES (Q00321) Type I (26 kD) CP29 polypeptide, partial (91%)
CHR7_JGVV5_216_T01	4	0.3	-1.4	-0.9	0.1	VIT_07s0005g02220	1.1.1.1	PS.lightreaction.photosystem II.LHC-II	homologue to UP|Q41421_SOLTU (Q41421) Chlorophyll a/b binding protein, partial (87%)
CHR6_JGVV9_7_T01	4	-0.7	-0.8	-1.7	0	VIT_06s0009g03740	1.2.3	PS.photorespiration.aminotransferases peroxisomal	similar to UP|Q3S4G9_SOYBN (Q3S4G9) Enzymatic resistance protein, complete
CHR19_JGVV14_451_T01	4	-0.1	-0.7	-2.6	-0.3	VIT_19s0014g05090	21.1	redox.thioredoxin	weakly similar to UP|TRXL4_ARATH (Q8LDI5) Thioredoxin-like 4, partial (87%)
CHR14_JGVV6_191_T01	4	-0.1	0.2	-0.3	1.1	VIT_14s0006g02950	27.3.37	RNA.regulation of transcription.AS2,Lateral Organ Boundaries Gene Family
CHR7_JGVV5_289_T01	4	0	0	-2.1	0.1	VIT_07s0005g03030	27.3.37	RNA.regulation of transcription.AS2,Lateral Organ Boundaries Gene Family	similar to UP|LBD29_ARATH (Q9M2J7) LOB domain protein 29, partial (50%)
CHR7_JGVV31_117_T01	4	-0.3	-0.4	-0.6	0.5	VIT_07s0031g01320	27.3.35	RNA.regulation of transcription.bZIP transcription factor family	similar to UP|Q93XA1_PHAVU (Q93XA1) TGA-type basic leucine zipper protein TGA2.1, partial (76%)
CHR4_JGVV23_88_T01	4	-0.5	-0.1	-0.4	1	VIT_04s0023g03030	27.3.7	RNA.regulation of transcription.C2C2(Zn) CO-like, Constans-like zinc finger family	"similar to RF|NP_195607.2|22329245|NM_120056 transcription factor/ zinc ion binding {Arabidopsis thaliana} (exp=-1; wgp=0; cg=0), partial (58%)"
CHR1_JGVV11_308_T01	4	0	-0.1	-1.2	0.3	VIT_01s0011g03520	27.3.7	RNA.regulation of transcription.C2C2(Zn) CO-like, Constans-like zinc finger family	homologue to UP|COL6_ARATH (Q8LG76) Zinc finger protein CONSTANS-LIKE 6, partial (13%)
CHR17_JGVV0_804_T01	4	0.5	-0.4	-0.8	0.5	VIT_17s0000g01360	27.3.11	RNA.regulation of transcription.C2H2 zinc finger family	"weakly similar to RF|XP_507264.1|51964960|XM_507264 P0104B02.35 gene product {Oryza sativa (japonica cultivar-group)} (exp=-1; wgp=0; cg=0), partial (17%)"
CHR17_JGVV0_757_T01	4	0	0.2	-0.2	0.9	VIT_17s0000g01870	27.3.11	RNA.regulation of transcription.C2H2 zinc finger family	"weakly similar to RF|XP_507264.1|51964960|XM_507264 P0104B02.35 gene product {Oryza sativa (japonica cultivar-group)} (exp=-1; wgp=0; cg=0), partial (17%)"
CHR8_JGVV7_249_T01	4	0	0.1	-0.7	0.3	VIT_08s0007g06400	27.3.12	RNA.regulation of transcription.C3H zinc finger family	similar to UP|Q7F8R0_ORYSA (Q7F8R0) KH domain-containing protein-like, partial (33%)
CHR6_JGVV4_141_T01	4	0.8	0.4	0.4	2.1	VIT_06s0004g07000	27.3.20	RNA.regulation of transcription.G2-like transcription factor family, GARP
CHR13_JGVV19_333_T01	4	-0.3	-0.2	-1	0.2	VIT_13s0019g01710	27.3.21	RNA.regulation of transcription.GRAS transcription factor family	"similar to RF|NP_181301.1|15224338|NM_129321 transcription factor {Arabidopsis thaliana} (exp=-1; wgp=0; cg=0), partial (34%)"
CHR4_JGVV8_570_T01	4	0.1	-0.2	-1	0.4	VIT_04s0008g06130	27.3.22	RNA.regulation of transcription.HB,Homeobox transcription factor family	homologue to UP|KNAP3_MALDO (O04136) Homeobox protein knotted-1-like 3 (KNAP3), partial (58%)
CHR10_JGVV3_36_T01	4	-0.1	-0.8	-1.4	0.9	VIT_10s0003g00380	27.3.22	RNA.regulation of transcription.HB,Homeobox transcription factor family	weakly similar to UP|Q9SP48_SOYBN (Q9SP48) Homeodomain-leucine zipper protein 56, partial (17%)
CHR14_JGVV219_5_T01	4	1.4	0	0.3	1.7	VIT_14s0219g00050	27.3.25	RNA.regulation of transcription.MYB domain transcription factor family
CHR19_JGVV85_101_T01	4	0.6	0.4	-1	1.1	VIT_19s0085g00050	27.3.25	RNA.regulation of transcription.MYB domain transcription factor family	MYB-like protein [Vitis vinifera]
CHR11_JGVV16_206_T01	4	0.2	-0.1	-0.8	0.4	VIT_11s0016g02410	27.3.26	RNA.regulation of transcription.MYB-related transcription factor family	similar to UP|Q9AVV5_HORVU (Q9AVV5) MCB2 protein, partial (24%)
CHR1_JGVV26_6_T01	4	0.1	-0.2	-1	0	VIT_01s0026g02710	27.3.27	RNA.regulation of transcription.NAC domain transcription factor family
CHR12_JGVV28_292_T01	4	0	-0.6	-1.4	0.1	VIT_12s0028g00860	27.3.27	RNA.regulation of transcription.NAC domain transcription factor family	"homologue to GB|AAD22369.1|4544462|AC006580 NAM (no apical meristem)-like protein {Arabidopsis thaliana} (exp=0; wgp=1; cg=0), partial (50%)"
CHR14_JGVV108_99_T01	4	0.4	0	-1.3	0.4	VIT_14s0108g01070	27.3.27	RNA.regulation of transcription.NAC domain transcription factor family	similar to UP|Q8LRL3_PETHY (Q8LRL3) Nam-like protein 14 (Fragment), partial (51%)
CHR5_JGVV94_1_T01	4	0.1	0	-0.6	0.5	VIT_05s0094g00020	27.3.60	RNA.regulation of transcription.NIN-like bZIP-related family	similar to UP|Q7X9C0_LOTJA (Q7X9C0) NIN-like protein 2, partial (9%)
CHR19_JGVV14_16_T01	4	0.1	-0.3	-0.9	0.3	VIT_19s0014g00170	27.3.67	RNA.regulation of transcription.putative transcription regulator	similar to UP|MSRB_SYNEL (Q8DJK9) Peptide methionine sulfoxide reductase msrB , partial (76%)
CHR8_JGVV56_145_T01	4	-0.4	-0.4	-1	0.2	VIT_08s0056g01660	27.3.69	RNA.regulation of transcription.SET-domain transcriptional regulator family	similar to UP|Q93YF5_TOBAC (Q93YF5) SET-domain-containing protein, partial (30%)
CHR12_JGVV28_144_T01	4	-0.3	0.6	-0.1	2.2	VIT_12s0028g02520	27.3.29	RNA.regulation of transcription.TCP transcription factor family	similar to UP|Q6XX20_ANTMA (Q6XX20) Mutant cincinnata, partial (31%)
CHR4_JGVV44_131_T01	4	-0.1	-0.1	-0.8	0.3	VIT_04s0044g00510	27.3.30	RNA.regulation of transcription.Trihelix, Triple-Helix transcription factor family
CHR4_JGVV8_172_T01	4	0.5	0.1	0.2	1.5	VIT_04s0008g01850	27.3.30	RNA.regulation of transcription.Trihelix, Triple-Helix transcription factor family	"similar to GB|AAP37748.1|30725452|BT008389 At5g28300 {Arabidopsis thaliana} (exp=-1; wgp=0; cg=0), partial (26%)"
CHR9_JGVV2_55_T01	4	-0.1	-0.4	-1	0	VIT_09s0002g00720	27.3.30	RNA.regulation of transcription.Trihelix, Triple-Helix transcription factor family	"similar to RF|NP_564648.1|18404771|NM_104283 transcription factor {Arabidopsis thaliana} (exp=-1; wgp=0; cg=0), partial (14%)"
CHR16_JGVV50_27_T01	4	-0.6	-0.7	-1.2	0	VIT_16s0050g02520	27.2	RNA.transcription	similar to UP|Q9ZNX9_ARATH (Q9ZNX9) Sigma-like factor precursor (RNA polymerase sigma subunit SigE), partial (64%)
CHR15_JGVV48_189_T01	4	-1.1	-0.7	-1.1	0.7	VIT_15s0048g01000	16.8.3.1	secondary metabolism.flavonoids.dihydroflavonols.dihydrokaempferol 4-reductase	weakly similar to UP|Q9SDZ2_SOYBN (Q9SDZ2) 2\'-hydroxy isoflavone/dihydroflavonol reductase homolog (Fragment), partial (82%)
CHR5_JGVV20_119_T01	4	0.4	-1.2	-1.6	-0.6	VIT_05s0020g01310	16.8.4	secondary metabolism.flavonoids.flavonols
CHR10_JGVV3_219_T01	4	0.5	0.1	-0.2	1.1	VIT_10s0003g02410	16.8.4	secondary metabolism.flavonoids.flavonols
CHR10_JGVV3_224_T01	4	0.1	-0.5	-0.6	1.1	VIT_10s0003g02460	16.8.4	secondary metabolism.flavonoids.flavonols
CHR10_JGVV3_220_T01	4	0.7	0.5	0.4	1.6	VIT_10s0003g02420	16.8.4	secondary metabolism.flavonoids.flavonols	similar to UP|Q9SB32_ARATH (Q9SB32) SRG1-like protein (At4g25310), partial (32%)
CHR10_JGVV3_225_T01	4	1	0.4	0	2.3	VIT_10s0003g02470	16.8.4	secondary metabolism.flavonoids.flavonols	similar to UP|Q9SB32_ARATH (Q9SB32) SRG1-like protein (At4g25310), partial (32%)
CHR6_JGVV4_702_T01	4	-0.5	-0.1	-0.5	1.1	VIT_06s0004g00820	16.1.4.1	secondary metabolism.isoprenoids.carotenoids.phytoene synthase	similar to UP|PSY_DAUCA (Q9SSU8) Phytoene synthase, chloroplast precursor , partial (81%)
CHR5_JGVV20_197_T01	4	0.8	-0.9	-0.1	0.1	VIT_05s0020g02130	16.1.1.1	secondary metabolism.isoprenoids.non-mevalonate pathway.DXS	similar to UP|Q6EJC9_PUELO (Q6EJC9) 1-deoxy-D-xylulose 5-phosphate synthase, partial (54%)
CHR9_JGVV2_181_T01	4	1.1	-0.9	-0.1	0.3	VIT_09s0002g02050	16.1.1.1	secondary metabolism.isoprenoids.non-mevalonate pathway.DXS	similar to UP|Q9LFL9_ARATH (Q9LFL9) 1-D-deoxyxylulose 5-phosphate synthase-like protein, partial (23%)
CHR9_JGVV54_53_T01	4	-0.1	-0.2	-1.4	0.2	VIT_09s0054g01220	16.1.5	secondary metabolism.isoprenoids.terpenoids
CHR11_JGVV16_66_T01	4	-0.4	0.7	-1.3	1.1	VIT_11s0016g00860	16.4.1	secondary metabolism.N misc.alkaloid-like
CHR10_JGVV3_44_T01	4	-0.7	-0.3	-1.9	1.1	VIT_10s0003g00470	16.2	secondary metabolism.phenylpropanoids	weakly similar to GP|28804594|dbj|BAC58012. S-adenosyl-L-methionine: daidzein 7-0-methyltransferase {Glycyrrhiza echinata}, partial (49%)
CHR17_JGVV0_765_T01	4	-0.6	0.5	1.1	1.4	VIT_17s0000g01790	16.2.1.3	secondary metabolism.phenylpropanoids.lignin biosynthesis.4CL	similar to UP|Q9M0X9_ARATH (Q9M0X9) 4-coumarate-CoA ligase-like protein, partial (64%)
CHR2_JGVV25_286_T01	4	0	0.4	0.2	1.7	VIT_02s0025g03110	16.2.1.10	secondary metabolism.phenylpropanoids.lignin biosynthesis.CAD	similar to UP|Q2R114_ORYSA (Q2R114) Oxidoreductase, zinc-binding dehydrogenase family, partial (65%)
CHRUN_JGVV346_8_T01	4	-1.1	-1.4	-1.8	-0.4	VIT_00s0346g00080	16.2.1.10	secondary metabolism.phenylpropanoids.lignin biosynthesis.CAD	similar to UP|Q5I6D6_9ROSI (Q5I6D6) Sinapyl alcohol dehydrogenase-like protein, complete
CHRUN_JGVV371_9_T01	4	-1.2	-1.5	-1.7	-0.4	VIT_00s0371g00100	16.2.1.10	secondary metabolism.phenylpropanoids.lignin biosynthesis.CAD	similar to UP|Q5I6D6_9ROSI (Q5I6D6) Sinapyl alcohol dehydrogenase-like protein, complete
CHR8_JGVV7_285_T01	4	-0.1	-0.6	-1.1	0.5	VIT_08s0007g05980	30.3	signalling.calcium
CHR3_JGVV17_67_T01	4	0.2	-0.1	-0.6	0.6	VIT_03s0017g01210	30.1	signalling.in sugar and nutrient physiology	"similar to GB|AAL15369.1|16323270|AY057739 AT5g64260/MSJ1_10 {Arabidopsis thaliana} (exp=-1; wgp=0; cg=0), partial (84%)"
CHR7_JGVV5_85_T01	4	0.7	-1.5	-1.2	-0.2	VIT_07s0005g00870	30.1	signalling.in sugar and nutrient physiology	similar to UP|Q7Y0S8_SOLTU (Q7Y0S8) Erg-1, partial (33%)
CHR6_JGVV4_53_T01	4	-0.3	-0.4	-1.2	0.2	VIT_06s0004g07920	30.6	signalling.MAP kinases	similar to UP|Q6EIX6_TOBAC (Q6EIX6) Mitogen-activated protein kinase (Serine/thronine protein kinase), partial (29%)
CHRUN_JGVV366_1_T01	4	-0.2	0.5	-0.2	1.6	VIT_00s0366g00020	30.2.17	signalling.receptor kinases.DUF 26	similar to GP|13506747|gb|AAK28316.1 receptor-like protein kinase 5 {Arabidopsis thaliana}, partial (20%)
CHR8_JGVV56_46_T01	4	-0.8	-0.6	-1	0.2	VIT_08s0056g00570	30.2.8.1	signalling.receptor kinases.leucine rich repeat VIII.1
CHR10_JGVV3_181_T01	4	-0.6	-0.2	-0.4	1.7	VIT_10s0003g02010	30.2.8.2	signalling.receptor kinases.leucine rich repeat VIII.2	weakly similar to UP|O22579_ARATH (O22579) Receptor-like serine/threonine kinase, partial (19%)
CHR10_JGVV3_174_T01	4	-0.3	-0.6	-1.6	0.2	VIT_10s0003g01920	30.2.8.2	signalling.receptor kinases.leucine rich repeat VIII.2	weakly similar to UP|Q6EQG8_ORYSA (Q6EQG8) Leucine-rich repeat family protein /protein kinase family protein-like, partial (16%)
CHR18_JGVV89_28_T01	4	0.1	-2.1	-1.9	-0.7	VIT_18s0089g01140	30.2.99	signalling.receptor kinases.misc	"similar to RF|NP_195827.1|15241674|NM_120285 kinase {Arabidopsis thaliana} (exp=-1; wgp=0; cg=0), partial (39%)"
CHR5_JGVV20_433_T01	4	-0.1	0.1	-0.9	0.2	VIT_05s0020g04610	30.2.99	signalling.receptor kinases.misc	"weakly similar to RF|NP_186833.1|15232204|NM_111050 ATP binding {Arabidopsis thaliana} (exp=-1; wgp=0; cg=0), partial (15%)"
CHR7_JGVV129_89_T01	4	-0.5	-0.2	-0.7	0.7	VIT_07s0129g00920	30.2.99	signalling.receptor kinases.misc	similar to UP|Q8S519_CUCME (Q8S519) PTH-2 (Fragment), partial (88%)
CHR6_JGVV4_25_T01	4	-0.7	-0.6	-1.7	-0.4	VIT_06s0004g08250	30.2.99	signalling.receptor kinases.misc	similar to UP|Q9MA13_ARATH (Q9MA13) F20B17.5, partial (23%)
CHR16_JGVV98_165_T01	4	-0.8	-1.3	-1.5	-0.2	VIT_16s0098g00240	30.2.99	signalling.receptor kinases.misc	weakly similar to UP|Q9FF29_ARATH (Q9FF29) Receptor serine/threonine kinase, partial (35%)
CHRUN_JGVV347_5_T01	4	-0.5	-0.1	-1.1	0.8	VIT_00s0347g00050	30.2.24	signalling.receptor kinases.S-locus glycoprotein like
CHRUN_JGVV762_1_T01	4	-0.4	-0.3	-1	0.3	VIT_00s0762g00010	30.2.24	signalling.receptor kinases.S-locus glycoprotein like
CHRUN_JGVV762_3_T01	4	0.1	-0.1	-0.1	1.7	VIT_00s0762g00030	30.2.24	signalling.receptor kinases.S-locus glycoprotein like
CHRUN_JGVV743_2_T01	4	-0.4	-0.4	-1	0.6	VIT_00s0743g00020	30.2.24	signalling.receptor kinases.S-locus glycoprotein like	similar to UP|O81906_ARATH (O81906) Serine/threonine kinase-like protein, partial (20%)
CHRUN_JGVV540_2_T01	4	-0.4	-0.7	-0.6	0.5	VIT_00s0540g00020	30.2.24	signalling.receptor kinases.S-locus glycoprotein like	similar to UP|Q9ZT07_ARATH (Q9ZT07) Receptor-like protein kinase, partial (19%)
CHR12_JGVV134_27_T01	4	-1	-1.1	1.1	1.8	VIT_12s0134g00340	30.2.24	signalling.receptor kinases.S-locus glycoprotein like	similar to UP|Q9ZT07_ARATH (Q9ZT07) Receptor-like protein kinase, partial (19%)
CHRUN_JGVV2770_1_T01	4	-0.2	-0.4	-0.6	1.1	VIT_00s2770g00010	30.2.24	signalling.receptor kinases.S-locus glycoprotein like	weakly similar to UP|O49974_MAIZE (O49974) KI domain interacting kinase 1, partial (21%)
CHR19_JGVV14_379_T01	4	-0.5	-0.2	-0.7	0.5	VIT_19s0014g04270	30.2.24	signalling.receptor kinases.S-locus glycoprotein like	weakly similar to UP|Q40100_IPOTF (Q40100) Secreted glycoprotein 3, partial (55%)
CHR17_PDVV0_605_T01	4	-1.1	-1.4	-1.7	0.5	VIT_17s0000g03320	30.2.20	signalling.receptor kinases.wheat LRK10 like
CHR16_JGVV100_70_T01	4	0.3	0	-0.1	1.4	VIT_16s0100g00570	20.2.3	stress.abiotic.drought_salt	similar to UP|Q94C19_ARATH (Q94C19) At1g26850/T2P11_4, partial (97%)
CHR16_JGVV98_88_T01	4	0.2	0.5	-0.7	0.6	VIT_16s0098g01060	20.2.1	stress.abiotic.heat
CHR9_JGVV2_52_T01	4	0	-0.5	-0.8	0.3	VIT_09s0002g00690	20.2.1	stress.abiotic.heat	"similar to RF|NP_188036.1|15231803|NM_112276 heat shock protein binding {Arabidopsis thaliana} (exp=-1; wgp=0; cg=0), partial (39%)"
CHR3_JGVV38_255_T01	4	0.2	-0.4	-2	-0.1	VIT_03s0038g02110	20.2.1	stress.abiotic.heat	similar to UP|P93499_PHAVU (P93499) DnaJ-like protein (Fragment), partial (57%)
CHR4_JGVV23_44_T01	4	0	-0.4	-1.2	0.2	VIT_04s0023g03470	20.2.1	stress.abiotic.heat	similar to UP|P93499_PHAVU (P93499) DnaJ-like protein (Fragment), partial (57%)
CHR13_JGVV19_226_T01	4	0.4	0.5	-0.6	1.2	VIT_13s0019g02930	20.2.1	stress.abiotic.heat	similar to UP|Q9SWE4_TOBAC (Q9SWE4) Low molecular weight heat-shock protein, partial (94%)
CHR13_JGVV19_220_T01	4	-0.1	-0.1	-1.2	0.4	VIT_13s0019g03000	20.2.1	stress.abiotic.heat	similar to UP|Q9SWE4_TOBAC (Q9SWE4) Low molecular weight heat-shock protein, partial (94%)
CHR14_JGVV60_2_T01	4	0.3	-0.6	-2.2	0.3	VIT_14s0060g02750	20.2.99	stress.abiotic.unspecified	GB|AY298727.1|AAQ63185.1 germin-like protein 3 [Vitis vinifera]
CHR14_JGVV128_64_T01	4	-0.3	-0.2	-0.9	0.9	VIT_14s0128g00690	20.2.99	stress.abiotic.unspecified	GB|AY298727.1|AAQ63185.1 germin-like protein 3 [Vitis vinifera]
CHR14_JGVV128_97_T01	4	-0.3	-0.6	-1.1	1.6	VIT_14s0128g01040	20.2.99	stress.abiotic.unspecified	GB|AY298727.1|AAQ63185.1 germin-like protein 3 [Vitis vinifera]
CHR14_JGVV128_86_T01	4	-0.3	0	-0.1	1.3	VIT_14s0128g00920	20.2.99	stress.abiotic.unspecified	weakly similar to UP|GL17_ARATH (Q9SFF9) Germin-like protein subfamily 1 member 7 precursor, partial (82%)
CHR5_JGVV94_22_T01	4	0.6	-0.4	-1.4	0	VIT_05s0094g00260	20.1.7	stress.biotic.PR-proteins	similar to UP|Q7XB39_VITVI (Q7XB39) Class IV chitinase, partial (94%)
CHRUN_JGVV226_8_T01	4	1.3	0.2	-0.5	1.3	VIT_00s0226g00080	20.1.2	stress.biotic.receptors
CHR10_JGVV71_81_T01	4	0.6	-0.9	-1	-0.3	VIT_10s0071g00230	20.1.2	stress.biotic.receptors
CHR13_JGVV67_200_T01	4	-0.1	0.1	0.2	1.9	VIT_13s0067g00790	20.1.2	stress.biotic.receptors
CHR19_JGVV27_25_T01	4	0.2	-0.1	-1	0.2	VIT_19s0027g01630	20.1.2	stress.biotic.receptors
CHR6_JGVV9_186_T01	4	0.1	0.1	0.4	1.4	VIT_06s0009g01630	20.1.2	stress.biotic.receptors	"weakly similar to GB|BAB01339.1|11994217|AB028617 disease resistance comples protein {Arabidopsis thaliana} (exp=0; wgp=1; cg=0), partial (11%)"
CHR18_JGVV41_184_T01	4	0.4	0.2	0.4	2.1	VIT_18s0041g00270	20.1.2	stress.biotic.receptors	GB|AF365880.1|AAQ15192.1 resistance protein [Vitis vinifera]
CHR18_JGVV41_185_T01	4	-0.1	0	-0.6	0.9	VIT_18s0041g00260	20.1.2	stress.biotic.receptors	weakly similar to UP|Q84TR2_PHAVU (Q84TR2) Truncated NBS-LRR resistance-like protein isoform JA88, partial (12%)
CHR13_JGVV19_119_T01	4	0	0.3	-0.6	0.9	VIT_13s0019g04070	20.1.3	stress.biotic.signaling	similar to UP|MLO1_ARATH (O49621) MLO-like protein 1 (AtMlo1) (MLO protein homolog 1) (AtMLO-H1), partial (40%)
CHR13_JGVV74_53_T01	4	-0.3	-0.7	-0.4	1.1	VIT_13s0074g00690	34.16	transport.ABC transporters and multidrug resistance systems
CHR4_JGVV8_448_T01	4	0.3	0.4	-0.8	1	VIT_04s0008g04820	34.16	transport.ABC transporters and multidrug resistance systems	similar to UP|Q8LP45_TOBAC (Q8LP45) Pleiotropic drug resistance like protein, partial (21%)
CHR7_JGVV141_35_T01	4	-0.3	-0.3	-1.6	-0.8	VIT_07s0141g00640	34.3	transport.amino acids	similar to UP|Q8LAE3_ARATH (Q8LAE3) Proline transporter 1, partial (46%)
CHR14_JGVV171_37_T01	4	0.1	0.1	-0.9	0.1	VIT_14s0171g00400	34.3	transport.amino acids	similar to UP|Q9FKS8_ARATH (Q9FKS8) Amino acid permease (AT5g40780/K1B16_3), partial (75%)
CHR6_JGVV4_538_T01	4	-0.7	-0.6	-1.4	-0.1	VIT_06s0004g02670	34.22	transport.cyclic nucleotide or calcium regulated channels
CHR19_JGVV15_22_T01	4	-0.4	-0.4	-1.1	0	VIT_19s0015g00230	34.12	transport.metal	similar to UP|Q852F6_ORYSA (Q852F6) Zinc transporter, partial (70%)
CHR3_JGVV17_129_T01	4	-0.1	0	-1.4	-0.1	VIT_03s0017g02170	34.12	transport.metal	similar to UP|Q941P4_SOYBN (Q941P4) Zinc transporter protein ZIP1, partial (90%)
CHR13_JGVV67_91_T01	4	-0.5	-0.2	-1.8	0.3	VIT_13s0067g02500	34.99	transport.misc
CHR4_JGVV23_205_T01	4	0	-0.3	-1.3	-0.1	VIT_04s0023g01720	34.99	transport.misc	similar to UP|Q2PYY3_SOLTU (Q2PYY3) Transporter-like protein, partial (84%)
CHRUN_JGVV477_2_T01	4	-0.5	0.6	-0.7	1	VIT_00s0477g00030	34.99	transport.misc	similar to UP|Q9FKQ1_ARATH (Q9FKQ1) Emb|CAB89401.1 (AT5g65380/MNA5_11), partial (48%)
CHR18_JGVV1_383_T01	4	0	-0.6	-1.1	0.4	VIT_18s0001g06940	34.1	transport.nucleotides	weakly similar to UP|Q9FZ95_ARATH (Q9FZ95) F3H9.12 protein, partial (81%)
CHR18_JGVV41_164_T01	4	0.9	0.8	0.3	1.9	VIT_18s0041g00480	34.13	transport.peptides and oligopeptides
CHR2_JGVV25_229_T01	4	-0.2	-0.4	-0.9	0.1	VIT_02s0025g02500	34.13	transport.peptides and oligopeptides	"similar to RF|NP_567694.2|79484897|NM_118544 oligopeptide transporter {Arabidopsis thaliana} (exp=-1; wgp=0; cg=0), partial (52%)"
CHR1_JGVV11_421_T01	4	0	0.9	-1.6	0.8	VIT_01s0011g02260	34.13	transport.peptides and oligopeptides	similar to UP|Q2XPY5_THLCA (Q2XPY5) YSL transporter 1, partial (68%)
CHR17_JGVV53_3_T01	4	0.1	-1.1	-1.1	-0.4	VIT_17s0053g00040	34.13	transport.peptides and oligopeptides	similar to UP|Q2XPY5_THLCA (Q2XPY5) YSL transporter 1, partial (68%)
CHR6_JGVV4_226_T01	4	0	-0.2	-0.9	0.3	VIT_06s0004g06080	34.13	transport.peptides and oligopeptides	weakly similar to UP|Q9M1I2_ARATH (Q9M1I2) Oligopeptide transporter-like protein, partial (68%)
CHR5_JGVV49_82_T01	4	0	-0.6	-1.8	-0.2	VIT_05s0049g00930	34.7	transport.phosphate	similar to UP|O22055_CATRO (O22055) Phosphate transporter, partial (74%)
CHR10_JGVV3_351_T01	4	-0.2	-0.1	-1.2	0.4	VIT_10s0003g03930	34.2	transport.sugars	"similar to RF|NP_174313.1|15220697|NM_102761 carbohydrate transporter/ sugar porter {Arabidopsis thaliana} (exp=-1; wgp=0; cg=0), partial (47%)"
CHR17_JGVV0_166_T01	4	1.2	-0.8	0.4	0.5	VIT_17s0000g08530	34.18	transport.unspecified anions	similar to GP|23495359|dbj|BAC20173. BOR1 {Arabidopsis thaliana}, partial (29%)
CHR12_JGVV134_45_T01	4	0.3	0.7	-0.4	0.4	VIT_12s0134g00550	34.14	transport.unspecified cations
CHR19_JGVV14_424_T01	4	-0.1	-0.4	-1.4	-0.3	VIT_19s0014g04790	34.14	transport.unspecified cations
CHR5_JGVV20_181_T01	4	-0.6	0.4	0.3	0.6	VIT_05s0020g01960	34.14	transport.unspecified cations	homologue to UP|Q4VT46_VITVI (Q4VT46) Nhx1 antiporter, partial (19%)
CHR11_JGVV16_195_T01	5	1.1	0.9	1.1	-0.2	VIT_11s0016g02280	13.2.5.2	amino acid metabolism.degradation.serine-glycine-cysteine group.glycine	homologue to UP|GCSP_SOLTU (O49954) Glycine dehydrogenase [decarboxylating], mitochondrial precursor (Glycine decarboxylase) (Glycine cleavage system P-protein) , partial (35%)
CHR8_JGVV7_379_T01	5	1.3	0.7	1.9	-0.4	VIT_08s0007g05000	13.1.3.4	amino acid metabolism.synthesis.aspartate family.methionine	homologue to UP|METL_ACTCH (P50302) S-adenosylmethionine synthetase 2 (Methionine adenosyltransferase 2) (AdoMet synthetase 2) , partial (98%)
CHR1_JGVV11_310_T01	5	-0.3	0.2	1.2	-0.8	VIT_01s0011g03500	13.1.3.4	amino acid metabolism.synthesis.aspartate family.methionine	similar to UP|HMT1_ARATH (Q9SDL7) Homocysteine S-methyltransferase 1 (S-methylmethionine:homocysteine methyltransferase 1) (SMM:Hcy S-methyltransferase 1) (AtHMT-1) , partial (45%)
CHR6_JGVV9_229_T01	5	0.4	0.3	1.1	-0.2	VIT_06s0009g01080	13.1.3.4	amino acid metabolism.synthesis.aspartate family.methionine	similar to UP|Q2QLY4_ORYSA (Q2QLY4) 5-methyltetrahydropteroyltriglutamate--homocysteine S-methyltransferase, complete
CHRUN_JGVV220_9_T01	5	-0.6	0.6	1	-1.1	VIT_00s0220g00110	13.1.4.1	amino acid metabolism.synthesis.branched chain group.common	similar to UP|Q93YZ7_ARATH (Q93YZ7) At2g31810/F20M17.15, partial (76%)
CHR4_JGVV69_60_T01	5	-1.3	0.5	0.5	-0.5	VIT_04s0069g00860	13.1.5.2.41	amino acid metabolism.synthesis.serine-glycine-cysteine group.glycine.sarcosine oxidase	weakly similar to UP|SOX_ARATH (Q9SJA7) Probable sarcosine oxidase , partial (44%)
CHR12_JGVV28_61_T01	5	-0.5	0	2.6	-0.9	VIT_12s0028g03390	10.5.3	cell wall.cell wall proteins.LRR	similar to GP|9279698|dbj|BAB01255.1 extensin protein-like {Arabidopsis thaliana}, partial (49%)
CHR5_JGVV20_175_T01	5	0.3	0.5	1.5	-0.4	VIT_05s0020g01900	10.5.3	cell wall.cell wall proteins.LRR	similar to UP|O18465_HIRME (O18465) Tractin, partial (6%)
CHR18_JGVV1_671_T01	5	0.2	0.6	1.7	-1.1	VIT_18s0001g10040	10.5.3	cell wall.cell wall proteins.LRR	weakly similar to UP|Q2HTP6_MEDTR (Q2HTP6) Leucine-rich repeat, plant specific, partial (32%)
CHR8_JGVV7_473_T01	5	-0.6	0	1.8	-0.5	VIT_08s0007g03990	10.2	cell wall.cellulose synthesis
CHR14_JGVV83_101_T01	5	-0.6	-1	1.7	-0.6	VIT_14s0083g01150	10.2	cell wall.cellulose synthesis	similar to UP|COBL4_ARATH (Q9LFW3) COBRA-like protein 4 precursor, partial (93%)
CHR2_JGVV25_178_T01	5	0.9	-0.6	0.9	0	VIT_02s0025g01910	10.2.1	cell wall.cellulose synthesis.cellulose synthase	similar to UP|Q3Y6V1_TOBAC (Q3Y6V1) Cellulose synthase-like protein CslG, partial (33%)
CHR5_JGVV51_45_T01	5	1.3	0.4	1.2	-0.3	VIT_05s0051g00590	10.6.3	cell wall.degradation.pectate lyases and polygalacturonases	homologue to UP|Q94FT5_FRAAN (Q94FT5) Pectate lyase (Fragment), complete
CHR1_JGVV127_4_T01	5	0.8	0.5	0.8	-0.6	VIT_01s0127g00870	10.6.3	cell wall.degradation.pectate lyases and polygalacturonases	similar to UP|GP1_LYCES (Q40161) Polygalacturonase-1 non-catalytic beta subunit precursor (AroGP1) (Polygalacturonase converter) (PG converter), partial (36%)
CHR7_JGVV5_500_T01	5	0.8	0.3	1.4	-0.2	VIT_07s0005g05520	10.6.3	cell wall.degradation.pectate lyases and polygalacturonases	similar to UP|Q52PJ2_MANIN (Q52PJ2) Ripening-related pectate lyase, partial (88%)
CHR18_JGVV1_77_T01	5	0.6	-0.4	1.3	-2.5	VIT_18s0001g01130	10.7	cell wall.modification	similar to UP|Q8GZD3_SOYBN (Q8GZD3) Expansin, partial (91%)
CHR3_JGVV88_55_T01	5	-0.5	1	1.9	-0.2	VIT_03s0088g00650	10.7	cell wall.modification	similar to UP|Q8S902_SOYBN (Q8S902) Syringolide-induced protein 19-1-5, partial (93%)
CHR3_JGVV17_118_T01	5	-0.2	-0.2	1.4	-1.2	VIT_03s0017g01950	10.8.1	cell wall.pectin*esterases.PME	"similar to RF|NP_197474.1|15241163|NM_121978 pectinesterase {Arabidopsis thaliana} (exp=-1; wgp=0; cg=0), partial (83%)"
CHR11_JGVV118_71_T01	5	0.2	0.3	1	-0.5	VIT_11s0118g00810	31.3.1	cell.cycle.peptidylprolyl isomerase	similar to UP|O65220_ARATH (O65220) F7N22.3 protein (At5g35100) (Arabidopsis thaliana genomic DNA, chromosome 5, BAC clone:T13C12), partial (49%)
CHRUN_JGVV179_4_T01	5	-0.4	0.2	1.1	-0.7	VIT_00s0179g00060	31.1	cell.organisation
CHR7_JGVV151_59_T01	5	0	0.4	2	0.3	VIT_07s0151g00180	31.1	cell.organisation
CHR15_JGVV24_88_T01	5	-0.1	0.2	1.3	-0.8	VIT_15s0024g00730	31.1	cell.organisation
CHR6_JGVV9_16_T01	5	-0.8	-0.3	1.1	0.3	VIT_06s0009g03640	31.1	cell.organisation	"weakly similar to RF|NP_568271.2|22326753|NM_121276 calcium ion binding {Arabidopsis thaliana} (exp=-1; wgp=0; cg=0), partial (91%)"
CHR1_JGVV10_264_T01	5	-0.4	-0.2	1.8	-0.8	VIT_01s0010g03540	31.1	cell.organisation	similar to UP|Q2V4B4_ARATH (Q2V4B4) Protein At2g01910, partial (54%)
CHR9_JGVV2_377_T01	5	0.6	-0.4	1.4	-2.1	VIT_09s0002g04140	18.13	Co-factor and vitamine metabolism.isochorismatase
CHR15_JGVV46_142_T01	5	-0.6	0.2	1.2	-0.8	VIT_15s0046g02110	33.2	development.late embryogenesis abundant	similar to UP|LEA14_GOSHI (P46518) Late embryogenesis abundant protein Lea14-A, complete
CHR7_JGVV5_180_T01	5	-0.1	0.4	1.6	-1.1	VIT_07s0005g01840	33.1	development.storage proteins
CHR5_JGVV77_146_T01	5	-0.1	0.2	1.6	0.8	VIT_05s0077g01750	33.99	development.unspecified
CHR5_JGVV77_143_T01	5	0	0.2	1.7	0.7	VIT_05s0077g01720	33.99	development.unspecified	similar to UP|Q9LL48_ARATH (Q9LL48) SAG101, partial (8%)
CHR14_JGVV66_168_T01	5	0.5	0.6	1.4	-0.1	VIT_14s0066g01830	33.99	development.unspecified	similar to UP|Q9LL48_ARATH (Q9LL48) SAG101, partial (8%)
CHR1_JGVV10_40_T01	5	-0.8	-0.4	1.7	-1	VIT_01s0010g00610	28.2	DNA.repair	"similar to RF|NP_565100.1|18410766|NM_106165 DNA-3-methyladenine glycosylase I {Arabidopsis thaliana} (exp=-1; wgp=0; cg=0), partial (57%)"
CHR7_JGVV5_30_T01	5	-0.3	-0.2	1.1	-0.1	VIT_07s0005g00310	28.1	DNA.synthesis_chromatin structure
CHRUN_JGVV301_10_T01	5	-1.2	-0.7	0.9	-1.2	VIT_00s0301g00100	28.1	DNA.synthesis_chromatin structure	similar to UP|O81656_HEMSP (O81656) Senescence-associated protein 6, partial (91%)
CHR17_JGVV0_342_T01	5	0.6	0.6	1.1	0.1	VIT_17s0000g06510	28.99	DNA.unspecified
CHR14_JGVV66_117_T01	5	0	0.2	2.6	1.3	VIT_14s0066g01290	28.99	DNA.unspecified	"similar to RF|NP_566499.1|18400624|NM_112370 exonuclease {Arabidopsis thaliana} (exp=-1; wgp=0; cg=0), partial (59%)"
CHR12_JGVV142_21_T01	5	-0.4	1	2	-0.1	VIT_12s0142g00440	17.1.3	hormone metabolism.abscisic acid.induced-regulated-responsive-activated	similar to UP|HA22A_ARATH (Q9S7V4) HVA22-like protein a (AtHVA22a), partial (87%)
CHR17_JGVV0_830_T01	5	0	-0.1	1.3	-0.5	VIT_17s0000g01080	17.1.3	hormone metabolism.abscisic acid.induced-regulated-responsive-activated	similar to UP|Q2R3W9_ORYSA (Q2R3W9) Abscisic acid-induced-like protein, partial (71%)
CHR10_JGVV3_335_T01	5	0.4	-0.3	1.2	-1.1	VIT_10s0003g03750	17.1.1.1.10	hormone metabolism.abscisic acid.synthesis-degradation.synthesis.9-cis-epoxycarotenoid dioxygenase	UP|Q5SGD0_VITVI (Q5SGD0) 9-cis-epoxycarotenoid dioxygenase 2, complete
CHR5_JGVV51_51_T01	5	-1	-1	2.5	-0.4	VIT_05s0051g00670	17.1.1.1.10	hormone metabolism.abscisic acid.synthesis-degradation.synthesis.9-cis-epoxycarotenoid dioxygenase	UP|Q5SGD1_VITVI (Q5SGD1) 9-cis-epoxycarotenoid dioxygenase 1, complete
CHR4_JGVV8_13_T01	5	0.5	-0.2	1.4	-0.5	VIT_04s0008g00220	17.2.3	hormone metabolism.auxin.induced-regulated-responsive-activated	similar to UP|IAA6_ORYSA (Q8LQ74) Auxin-responsive protein IAA6 (Indoleacetic acid-induced protein 6), partial (13%)
CHR10_JGVV3_134_T01	5	0.5	0.1	2.3	-0.4	VIT_10s0003g01470	17.2.3	hormone metabolism.auxin.induced-regulated-responsive-activated	similar to UP|Q9FKP3_ARATH (Q9FKP3) Similarity to auxin-independent growth promoter, partial (61%)
CHR19_JGVV90_80_T01	5	-0.3	0.5	1.2	-0.5	VIT_19s0090g00900	17.2.3	hormone metabolism.auxin.induced-regulated-responsive-activated	similar to UP|Q9LSE7_ARATH (Q9LSE7) Emb|CAB45497.1 (AT3g25290/MJL12_25), partial (51%)
CHRUN_JGVV231_7_T01	5	0.9	0.7	0.9	-0.3	VIT_00s0231g00070	17.2.3	hormone metabolism.auxin.induced-regulated-responsive-activated	similar to UP|Q9LSE7_ARATH (Q9LSE7) Emb|CAB45497.1 (AT3g25290/MJL12_25), partial (53%)
CHR2_JGVV25_272_T01	5	-0.9	-0.6	2.8	-3.5	VIT_02s0025g02960	17.5.1	hormone metabolism.ethylene.synthesis-degradation	"similar to GB|AAQ65160.1|34365697|BT010537 At4g10500 {Arabidopsis thaliana} (exp=-1; wgp=0; cg=0), partial (62%)"
CHR18_JGVV72_17_T01	5	0	0	1.7	-0.7	VIT_18s0072g01110	17.6.3	hormone metabolism.gibberelin.induced-regulated-responsive-activated	similar to UP|GASA2_ARATH (P46688) Gibberellin-regulated protein 2 precursor, partial (61%)
CHR1_JGVV11_349_T01	5	-1.1	-0.3	0.9	-1.2	VIT_01s0011g03090	17.7.1.4	hormone metabolism.jasmonate.synthesis-degradation.allene oxidase cyclase	similar to UP|Q8L6H4_ORYSA (Q8L6H4) Allene oxide cyclase , partial (52%)
CHR12_JGVV59_100_T01	5	0.1	-0.1	0	-1.3	VIT_12s0059g01060	17.7.1.3	hormone metabolism.jasmonate.synthesis-degradation.allene oxidase synthase	similar to UP|Q9AUD8_PSIGU (Q9AUD8) Fatty acid hydroperoxide lyase, partial (86%)
CHR8_JGVV105_36_T01	5	-0.1	0.6	1.3	-0.7	VIT_08s0105g00430	11.2.3	lipid metabolism.FA desaturation.omega 3 desaturase	similar to UP|Q8LK94_PRUPE (Q8LK94) Chloroplast omega-3 desaturase, partial (81%)
CHR7_JGVV5_121_T01	5	0.3	0.8	2.3	-0.8	VIT_07s0005g01240	11.9.2.1	lipid metabolism.lipid degradation.lipases.triacylglycerol lipase
CHR10_JGVV3_375_T01	5	-0.6	-0.1	2.1	-2.3	VIT_10s0003g04210	11.9.2.1	lipid metabolism.lipid degradation.lipases.triacylglycerol lipase	"similar to GB|AAL11566.1|15983396|AF424572 At1g51440/F5D21_19 {Arabidopsis thaliana} (exp=-1; wgp=0; cg=0), partial (27%)"
CHR10_JGVV3_376_T01	5	-0.7	0	2.1	-2.2	VIT_10s0003g04230	11.9.2.1	lipid metabolism.lipid degradation.lipases.triacylglycerol lipase	"similar to GB|AAL11566.1|15983396|AF424572 At1g51440/F5D21_19 {Arabidopsis thaliana} (exp=-1; wgp=0; cg=0), partial (27%)"
CHR4_JGVV8_508_T01	5	-0.3	0.9	1.8	-0.8	VIT_04s0008g05450	11.9.3	lipid metabolism.lipid degradation.lysophospholipases	similar to UP|PLDA1_RICCO (Q41142) Phospholipase D alpha 1 precursor (PLD 1) (Choline phosphatase 1) (Phosphatidylcholine-hydrolyzing phospholipase D 1) , complete
CHR6_JGVV4_174_T01	5	-0.6	0.1	1.1	-0.6	VIT_06s0004g06660	11.9.3.5	lipid metabolism.lipid degradation.lysophospholipases.phosphoinositide phospholipase C	similar to UP|Q8LLW1_PEA (Q8LLW1) Phospholipase C, partial (59%)
CHR1_JGVV11_143_T01	5	0.2	0.1	2.2	-1	VIT_01s0011g05200	11.3	lipid metabolism.Phospholipid synthesis	similar to UP|Q3ECU4_ARATH (Q3ECU4) Protein At1g48600, complete
CHR7_JGVV31_257_T01	5	-0.3	0.2	1.5	-1.1	VIT_07s0031g02840	11.3.5	lipid metabolism.Phospholipid synthesis.diacylglycerol kinase
CHR18_JGVV89_19_T01	5	1.2	-0.1	1.4	-0.7	VIT_18s0089g01230	2.2.1.1	major CHO metabolism.degradation.sucrose.fructokinase	similar to UP|O82616_ARATH (O82616) T9A4.3 protein (Fructokinase-like protein) , partial (73%)
CHR4_JGVV79_17_T01	5	-0.3	1.6	1.9	-0.6	VIT_04s0079g00230	2.2.1.5	major CHO metabolism.degradation.sucrose.Susy	similar to UP|Q9SLS2_CITUN (Q9SLS2) Sucrose synthase, partial (85%)
CHR17_JGVV53_48_T01	5	-0.5	1.5	2	-0.5	VIT_17s0053g00700	2.2.1.5	major CHO metabolism.degradation.sucrose.Susy	similar to UP|Q9SLS2_CITUN (Q9SLS2) Sucrose synthase, partial (85%)
CHRUN_JGVV188_3_T01	5	-0.2	1.1	2.7	-0.1	VIT_00s0188g00030	15.2	metal handling.binding, chelation and storage	"similar to RF|NP_568449.1|18420811|NM_122366 copper ion binding {Arabidopsis thaliana} (exp=-1; wgp=0; cg=0), partial (72%)"
CHRUN_JGVV279_9_T01	5	-0.2	1.1	1.9	0.1	VIT_00s0279g00100	15.2	metal handling.binding, chelation and storage	"similar to RF|NP_568449.1|18420811|NM_122366 copper ion binding {Arabidopsis thaliana} (exp=-1; wgp=0; cg=0), partial (72%)"
CHR15_JGVV45_3_T01	5	-0.2	1	2.8	0	VIT_15s0045g00040	15.2	metal handling.binding, chelation and storage	"similar to RF|NP_568449.1|18420811|NM_122366 copper ion binding {Arabidopsis thaliana} (exp=-1; wgp=0; cg=0), partial (72%)"
CHR16_JGVV98_112_T01	5	-0.2	1.1	3.2	-0.4	VIT_16s0098g00790	15.2	metal handling.binding, chelation and storage	"similar to RF|NP_568449.1|18420811|NM_122366 copper ion binding {Arabidopsis thaliana} (exp=-1; wgp=0; cg=0), partial (72%)"
CHR19_JGVV138_7_T01	5	-0.3	-0.5	0.9	-0.5	VIT_19s0138g00120	3.6	minor CHO metabolism.callose	similar to UP|Q9LUD7_ARATH (Q9LUD7) Glucan synthase-like protein, partial (10%)
CHR7_JGVV31_82_T01	5	0.6	-0.2	0.5	-1.4	VIT_07s0031g00920	3.4.3	minor CHO metabolism.myo-inositol.InsP Synthases	homologue to UP|INO1_NICPA (Q9SSV4) Inositol-3-phosphate synthase (Myo-inositol-1-phosphate synthase) (MI-1-P synthase) (IPS) , partial (92%)
CHR14_JGVV60_181_T01	5	0	0.2	0.6	-1	VIT_14s0060g00760	3.1.1.2	minor CHO metabolism.raffinose family.galactinol synthases.putative	similar to UP|Q9XEJ7_BRANA (Q9XEJ7) Galactinol synthase (Fragment), partial (87%)
CHR1_JGVV127_39_T01	5	-2.2	-0.3	1.4	1.2	VIT_01s0127g00470	3.1.1.2	minor CHO metabolism.raffinose family.galactinol synthases.putative	similar to UP|Q9XGN4_AJURE (Q9XGN4) Galactinol synthase, isoform GolS-1 , partial (93%)
CHRUN_JGVV233_3_T01	5	0	1.5	1.7	-0.2	VIT_00s0233g00030	3.2.2	minor CHO metabolism.trehalose.TPP
CHR2_JGVV154_10_T01	5	0	1.6	1.6	-0.3	VIT_02s0154g00110	3.2.2	minor CHO metabolism.trehalose.TPP
CHR16_JGVV22_159_T01	5	-0.3	-0.1	2.5	-1.2	VIT_16s0022g00660	3.2.2	minor CHO metabolism.trehalose.TPP	similar to UP|Q3ZTF5_TOBAC (Q3ZTF5) Trehalose-phosphate phosphatase, partial (54%)
CHR6_JGVV61_139_T01	5	1.4	-0.7	-0.3	-3	VIT_06s0061g00100	26.4	misc.beta 1,3 glucan hydrolases
CHR6_JGVV61_137_T01	5	1.2	-0.3	0.1	-2.2	VIT_06s0061g00120	26.4	misc.beta 1,3 glucan hydrolases
CHR19_JGVV85_41_T01	5	-0.5	0.4	2.3	-0.2	VIT_19s0085g00810	26.4	misc.beta 1,3 glucan hydrolases
CHR1_PDVV127_25_T01	5	0.1	0	0.5	-1	VIT_01s0127g00610	26.4	misc.beta 1,3 glucan hydrolases	"similar to RF|NP_178637.2|30678225|NM_126593 hydrolase, hydrolyzing O-glycosyl compounds {Arabidopsis thaliana} (exp=-1; wgp=0; cg=0), partial (95%)"
CHR16_JGVV98_39_T01	5	0.1	0.4	1.8	-0.5	VIT_16s0098g01560	26.4	misc.beta 1,3 glucan hydrolases	"similar to RF|NP_178637.2|30678225|NM_126593 hydrolase, hydrolyzing O-glycosyl compounds {Arabidopsis thaliana} (exp=-1; wgp=0; cg=0), partial (95%)"
CHR18_JGVV1_889_T01	5	-0.2	-0.7	1.1	-0.9	VIT_18s0001g12390	26.4	misc.beta 1,3 glucan hydrolases	"similar to RF|NP_195174.3|30690053|NM_119613 hydrolase, hydrolyzing O-glycosyl compounds {Arabidopsis thaliana} (exp=-1; wgp=0; cg=0) , partial (67%)"
CHR11_JGVV16_7_T01	5	-0.8	0.6	1.4	-1.2	VIT_11s0016g00220	26.4	misc.beta 1,3 glucan hydrolases	weakly similar to GP|8843743|dbj|BAA97291.1 beta-1 3-glucanase {Arabidopsis thaliana}, partial (52%)
CHR10_JGVV3_246_T01	5	-1	0.4	1.9	-0.6	VIT_10s0003g02720	26.4	misc.beta 1,3 glucan hydrolases	weakly similar to UP|Q1WAK0_MEDSA (Q1WAK0) Beta-1,3-glucanase, partial (17%)
CHR13_JGVV19_361_T01	5	-0.4	0.2	0.1	-1.2	VIT_13s0019g01180	26.4	misc.beta 1,3 glucan hydrolases	weakly similar to UP|Q53MA8_ORYSA (Q53MA8) Glucan endo-1,3-beta-glucosidase (Ec 3.2.1.39) ((1-3)-beta-glucan endohydrolase) ((1-3)-beta-glucanase) (Beta-1,3-endoglucanase), partial (35%)
CHR18_JGVV41_53_T01	5	-0.1	-0.2	-0.1	-3.7	VIT_18s0041g01800	26.1	misc.cytochrome P450	similar to UP|Q2MJ20_MEDTR (Q2MJ20) Cytochrome P450 monooxygenase CYP716A, partial (56%)
CHR18_GSVIVT00025951001_T01	5	-0.1	-0.4	0	-2	VIT_18s0041g01820	26.1	misc.cytochrome P450	similar to UP|Q2MJ20_MEDTR (Q2MJ20) Cytochrome P450 monooxygenase CYP716A, partial (56%)
CHR16_JGVV100_73_T01	5	0.4	0.2	2.8	0.4	VIT_16s0100g00540	26.1	misc.cytochrome P450	weakly similar to UP|Q5C9L5_9MAGN (Q5C9L5) (S)-N-methylcoclaurine 3\'-hydroxylase , partial (32%)
CHR8_JGVV7_466_T01	5	-0.1	-0.4	1.6	-2.1	VIT_08s0007g04060	26.1	misc.cytochrome P450	weakly similar to UP|Q8H0I7_PETHY (Q8H0I7) Cytochrome P450, partial (10%)
CHR4_JGVV8_653_T01	5	0.8	0.5	0.4	-1.4	VIT_04s0008g07010	26.17	misc.dynamin	"similar to UP|Q2HV98_MEDTR (Q2HV98) Dynamin central region; Dynamin; Dynamin GTPase effector, partial (29%)"
CHR7_JGVV104_113_T01	5	0	0.4	1.2	-0.6	VIT_07s0104g00620	26.28	misc.GDSL-motif lipase	"weakly similar to GB|AAO63402.1|28950957|BT005338 At5g14450 {Arabidopsis thaliana} (exp=-1; wgp=0; cg=0), partial (86%)"
CHR1_JGVV11_207_T01	5	-0.3	-0.3	1.8	0.2	VIT_01s0011g04540	26.28	misc.GDSL-motif lipase	"weakly similar to RF|NP_177268.1|15223959|NM_105781 carboxylic ester hydrolase/ hydrolase, acting on ester bonds {Arabidopsis thaliana} (exp=-1; wgp=0; cg=0), partial (41%)"
CHR14_JGVV66_115_T01	5	-0.7	-0.8	2	0.1	VIT_14s0066g01270	26.28	misc.GDSL-motif lipase	weakly similar to UP|Q40318_MEDSA (Q40318) Coil protein, partial (49%)
CHR9_JGVV2_41_T01	5	0.9	0.9	1.4	-0.7	VIT_09s0002g00550	26.28	misc.GDSL-motif lipase	weakly similar to UP|Q7Y055_CHERU (Q7Y055) GDSL-lipase, partial (34%)
CHR7_JGVV5_3_T01	5	-0.2	1	0.8	0.6	VIT_07s0005g00030	26.9	misc.glutathione S transferases	glutathione S-transferase [Vitis vinifera]
CHR7_JGVV104_4_T01	5	-0.3	0.1	1.2	-0.7	VIT_07s0104g01800	26.9	misc.glutathione S transferases	weakly similar to UP|Q9FQD7_SOYBN (Q9FQD7) Glutathione S-transferase GST 21 (Fragment) , partial (69%)
CHR7_JGVV104_3_T01	5	-0.1	0.7	1.5	-0.3	VIT_07s0104g01810	26.9	misc.glutathione S transferases	weakly similar to UP|Q9FQD7_SOYBN (Q9FQD7) Glutathione S-transferase GST 21 (Fragment) , partial (69%)
CHR1_JGVV10_61_T01	5	0.1	0.4	0.9	-0.2	VIT_01s0010g00950	26.1	misc.misc2	similar to UP|O04189_PIMBR (O04189) Aminoalcoholphosphotransferase, partial (64%)
CHR8_JGVV7_76_T01	5	-0.1	1.1	0.7	0.5	VIT_08s0007g08230	26.16	misc.myrosinases-lectin-jacalin	"weakly similar to RF|NP_200898.1|15239468|NM_125483 RLK1 (RECEPTOR-LIKE PROTEIN KINASE 1); ATP binding {Arabidopsis thaliana} (exp=-1; wgp=0; cg=0), partial (30%)"
CHR4_JGVV44_149_T01	5	-0.3	0.2	1.5	-1	VIT_04s0044g00220	26.7	misc.oxidases - copper, flavone etc	similar to UP|Q8H9C4_SOLTU (Q8H9C4) Monooxygenase (Fragment), partial (17%)
CHR17_JGVV0_317_T01	5	-0.8	-0.4	1.3	-0.9	VIT_17s0000g06790	26.7	misc.oxidases - copper, flavone etc	similar to UP|Q9FF12_ARATH (Q9FF12) Dimethylaniline monooxygenase-like protein, partial (35%)
CHR19_JGVV177_18_T01	5	0	1.4	1.3	-0.7	VIT_19s0177g00200	26.19	misc.plastocyanin-like	"weakly similar to RF|NP_194788.1|15234789|NM_119205 copper ion binding {Arabidopsis thaliana} (exp=-1; wgp=0; cg=0), partial (53%)"
CHR11_JGVV37_27_T01	5	-0.2	-0.2	2.7	-0.5	VIT_11s0037g00290	26.19	misc.plastocyanin-like	weakly similar to UP|Q9MB62_IPONI (Q9MB62) Phytocyanin-related protein, partial (28%)
CHR6_JGVV4_536_T01	5	0.2	-0.5	1.1	-1.2	VIT_06s0004g02690	26.2	misc.UDP glucosyl and glucoronyl transferases
CHR18_JGVV41_143_T01	5	0.4	0.8	1.9	-0.4	VIT_18s0041g00710	26.2	misc.UDP glucosyl and glucoronyl transferases
CHR1_JGVV150_18_T01	5	0.1	0	0.8	-0.5	VIT_01s0150g00180	26.2	misc.UDP glucosyl and glucoronyl transferases	homologue to UP|Q8GSQ4_NICPL (Q8GSQ4) Pectin-glucuronyltransferase, partial (49%)
CHR4_JGVV23_255_T01	5	0.1	0.8	0.9	-0.5	VIT_04s0023g01120	26.2	misc.UDP glucosyl and glucoronyl transferases	similar to UP|Q9LN68_ARATH (Q9LN68) F18O14.2 (At1g19300/F18O14_13), partial (61%)
CHR2_JGVV25_114_T01	5	0	-0.1	3.5	-0.6	VIT_02s0025g01240	26.2	misc.UDP glucosyl and glucoronyl transferases	weakly similar to UP|HQGT_ARATH (Q9M156) Probable hydroquinone glucosyltransferase (Arbutin synthase) , partial (66%)
CHR3_JGVV17_58_T01	5	-0.6	-0.9	0.6	-0.4	VIT_03s0017g01040	26.2	misc.UDP glucosyl and glucoronyl transferases	weakly similar to UP|Q589Y2_TOBAC (Q589Y2) Glycosyltransferase NTGT5a, partial (41%)
CHR18_JGVV1_327_T01	5	0.6	1.3	1.5	-0.2	VIT_18s0001g05910	26.2	misc.UDP glucosyl and glucoronyl transferases	weakly similar to UP|Q8S999_PHAAN (Q8S999) Glucosyltransferase-10, partial (43%)
CHRUN_JGVV324_7_T01	5	-1.5	-0.6	3.4	-0.3	VIT_00s0324g00070	26.2	misc.UDP glucosyl and glucoronyl transferases	weakly similar to UP|Q8S999_PHAAN (Q8S999) Glucosyltransferase-10, partial (46%)
CHR5_JGVV20_231_T01	5	-0.7	-0.5	0.4	-0.9	VIT_05s0020g02480	12.2.2	N-metabolism.ammonia metabolism.glutamine synthase	homologue to UP|Q9SPJ1_JUGNI (Q9SPJ1) Glutamine synthetase precursor , partial (91%)
CHR1_JGVV146_39_T01	5	0.9	-1.9	-0.6	-1.7	VIT_01s0146g00440	35.3	not assigned.new
CHR2_JGVV12_196_T01	5	-0.2	-0.2	2.3	-1	VIT_02s0012g00690	35.3	not assigned.new
CHR4_JGVV69_15_T01	5	-1.4	-0.5	3.4	1.6	VIT_04s0069g00200	35.3	not assigned.new
CHR4_JGVV69_20_T01	5	-1.8	-1.5	1.2	1.3	VIT_04s0069g00260	35.3	not assigned.new
CHR6_JGVV9_19_T01	5	-0.2	1.2	1.4	0.7	VIT_06s0009g03600	35.3	not assigned.new
CHR7_JGVV129_1_T01	5	0	0	1.7	-0.4	VIT_07s0129g00010	35.3	not assigned.new
CHR8_JGVV7_667_T01	5	-0.2	0.2	1.7	0.5	VIT_08s0007g01950	35.3	not assigned.new
CHR9_JGVV2_110_T01	5	-0.2	0	0.9	-2.5	VIT_09s0002g01300	35.3	not assigned.new
CHR10_JGVV3_256_T01	5	0.2	0.2	1	-0.5	VIT_10s0003g02820	35.3	not assigned.new
CHR10_JGVV3_300_T01	5	0	0.4	1.7	-0.6	VIT_10s0003g03320	35.3	not assigned.new
CHR10_GSVIVT00021498001_T01	5	0.2	0.7	1.8	-1.2	VIT_10s0003g03680	35.3	not assigned.new
CHR12_JGVV28_33_T01	5	0.2	-0.2	1.5	-0.5	VIT_12s0028g03710	35.3	not assigned.new
CHR12_JGVV59_252_T01	5	-0.1	0.6	1.2	-0.5	VIT_12s0059g02660	35.3	not assigned.new
CHR16_JGVV22_160_T01	5	-0.4	0.1	1.4	-1.2	VIT_16s0022g00650	35.3	not assigned.new
CHR17_JGVV0_332_T01	5	0.5	-0.6	1.9	-0.4	VIT_17s0000g06630	35.3	not assigned.new
CHR18_JGVV1_742_T01	5	0	-0.5	1.6	0	VIT_18s0001g10770	35.3	not assigned.new
CHR18_JGVV1_914_T01	5	-0.8	-0.7	1.1	-0.6	VIT_18s0001g12650	35.3	not assigned.new
CHR18_JGVV41_13_T01	5	0	-0.1	0	-2.7	VIT_18s0041g02330	35.3	not assigned.new
CHR18_GSVIVT00025889001_T01	5	-0.3	0.1	2.5	-0.1	VIT_18s0041g02360	35.3	not assigned.new
CHR18_JGVV86_49_T01	5	-0.6	-0.1	0.5	-0.6	VIT_18s0086g00700	35.3	not assigned.new
CHR18_JGVV122_100_T01	5	-0.6	-0.3	0.4	-0.7	VIT_18s0122g00220	35.3	not assigned.new
CHR8_JGVV7_825_T01	5	-0.1	-0.5	1.9	-0.4	VIT_08s0007g00270	35.3	not assigned.new	"GB|AAP54890.1|31433371|AE016959 expressed protein {Oryza sativa (japonica cultivar-group)} (exp=0; wgp=1; cg=0), partial (12%)"
CHR19_JGVV14_343_T01	5	-0.3	-0.2	0.9	-1.4	VIT_19s0014g03840	35.3	not assigned.new	"similar to GB|AAF14230.1|6492239|AF109182 magnesium/proton exchanger AtMHX {Arabidopsis thaliana} (exp=-1; wgp=0; cg=0), partial (24%)"
CHR5_JGVV77_117_T01	5	0.2	0.2	0.2	-1	VIT_05s0077g01460	35.3	not assigned.new	homologue to UP|Q2QNF3_ORYSA (Q2QNF3) 60s ribosomal protein l2, complete
CHRUN_JGVV250_3_T01	5	0.5	0.6	1	-0.2	VIT_00s0250g00030	35.3	not assigned.new	similar to GP|12313672|dbj|BAB21077. P0501G01.6 {Oryza sativa (japonica cultivar-group)}, partial (7%)
CHR9_JGVV2_627_T01	5	-0.2	0.1	0.4	-0.8	VIT_09s0002g06990	35.3	not assigned.new	similar to GP|6760412|gb|AAF28340.1| structural polyprotein {Western equine encephalomyelitis virus}, partial (1%)
CHR4_JGVV8_310_T01	5	0	0.2	1.3	-0.6	VIT_04s0008g03300	35.3	not assigned.new	similar to UP|ATL5A_ARATH (Q9LZV8) RING-H2 finger protein ATL5A, partial (70%)
CHR10_JGVV3_307_T01	5	-0.3	0.4	1.6	-0.2	VIT_10s0003g03390	35.3	not assigned.new	similar to UP|Q27GI7_ARATH (Q27GI7) Protein At5g42900, partial (7%)
CHR7_JGVV5_398_T01	5	-0.3	0.4	2.3	0	VIT_07s0005g04270	35.3	not assigned.new	similar to UP|Q32W74_CAPAN (Q32W74) Ethylene responsive element binding protein C2, partial (34%)
CHR5_JGVV20_230_T01	5	-0.2	0.8	1.7	-0.8	VIT_05s0020g02470	35.3	not assigned.new	similar to UP|Q39872_SOYBN (Q39872) PGmPM3, partial (88%)
CHR4_JGVV8_299_T01	5	0.7	1.1	1.3	0	VIT_04s0008g03190	35.3	not assigned.new	similar to UP|Q9FZK1_ARATH (Q9FZK1) F17L21.13, partial (58%)
CHR5_JGVV20_413_T01	5	-0.5	-0.5	1	-0.5	VIT_05s0020g04410	35.3	not assigned.new	similar to UP|Q9XI16_ARATH (Q9XI16) F8K7.4 protein, partial (3%)
CHR6_JGVV9_228_T01	5	-0.2	0.1	2	-0.4	VIT_06s0009g01090	35.3	not assigned.new	weakly similar to UP|Q39819_SOYBN (Q39819) Hsp22.3, partial (58%)
CHR1_JGVV26_145_T01	5	-0.6	-0.3	0.6	-0.4	VIT_01s0026g01110	35.3	not assigned.new	weakly similar to UP|Q6XZH8_SOLTU (Q6XZH8) Nematode resistance protein, partial (9%)
CHRUN_GSVIVT00006728001_T01	5	0.3	0.9	1.4	-0.3	VIT_00s0406g00010	35.1	not assigned.no ontology
CHR1_JGVV10_263_T01	5	-0.2	0.2	2.2	0	VIT_01s0010g03530	35.1	not assigned.no ontology
CHR4_JGVV44_98_T01	5	-0.4	-0.9	1.6	-0.7	VIT_04s0044g00990	35.1	not assigned.no ontology
CHR6_JGVV61_73_T01	5	-0.1	0.7	1.7	-0.6	VIT_06s0061g00850	35.1	not assigned.no ontology
CHR13_JGVV19_356_T01	5	-0.5	-0.6	1.4	0	VIT_13s0019g01280	35.1	not assigned.no ontology
CHR15_JGVV48_45_T01	5	0.4	0.3	1	-0.5	VIT_15s0048g02530	35.1	not assigned.no ontology
CHR7_JGVV5_207_T01	5	-1.2	0.5	1.3	0.2	VIT_07s0005g02130	35.1	not assigned.no ontology	"similar to GB|AAD41420.1|5263318|F8K7 F8K7.9 {Arabidopsis thaliana} (exp=0; wgp=1; cg=0), partial (39%)"
CHR10_JGVV116_11_T01	5	-0.3	-0.1	1.6	-0.7	VIT_10s0116g00300	35.1	not assigned.no ontology	"similar to GB|AAR92356.1|40824154|BT011320 At5g53730 {Arabidopsis thaliana} (exp=-1; wgp=0; cg=0), partial (35%)"
CHR18_JGVV1_321_T01	5	0	-0.2	1	0	VIT_18s0001g05780	35.1	not assigned.no ontology	"similar to RF|NP_177947.3|79384765|NM_106473 protein binding {Arabidopsis thaliana} (exp=-1; wgp=0; cg=0), partial (12%)"
CHR16_JGVV100_80_T01	5	-0.4	0.3	0.9	-0.3	VIT_16s0100g00470	35.1	not assigned.no ontology	"similar to RF|NP_200019.1|15242267|NM_124585 protein binding {Arabidopsis thaliana} (exp=-1; wgp=0; cg=0), partial (17%)"
CHR4_JGVV23_253_T01	5	-0.1	-0.3	1.1	0.5	VIT_04s0023g01140	35.1	not assigned.no ontology	"weakly similar to GB|AAD55277.1|5882724|F25A4 F25A4.4 {Arabidopsis thaliana} (exp=0; wgp=1; cg=0), partial (38%)"
CHR7_JGVV5_504_T01	5	0.5	0.2	1	-0.3	VIT_07s0005g05580	35.1	not assigned.no ontology	"weakly similar to RF|NP_180988.3|42569609|NM_128993 O-acetyltransferase {Arabidopsis thaliana} (exp=-1; wgp=0; cg=0), partial (23%)"
CHR10_JGVV3_257_T01	5	0.3	0.2	1	-0.5	VIT_10s0003g02830	35.1	not assigned.no ontology	"weakly similar to RF|NP_180988.3|42569609|NM_128993 O-acetyltransferase {Arabidopsis thaliana} (exp=-1; wgp=0; cg=0), partial (23%)"
CHR1_JGVV11_558_T01	5	0	-0.1	0.8	-0.3	VIT_01s0011g00820	35.1	not assigned.no ontology	similar to GP|17826764|emb|CAD18905. ring finger protein 1 {Macaca mulatta}, partial (5%)
CHR8_JGVV40_265_T01	5	-0.2	1	0.8	0.6	VIT_08s0040g00540	35.1	not assigned.no ontology	similar to UP|Q2HUU6_MEDTR (Q2HUU6) VQ, partial (32%)
CHR4_JGVV8_182_T01	5	-0.1	0.4	1.6	-0.4	VIT_04s0008g01950	35.1	not assigned.no ontology	similar to UP|Q46L39_PROMT (Q46L39) Uncharacterized YGGT family conserved membrane protein, partial (46%)
CHR14_JGVV6_17_T01	5	-0.6	0.1	2.8	-0.4	VIT_14s0006g00300	35.1	not assigned.no ontology	similar to UP|Q7Y036_CUCSA (Q7Y036) MutT-like protein (Fragment), partial (52%)
CHR18_JGVV1_437_T01	5	-0.1	-0.1	0.5	-0.7	VIT_18s0001g07500	35.1	not assigned.no ontology	similar to UP|Q8L7W1_ARATH (Q8L7W1) At1g58200/F16M22_2, partial (15%)
CHR18_JGVV1_486_T01	5	0.8	1.1	1.3	-0.3	VIT_18s0001g08030	35.1	not assigned.no ontology	similar to UP|Q8LGT9_SOYBN (Q8LGT9) Phosphoglycerate mutase-like protein, partial (97%)
CHR1_JGVV11_65_T01	5	0.3	0	2	-1.5	VIT_01s0011g06010	35.1	not assigned.no ontology	weakly similar to UP|Q357P7_9BRAD (Q357P7) Integral membrane family protein, partial (74%)
CHR2_JGVV25_133_T01	5	-0.3	-0.5	0.5	-1.7	VIT_02s0025g01430	35.1	not assigned.no ontology	weakly similar to UP|Q418M3_KINRA (Q418M3) Binding-protein-dependent transport systems inner membrane component, partial (3%)
CHR18_JGVV1_317_T01	5	0	0.9	1.4	0	VIT_18s0001g05710	35.1	not assigned.no ontology	weakly similar to UP|Q4PSG2_ARATH (Q4PSG2) Hydrolase, partial (78%)
CHR11_JGVV16_383_T01	5	0.6	0.3	0.9	-0.8	VIT_11s0016g04270	35.1	not assigned.no ontology	weakly similar to UP|Q9LK01_ARATH (Q9LK01) Hydrolase-like protein (At3g24420), partial (56%)
CHR13_JGVV64_43_T01	5	-0.7	-0.3	1	-0.7	VIT_13s0064g01380	35.1.19	not assigned.no ontology.C2 domain-containing protein	homologue to UP|Q9M2R0_ARATH (Q9M2R0) Anthranilate phosphoribosyltransferase-like protein, partial (53%)
CHR12_JGVV55_59_T01	5	-0.4	0.2	2.5	0.7	VIT_12s0055g00790	35.1.21	not assigned.no ontology.epsin N-terminal homology (ENTH) domain-containing protein	"similar to RF|NP_192174.2|30679231|NM_116499 binding {Arabidopsis thaliana} (exp=-1; wgp=0; cg=0), partial (18%)"
CHR9_JGVV2_166_T01	5	0.9	0.5	0.9	-1	VIT_09s0002g01890	35.1.41	not assigned.no ontology.hydroxyproline rich proteins	similar to UP|Q8VYJ9_ARATH (Q8VYJ9) At1g72790/F28P22_2, partial (12%)
CHR1_JGVV11_179_T01	5	-0.2	-0.7	1.1	-0.3	VIT_01s0011g04830	35.1.41	not assigned.no ontology.hydroxyproline rich proteins	weakly similar to UP|Q9FJ12_ARATH (Q9FJ12) Arabidopsis thaliana genomic DNA, chromosome 5, TAC clone:K21P3 (Extensin like protein), partial (27%)
CHR18_JGVV1_298_T01	5	0.2	0.4	0.7	-0.7	VIT_18s0001g05380	35.1.5	not assigned.no ontology.pentatricopeptide (PPR) repeat-containing protein	weakly similar to UP|Q5QNE5_ORYSA (Q5QNE5) Tetratricopeptide repeat protein-like, partial (25%)
CHR8_JGVV7_151_T01	5	-0.3	0.2	1.1	-0.5	VIT_08s0007g07440	35.1.12	not assigned.no ontology.pumilio_Puf RNA-binding domain-containing protein	"similar to RF|NP_177940.2|22330712|NM_106466 RNA binding {Arabidopsis thaliana} (exp=-1; wgp=0; cg=0), partial (33%)"
CHRUN_JGVV238_8_T01	5	-0.3	-0.2	3	0.1	VIT_00s0238g00080	35.2	not assigned.unknown
CHRUN_JGVV868_3_T01	5	-0.3	0.2	1.3	-0.7	VIT_00s0868g00030	35.2	not assigned.unknown
CHR1_JGVV10_13_T01	5	0.7	0.7	2.5	-0.2	VIT_01s0010g00240	35.2	not assigned.unknown
CHR1_JGVV146_42_T01	5	0	1	2	-0.6	VIT_01s0146g00480	35.2	not assigned.unknown
CHR1_JGVV150_51_T01	5	-0.2	0.1	2	-0.4	VIT_01s0150g00530	35.2	not assigned.unknown
CHR2_JGVV12_140_T01	5	0	0.4	1.1	-1.6	VIT_02s0012g01370	35.2	not assigned.unknown
CHR2_JGVV12_91_T01	5	0	0.6	1.7	-0.6	VIT_02s0012g01960	35.2	not assigned.unknown
CHR2_JGVV25_120_T01	5	0.1	0.4	2.2	0.7	VIT_02s0025g01300	35.2	not assigned.unknown
CHR4_JGVV8_269_T01	5	-0.1	0.4	1.5	-1.1	VIT_04s0008g02880	35.2	not assigned.unknown
CHR4_JGVV23_290_T01	5	-0.5	-0.1	2.5	-1.2	VIT_04s0023g00720	35.2	not assigned.unknown
CHR4_GSVIVT00018932001_T01	5	0.3	0.8	1.7	-0.2	VIT_04s0023g02030	35.2	not assigned.unknown
CHR4_JGVV23_17_T01	5	-1.4	0.2	0.2	-0.3	VIT_04s0023g03760	35.2	not assigned.unknown
CHR5_JGVV29_85_T01	5	-0.1	0.5	2.8	1	VIT_05s0029g00360	35.2	not assigned.unknown
CHR6_JGVV4_541_T01	5	-0.5	1.1	1.2	0.3	VIT_06s0004g02640	35.2	not assigned.unknown
CHR6_JGVV9_287_T01	5	-0.6	0.5	0.5	-0.6	VIT_06s0009g00310	35.2	not assigned.unknown
CHR7_JGVV104_111_T01	5	0.9	1	1.1	-0.8	VIT_07s0104g00640	35.2	not assigned.unknown
CHR8_JGVV7_418_T01	5	-0.1	-0.2	1.3	-0.3	VIT_08s0007g04560	35.2	not assigned.unknown
CHR8_JGVV32_24_T01	5	0.6	1.4	1.4	-0.8	VIT_08s0032g00300	35.2	not assigned.unknown
CHR10_JGVV3_93_T01	5	-0.1	-0.3	0.9	-0.8	VIT_10s0003g01020	35.2	not assigned.unknown
CHR10_JGVV3_302_T01	5	-0.4	0.4	2.4	0.7	VIT_10s0003g03340	35.2	not assigned.unknown
CHR10_JGVV3_311_T01	5	-0.2	0.9	1.5	-0.7	VIT_10s0003g03430	35.2	not assigned.unknown
CHR12_JGVV34_8_T01	5	0.3	0.9	1.1	-0.4	VIT_12s0034g02530	35.2	not assigned.unknown
CHR13_JGVV19_432_T01	5	-0.2	0.1	0.3	-2.2	VIT_13s0019g00090	35.2	not assigned.unknown
CHR13_JGVV64_36_T01	5	-1	0.5	0.9	-1.9	VIT_13s0064g01470	35.2	not assigned.unknown
CHR13_GSVIVT00034623001_T01	5	-0.3	0.3	2.5	0.9	VIT_13s0073g00380	35.2	not assigned.unknown
CHR14_JGVV60_115_T01	5	0.5	0.8	1.4	-0.6	VIT_14s0060g01470	35.2	not assigned.unknown
CHR14_JGVV68_68_T01	5	-0.2	-0.1	1.3	-0.9	VIT_14s0068g00730	35.2	not assigned.unknown
CHR14_JGVV108_134_T01	5	-0.6	-0.3	0.3	-1.2	VIT_14s0108g01450	35.2	not assigned.unknown
CHR15_JGVV46_52_T01	5	0.2	-0.3	1.6	0.5	VIT_15s0046g03150	35.2	not assigned.unknown
CHR16_JGVV98_16_T01	5	-0.3	-0.4	0.5	-1	VIT_16s0098g01790	35.2	not assigned.unknown
CHR17_JGVV0_855_T01	5	-0.3	-0.8	0.9	-1.2	VIT_17s0000g00710	35.2	not assigned.unknown
CHR17_JGVV0_854_T01	5	-0.8	-1	0.7	-1.4	VIT_17s0000g00720	35.2	not assigned.unknown
CHR17_JGVV0_853_T01	5	-0.7	-0.9	0.8	-1.5	VIT_17s0000g00730	35.2	not assigned.unknown
CHR17_JGVV0_743_T01	5	-0.2	0.1	0.9	-0.3	VIT_17s0000g02020	35.2	not assigned.unknown
CHR17_GSVIVT00008464001_T01	5	0.5	-0.6	2	-0.2	VIT_17s0000g02110	35.2	not assigned.unknown
CHR17_JGVV0_261_T01	5	0.8	0.5	1.2	-0.5	VIT_17s0000g07470	35.2	not assigned.unknown
CHR17_JGVV0_160_T01	5	0.2	0.3	2	-0.7	VIT_17s0000g08590	35.2	not assigned.unknown
CHR18_JGVV1_53_T01	5	0	0.3	0.9	-1	VIT_18s0001g00800	35.2	not assigned.unknown
CHR18_JGVV1_1100_T01	5	-1.3	0.7	1.2	-0.1	VIT_18s0001g14640	35.2	not assigned.unknown
CHR18_JGVV41_4_T01	5	0.1	0.2	3.2	0.5	VIT_18s0041g02440	35.2	not assigned.unknown
CHR18_GSVIVT00001658001_T01	5	0	-0.1	1.6	0.3	VIT_18s0166g00070	35.2	not assigned.unknown
CHR19_JGVV14_332_T01	5	-0.4	-0.4	1.4	-0.9	VIT_19s0014g03720	35.2	not assigned.unknown
CHR5_JGVV62_62_T01	5	0.5	0.2	0.6	-1.9	VIT_05s0062g00820	35.2	not assigned.unknown	"similar to GB|BAD22064.1|47848239|AP005316 XTP3-transactivated protein A-like {Oryza sativa (japonica cultivar-group)} (exp=0; wgp=1; cg=0), partial (66%)"
CHR3_JGVV63_222_T01	5	-0.3	-0.1	4	-0.3	VIT_03s0063g02380	35.2	not assigned.unknown	"similar to GB|CAA66109.3|48426429|CANST2PRO specific tissue protein 2 {Cicer arietinum} (exp=-1; wgp=0; cg=0), partial (12%)"
CHR16_JGVV13_27_T01	5	-1.6	0.1	-0.2	-0.6	VIT_16s0013g00300	35.2	not assigned.unknown	"similar to RF|NP_194242.3|42567136|NM_118644 ATP binding {Arabidopsis thaliana} (exp=-1; wgp=0; cg=0), partial (4%)"
CHR3_JGVV91_98_T01	5	-0.8	0.2	1.2	-1.7	VIT_03s0091g00210	35.2	not assigned.unknown	"similar to RF|NP_194639.1|15233452|NM_119054 transcription factor {Arabidopsis thaliana} (exp=-1; wgp=0; cg=0), partial (7%)"
CHR6_JGVV61_23_T01	5	-0.1	0.1	3.4	-0.2	VIT_06s0061g01390	35.2	not assigned.unknown	homologue to UP|Q3L8J3_VITRI (Q3L8J3) CBF-like transcription factor, partial (19%)
CHR14_JGVV66_113_T01	5	-0.7	-1	0.4	-1.3	VIT_14s0066g01240	35.2	not assigned.unknown	similar to GP|13235588|emb|CAC33777. SclB protein {Streptococcus pyogenes}, partial (4%)
CHR5_JGVV77_136_T01	5	0.8	1	2.1	-1.1	VIT_05s0077g01650	35.2	not assigned.unknown	similar to UP|PRU1_PRUAR (O50001) Major allergen Pru ar 1, partial (73%)
CHR7_JGVV5_409_T01	5	-0.2	-0.2	2.6	0.4	VIT_07s0005g04390	35.2	not assigned.unknown	similar to UP|Q3E8S5_ARATH (Q3E8S5) Protein At5g32470, partial (19%)
CHR1_JGVV150_41_T01	5	0.2	0.2	0.6	-0.8	VIT_01s0150g00410	35.2	not assigned.unknown	similar to UP|Q3LVF4_TAROF (Q3LVF4) TO118-23rc (Fragment), partial (63%)
CHRUN_JGVV601_4_T01	5	0.1	0.5	2	-0.3	VIT_00s0601g00040	35.2	not assigned.unknown	similar to UP|Q3Q1J6_9GAMM (Q3Q1J6) Cytochrome B561, bacterial, partial (6%)
CHRUN_JGVV475_2_T01	5	0	0.5	0.6	-0.6	VIT_00s0475g00020	35.2	not assigned.unknown	similar to UP|Q69VQ6_ORYSA (Q69VQ6) Zinc finger (C3HC4-type RING finger)-like protein, partial (6%)
CHR12_JGVV35_96_T01	5	-0.4	-0.5	1.8	0.2	VIT_12s0035g01170	35.2	not assigned.unknown	similar to UP|Q6NMK1_ARATH (Q6NMK1) At1g09610, partial (79%)
CHR12_JGVV35_83_T01	5	-1.2	-1.1	1.3	-0.7	VIT_12s0035g01340	35.2	not assigned.unknown	similar to UP|Q6NMK1_ARATH (Q6NMK1) At1g09610, partial (79%)
CHR14_JGVV6_90_T01	5	0.3	-0.3	1.7	0.6	VIT_14s0006g01580	35.2	not assigned.unknown	similar to UP|Q6QB11_ORYSA (Q6QB11) Little protein 1, partial (95%)
CHR19_PDVV90_74_T01	5	-0.4	-0.5	1.2	-1.7	VIT_19s0090g00790	35.2	not assigned.unknown	similar to UP|Q6Z8A8_ORYSA (Q6Z8A8) F-box family protein-like, partial (29%)
CHR13_JGVV67_128_T01	5	-0.5	-0.4	1.6	-0.2	VIT_13s0067g01930	35.2	not assigned.unknown	similar to UP|Q7XJL3_ARATH (Q7XJL3) At2g40150 protein, partial (60%)
CHR1_JGVV127_83_T01	5	0.3	-0.2	1.2	0.1	VIT_01s0127g00010	35.2	not assigned.unknown	similar to UP|Q84VY0_ARATH (Q84VY0) At1g70550, partial (30%)
CHR10_JGVV3_236_T01	5	-0.9	1.7	1.9	-0.3	VIT_10s0003g02620	35.2	not assigned.unknown	similar to UP|Q943A6_ORYSA (Q943A6) Plasma membrane associated protein-like, partial (17%)
CHR7_JGVV5_263_T01	5	0.6	0.7	1	-0.5	VIT_07s0005g02710	35.2	not assigned.unknown	similar to UP|Q944A3_ARATH (Q944A3) At2g47010/F14M4.16, partial (76%)
CHR18_JGVV1_823_T01	5	-1.6	0	2.7	-3.5	VIT_18s0001g11680	35.2	not assigned.unknown	similar to UP|Q94JM4_ARATH (Q94JM4) AT4g19390/T5K18_170, partial (61%)
CHRUN_JGVV802_2_T01	5	0.7	0.8	1.6	-0.3	VIT_00s0802g00020	35.2	not assigned.unknown	similar to UP|Q9FJW1_ARATH (Q9FJW1) Arabidopsis thaliana genomic DNA, chromosome 5, TAC clone:K9I9 (At5g67620), partial (19%)
CHR10_JGVV71_76_T01	5	0	0.4	1.4	-1.3	VIT_10s0071g00300	35.2	not assigned.unknown	similar to UP|Q9LHE8_ARATH (Q9LHE8) Arabidopsis thaliana genomic DNA, chromosome 3, P1 clone: MZE19 (AT3g19970/MZE19_2), partial (37%)
CHR2_JGVV241_5_T01	5	-0.5	0.5	0.4	-0.2	VIT_02s0241g00050	35.2	not assigned.unknown	similar to UP|Q9LNA8_ARATH (Q9LNA8) F5O11.10, partial (13%)
CHRUN_JGVV394_3_T01	5	0	0.5	1.3	0.2	VIT_00s0394g00030	35.2	not assigned.unknown	similar to UP|Q9SGX6_ARATH (Q9SGX6) F20B24.17, partial (57%)
CHRUN_JGVV480_7_T01	5	-0.5	-0.9	-0.1	-1.9	VIT_00s0480g00070	35.2	not assigned.unknown	UP|PPO_VITVI (P43311) Polyphenol oxidase, chloroplast precursor (PPO) (Catechol oxidase) , complete
CHRUN_JGVV480_8_T01	5	-0.5	-0.8	0	-1.6	VIT_00s0480g00080	35.2	not assigned.unknown	UP|PPO_VITVI (P43311) Polyphenol oxidase, chloroplast precursor (PPO) (Catechol oxidase) , complete
CHRUN_JGVV480_9_T01	5	-0.7	-0.8	0.1	-1.7	VIT_00s0480g00090	35.2	not assigned.unknown	UP|PPO_VITVI (P43311) Polyphenol oxidase, chloroplast precursor (PPO) (Catechol oxidase) , complete
CHRUN_JGVV480_10_T01	5	-0.5	-0.9	0.1	-1.6	VIT_00s0480g00100	35.2	not assigned.unknown	UP|PPO_VITVI (P43311) Polyphenol oxidase, chloroplast precursor (PPO) (Catechol oxidase) , complete
CHR3_JGVV17_83_T01	5	-0.2	0.1	2.3	-0.6	VIT_03s0017g01400	35.2	not assigned.unknown	UP|Q7F1U6_ORYSA (Q7F1U6) Adhesive/proline-rich protein homolog-like protein, partial (21%)
CHR7_JGVV5_406_T01	5	-0.1	0.1	0.5	-0.5	VIT_07s0005g04360	35.2	not assigned.unknown	weakly similar to GP|15450691|gb|AAK96617.1 AT3g04350/T6K12_3 {Arabidopsis thaliana}, partial (27%)
CHR8_JGVV7_469_T01	5	-0.3	0.2	1	-0.4	VIT_08s0007g04030	35.2	not assigned.unknown	weakly similar to UP|Q2QXR0_ORYSA (Q2QXR0) Expressed protein, partial (13%)
CHR17_JGVV53_41_T01	5	-0.4	0	0.7	-0.7	VIT_17s0053g00590	35.2	not assigned.unknown	weakly similar to UP|Q2V3V0_ARATH (Q2V3V0) Protein At3g17680, partial (27%)
CHR7_JGVV5_372_T01	5	0	0.5	1.2	-0.6	VIT_07s0005g03950	35.2	not assigned.unknown	weakly similar to UP|Q6ERI3_ORYSA (Q6ERI3) Ankyrin repeat family protein-like, partial (6%)
CHR18_JGVV1_410_T01	5	0.3	0.4	0.6	-0.7	VIT_18s0001g07220	35.2	not assigned.unknown	weakly similar to UP|Q6T2Z7_SOYBN (Q6T2Z7) Cyclin d2, partial (22%)
CHR4_JGVV8_112_T01	5	-0.1	0.2	1.1	-0.8	VIT_04s0008g01230	35.2	not assigned.unknown	weakly similar to UP|Q9FPI2_ARATH (Q9FPI2) At1g17620, partial (21%)
CHR14_JGVV66_229_T01	5	-0.2	0.3	0.8	-0.6	VIT_14s0066g02470	35.2	not assigned.unknown	weakly similar to UP|Q9LQ43_ARATH (Q9LQ43) T30E16.31, partial (26%)
CHR1_JGVV137_44_T01	5	-0.5	0.8	1.8	-0.5	VIT_01s0137g00390	35.2	not assigned.unknown	weakly similar to UP|Q9SS87_ARATH (Q9SS87) F4P13.22 protein (At3g01680), partial (15%)
CHR13_GSVIVT00032140001_T01	5	-0.9	0.8	1.7	0.5	VIT_13s0064g00540	35.2	not assigned.unknown	weakly similar to UP|RGA2_SOLBU (Q7XBQ9) Disease resistance protein RGA2 (RGA2-blb) (Blight resistance protein RPI), partial (3%)
CHRUN_JGVV2558_1_T01	5	-0.4	0	2.2	-0.4	VIT_00s2558g00010	29.1.22	protein.aa activation.asparagine-tRNA ligase
CHR8_JGVV40_270_T01	5	-0.1	-0.6	1	-1.1	VIT_08s0040g00490	29.5	protein.degradation	similar to UP|Q2HUG6_MEDTR (Q2HUG6) Peptidase C14, caspase catalytic subunit p20, partial (76%)
CHR7_JGVV31_238_T01	5	0.7	1	1.5	0.2	VIT_07s0031g02620	29.5	protein.degradation	weakly similar to UP|Q5NT86_DAUCA (Q5NT86) Nucellin-like protein, partial (38%)
CHR14_JGVV66_191_T01	5	0.3	0.1	0.9	-1.4	VIT_14s0066g02070	29.5.9	protein.degradation.AAA type	"similar to RF|NP_198817.1|15242536|NM_123364 ATP binding {Arabidopsis thaliana} (exp=-1; wgp=0; cg=0), partial (48%)"
CHR10_JGVV3_101_T01	5	-0.9	-0.5	1.1	-1.8	VIT_10s0003g01100	29.5.3	protein.degradation.cysteine protease	similar to UP|Q9AUC6_IPOBA (Q9AUC6) Cysteine protease, partial (61%)
CHR11_JGVV65_59_T01	5	-0.1	0.6	1.8	-0.3	VIT_11s0065g00720	29.5.5	protein.degradation.serine protease
CHR3_JGVV91_8_T01	5	0.5	0.9	1.8	0	VIT_03s0091g01200	29.5.5	protein.degradation.serine protease	"weakly similar to RF|NP_177474.1|15219435|NM_105990 SCPL4; catalytic/ serine carboxypeptidase {Arabidopsis thaliana} (exp=-1; wgp=0; cg=0), partial (60%)"
CHR11_JGVV52_97_T01	5	-0.1	0.4	2.5	-0.2	VIT_11s0052g00790	29.5.5	protein.degradation.serine protease	"weakly similar to RF|NP_177474.1|15219435|NM_105990 SCPL4; catalytic/ serine carboxypeptidase {Arabidopsis thaliana} (exp=-1; wgp=0; cg=0), partial (60%)"
CHR6_JGVV61_70_T01	5	0.8	0.9	1.3	-0.3	VIT_06s0061g00890	29.5.5	protein.degradation.serine protease	similar to UP|Q8L6A7_THECC (Q8L6A7) Carboxypeptidase type III, partial (75%)
CHR6_JGVV4_753_T01	5	-0.3	-0.2	2.8	-1.6	VIT_06s0004g00210	29.5.1	protein.degradation.subtilases	"similar to UP|Q9LVJ1_ARATH (Q9LVJ1) Cucumisin-like serine protease; subtilisin-like protease (At3g14067), partial (68%)"
CHR9_JGVV2_85_T01	5	-0.4	-0.2	1	-1.5	VIT_09s0002g01030	29.5.1	protein.degradation.subtilases	"similar to UP|Q9LVJ1_ARATH (Q9LVJ1) Cucumisin-like serine protease; subtilisin-like protease (At3g14067), partial (68%)"
CHR18_JGVV1_1122_T01	5	0.2	-1	1.3	-0.5	VIT_18s0001g14870	29.5.1	protein.degradation.subtilases	weakly similar to GP|14150446|gb|AAK53065.1 subtilisin-type protease precursor {Glycine max}, partial (31%)
CHR12_JGVV28_232_T01	5	-0.8	0.2	1.7	-0.5	VIT_12s0028g01580	29.5.11.4.2	protein.degradation.ubiquitin.E3.RING
CHR1_JGVV137_5_T01	5	0	0.5	1.8	-1.5	VIT_01s0137g00780	29.5.11.4.2	protein.degradation.ubiquitin.E3.RING	"similar to RF|NP_178507.1|15228108|NM_126459 protein binding {Arabidopsis thaliana} (exp=-1; wgp=0; cg=0), partial (45%)"
CHR8_JGVV7_386_T01	5	-0.6	-0.1	-0.1	-1.1	VIT_08s0007g04920	29.5.11.4.2	protein.degradation.ubiquitin.E3.RING	"weakly similar to RF|NP_195965.2|42567616|NM_120424 protein binding {Arabidopsis thaliana} (exp=-1; wgp=0; cg=0), partial (12%)"
CHR12_JGVV34_91_T01	5	-0.3	-0.1	1	-1.2	VIT_12s0034g01400	29.5.11.4.2	protein.degradation.ubiquitin.E3.RING	similar to UP|O22197_ARATH (O22197) Expressed protein (At2g40830) (RING-H2 finger protein RHC1a), partial (23%)
CHR18_JGVV1_202_T01	5	-0.2	0.4	1.6	-0.3	VIT_18s0001g03270	29.5.11.4.2	protein.degradation.ubiquitin.E3.RING	similar to UP|O22197_ARATH (O22197) Expressed protein (At2g40830) (RING-H2 finger protein RHC1a), partial (23%)
CHR6_GSVIVT00024698001_T01	5	-0.1	1	1.7	-0.9	VIT_06s0004g06930	29.5.11.4.2	protein.degradation.ubiquitin.E3.RING	similar to UP|Q5ICP0_9ROSI (Q5ICP0) RING-H2 subgroup RHE protein, partial (46%)
CHR17_JGVV0_334_T01	5	-0.8	0.3	1.6	-0.7	VIT_17s0000g06610	29.5.11.4.2	protein.degradation.ubiquitin.E3.RING	weakly similar to UP|Q8H0X2_ARATH (Q8H0X2) Expressed protein (At1g18660), partial (26%)
CHR4_JGVV23_186_T01	5	0.1	0.6	1.7	0.1	VIT_04s0023g01920	29.5.11.4.2	protein.degradation.ubiquitin.E3.RING	weakly similar to UP|Q93XR9_9ROSI (Q93XR9) Bg55 protein, partial (11%)
CHR17_JGVV0_814_T01	5	0.1	0.3	0.9	-0.7	VIT_17s0000g01250	29.5.11.4.3.2	protein.degradation.ubiquitin.E3.SCF.FBOX
CHR18_JGVV72_44_T01	5	-1.4	0.6	1.4	0.4	VIT_18s0072g00820	29.5.11.4.3.2	protein.degradation.ubiquitin.E3.SCF.FBOX	similar to UP|Q84QE1_TOBAC (Q84QE1) Avr9/Cf-9 rapidly elicited protein 189, partial (51%)
CHR1_JGVV11_269_T01	5	0	0.5	1	-0.8	VIT_01s0011g03910	29.4	protein.postranslational modification	"similar to RF|NP_177008.1|15221404|NM_105512 catalytic/ protein phosphatase type 2C {Arabidopsis thaliana} (exp=-1; wgp=0; cg=0), partial (61%)"
CHR7_JGVV5_348_T01	5	-0.2	0.3	0.9	-0.3	VIT_07s0005g03690	29.4	protein.postranslational modification	"similar to RF|NP_568221.1|18416116|NM_121026 kinase {Arabidopsis thaliana} (exp=-1; wgp=0; cg=0), partial (93%)"
CHR14_JGVV60_56_T01	5	0.1	-0.2	0.6	-0.9	VIT_14s0060g02070	29.4	protein.postranslational modification	similar to UP|Q2HW33_MEDTR (Q2HW33) Protein phosphatase 2C-like, partial (66%)
CHR5_JGVV62_57_T01	5	0.2	0.7	1.1	-0.3	VIT_05s0062g00760	29.4.1.57	protein.postranslational modification.kinase.receptor like cytoplasmatic kinase VII	similar to UP|Q8LKR3_SOYBN (Q8LKR3) Receptor-like kinase RHG4, partial (23%)
CHRUN_JGVV409_1_T01	5	0.2	0.8	1.7	0	VIT_00s0409g00010	29.4.1.57	protein.postranslational modification.kinase.receptor like cytoplasmatic kinase VII	similar to UP|Q9SGU0_ARATH (Q9SGU0) T6H22.8.1 protein, partial (29%)
CHR14_JGVV68_147_T01	5	-0.2	-0.3	0.4	-0.9	VIT_14s0068g01540	29.4.1.57	protein.postranslational modification.kinase.receptor like cytoplasmatic kinase VII	UP|Q6TKQ5_VITAE (Q6TKQ5) Protein kinase-like protein, complete
CHR18_JGVV1_169_T01	5	-1.6	0.5	1.1	0	VIT_18s0001g02740	1.1.1.2	PS.lightreaction.photosystem II.PSII polypeptide subunits	similar to UP|Q2LAH0_NICBE (Q2LAH0) Chloroplast photosystem II 22 kDa component, partial (82%)
CHR1_JGVV11_44_T01	5	-0.2	0.5	1.7	-0.7	VIT_01s0011g06240	21.2	redox.ascorbate and glutathione	weakly similar to UP|Q9ZSR3_MESCR (Q9ZSR3) Cytochrome (Fragment), partial (69%)
CHR6_JGVV9_210_T01	5	1.2	-0.1	0.7	-0.4	VIT_06s0009g01340	21.2.1	redox.ascorbate and glutathione.ascorbate	similar to UP|ASO_TOBAC (Q40588) L-ascorbate oxidase precursor (Ascorbase) (ASO) , partial (37%)
CHR4_JGVV23_18_T01	5	-0.4	-0.1	2	-0.5	VIT_04s0023g03750	21.2.1	redox.ascorbate and glutathione.ascorbate	similar to UP|Q39780_GOSHI (Q39780) Ascorbate peroxidase, complete
CHR5_JGVV20_423_T01	5	0.1	0	0.9	-0.7	VIT_05s0020g04510	21.2.1.1	redox.ascorbate and glutathione.ascorbate.GME	homologue to UP|GME1_ORYSA (Q338B5) GDP-mannose 3,5-epimerase 1 (GDP-Man 3,5-epimerase 1) (OsGME-1) , partial (98%)
CHR7_JGVV104_43_T01	5	1.1	-0.3	1.3	-0.9	VIT_07s0104g01390	21.4	redox.glutaredoxins	"similar to RF|NP_182309.1|15227151|NM_130355 arsenate reductase (glutaredoxin)/ electron transporter/ thiol-disulfide exchange intermediate {Arabidopsis thaliana} (exp=-1; wgp=0; cg=0), partial (96%)"
CHR4_JGVV23_272_T01	5	0.7	-0.7	0.4	-0.5	VIT_04s0023g00920	27.1.20	RNA.processing.degradation dicer	"similar to UP|Q2HTA7_MEDTR (Q2HTA7) Helicase, C-terminal; Argonaute and Dicer protein, PAZ; Type III restriction enzyme, res subunit; Ribonuclease III, bacterial, partial (14%)"
CHR4_JGVV8_319_T01	5	-1.4	1.4	2.2	0.8	VIT_04s0008g03400	27.3.3	RNA.regulation of transcription.AP2_EREBP, APETALA2_Ethylene-responsive element binding protein family	"similar to RF|NP_196720.1|15239113|NM_121197 DNA binding {Arabidopsis thaliana} (exp=-1; wgp=0; cg=0), partial (40%)"
CHR10_JGVV42_88_T01	5	0	0.3	1.3	-0.2	VIT_10s0042g01150	27.3.36	RNA.regulation of transcription.Argonaute	similar to UP|Q9SHF2_ARATH (Q9SHF2) T19E23.8, partial (9%)
CHR10_JGVV42_91_T01	5	0.2	0.2	1.1	-0.1	VIT_10s0042g01180	27.3.36	RNA.regulation of transcription.Argonaute	similar to UP|Q9SHF2_ARATH (Q9SHF2) T19E23.8, partial (9%)
CHR13_JGVV19_148_T01	5	-0.2	0.3	2.6	0.2	VIT_13s0019g03750	27.3.37	RNA.regulation of transcription.AS2,Lateral Organ Boundaries Gene Family	similar to UP|LBD4_ARATH (Q9SHE9) LOB domain protein 4, partial (71%)
CHR7_JGVV191_24_T01	5	0.3	1.8	1.4	-1.2	VIT_07s0191g00240	27.3.6	RNA.regulation of transcription.bHLH,Basic Helix-Loop-Helix family
CHR7_JGVV205_1_T01	5	0.2	0.4	3.4	0.2	VIT_07s0205g00190	27.3.6	RNA.regulation of transcription.bHLH,Basic Helix-Loop-Helix family
CHR1_JGVV26_69_T01	5	-0.3	0.6	3.8	0.8	VIT_01s0026g02030	27.3.6	RNA.regulation of transcription.bHLH,Basic Helix-Loop-Helix family	"similar to GB|AAO23611.1|27764980|BT003046 At1g74500 {Arabidopsis thaliana} (exp=-1; wgp=0; cg=0), partial (73%)"
CHR7_JGVV5_470_T01	5	-0.4	-0.1	0.2	-1.3	VIT_07s0005g05100	27.3.6	RNA.regulation of transcription.bHLH,Basic Helix-Loop-Helix family	"similar to RF|NP_850381.1|30689224|NM_180050 PIF4 (PHYTOCHROME INTERACTING FACTOR 4); DNA binding {Arabidopsis thaliana} (exp=-1; wgp=0; cg=0), partial (21%)"
CHR19_JGVV14_154_T01	5	-0.2	0.5	1.4	-1.2	VIT_19s0014g01780	27.3.35	RNA.regulation of transcription.bZIP transcription factor family	similar to UP|Q5QNI5_ORYSA (Q5QNI5) BZIP transcription factor RF2b-like, partial (36%)
CHR16_JGVV98_157_T01	5	-0.6	-0.1	1.1	-0.5	VIT_16s0098g00330	27.3.8	RNA.regulation of transcription.C2C2(Zn) DOF zinc finger family
CHR4_JGVV23_194_T01	5	-0.2	1.2	2	-0.4	VIT_04s0023g01840	27.3.9	RNA.regulation of transcription.C2C2(Zn) GATA transcription factor family	homologue to GP|21555178|gb|AAM63797.1 transcription factor-like protein {Arabidopsis thaliana}, partial (14%)
CHR8_JGVV7_401_T01	5	-0.5	-0.1	1.2	-0.7	VIT_08s0007g04770	27.3.11	RNA.regulation of transcription.C2H2 zinc finger family	similar to UP|O22083_PETHY (O22083) ZPT2-11, partial (54%)
CHR1_JGVV11_235_T01	5	1	-0.4	2	-0.8	VIT_01s0011g04260	27.3.12	RNA.regulation of transcription.C3H zinc finger family	"similar to RF|NP_176987.1|15221301|NM_105491 nucleic acid binding {Arabidopsis thaliana} (exp=-1; wgp=0; cg=0), partial (33%)"
CHR6_JGVV4_586_T01	5	-0.2	-0.2	2.2	-0.3	VIT_06s0004g02110	27.3.25	RNA.regulation of transcription.MYB domain transcription factor family	similar to GP|28628949|gb|AAO49411.1 MYB2 {Dendrobium sp. XMW-2002-2}, partial (36%)
CHR12_JGVV134_41_T01	5	-0.1	0.1	2.5	0.4	VIT_12s0134g00490	27.3.25	RNA.regulation of transcription.MYB domain transcription factor family	similar to UP|Q9S7E3_SOYBN (Q9S7E3) GmMYB29A1 protein, partial (43%)
CHR4_JGVV79_21_T01	5	-0.2	0.4	2.1	-0.8	VIT_04s0079g00280	27.3.27	RNA.regulation of transcription.NAC domain transcription factor family	similar to UP|NAC78_ARATH (Q84K00) NAC domain-containing protein 78 (ANAC078), partial (32%)
CHR6_JGVV4_772_T01	5	0.3	0.3	2.3	-0.3	VIT_06s0004g00020	27.3.27	RNA.regulation of transcription.NAC domain transcription factor family	similar to UP|Q2Z1Y1_PRUMU (Q2Z1Y1) NAC family protein, partial (82%)
CHR15_JGVV48_32_T01	5	-0.2	-0.4	3.1	0.1	VIT_15s0048g02660	27.3.27	RNA.regulation of transcription.NAC domain transcription factor family	similar to UP|Q50J79_PRUPE (Q50J79) NAM-like protein, partial (65%)
CHR2_JGVV25_250_T01	5	-0.7	-0.3	2	-0.1	VIT_02s0025g02710	27.3.27	RNA.regulation of transcription.NAC domain transcription factor family	similar to UP|Q52QR2_SOYBN (Q52QR2) NAC domain protein NAC4, partial (66%)
CHR12_JGVV28_92_T01	5	0.1	0.2	1.6	-0.7	VIT_12s0028g03050	27.3.27	RNA.regulation of transcription.NAC domain transcription factor family	similar to UP|Q5QMP4_ORYSA (Q5QMP4) No apical meristem (NAM) protein-like, partial (55%)
CHR6_JGVV9_286_T01	5	-0.3	-0.1	2	-0.2	VIT_06s0009g00320	27.3.64	RNA.regulation of transcription.PHOR1
CHR2_JGVV25_350_T01	5	0.3	-0.3	2.7	-0.5	VIT_02s0025g03780	27.3.67	RNA.regulation of transcription.putative transcription regulator	similar to UP|Q3E974_ARATH (Q3E974) Protein At5g23750, partial (60%)
CHR1_JGVV10_187_T01	5	-0.2	0.5	1.4	-0.7	VIT_01s0010g02560	27.3.99	RNA.regulation of transcription.unclassified
CHR2_JGVV33_44_T01	5	-0.4	0.4	0.8	-0.4	VIT_02s0033g00590	27.3.99	RNA.regulation of transcription.unclassified
CHR4_JGVV8_479_T01	5	-0.3	0.5	2.3	0	VIT_04s0008g05150	27.3.99	RNA.regulation of transcription.unclassified	similar to UP|Q3S345_GOSHI (Q3S345) Zinc finger protein-like protein, partial (88%)
CHR12_JGVV59_82_T01	5	0.4	0.5	0.9	-0.3	VIT_12s0059g00880	27.3.32	RNA.regulation of transcription.WRKY domain transcription factor family	homologue to UP|Q6B6R1_ORYSA (Q6B6R1) Transcription factor WRKY10, partial (24%)
CHR10_JGVV42_65_T01	5	-0.8	0	3.1	-2.3	VIT_10s0042g00880	16.8.2.3	secondary metabolism.flavonoids.chalcones.stilbene synthase	UP|Q9S982_9ROSI (Q9S982) Stilbene synthase , partial (46%)
CHR8_JGVV7_122_T01	5	0.3	0	1.6	-1.8	VIT_08s0007g07740	16.8.3.3	secondary metabolism.flavonoids.dihydroflavonols.flavonoid 3\'-monooxygenase	homologue to UP|Q2UYU6_VITVI (Q2UYU6) Flavonoid-3\'-hydroxylase, complete
CHR13_JGVV19_186_T01	5	-0.5	-0.1	2.6	-0.6	VIT_13s0019g03360	16.1	secondary metabolism.isoprenoids
CHR8_JGVV7_794_T01	5	-1.5	-1.3	1.5	-1.2	VIT_08s0007g00600	16.1	secondary metabolism.isoprenoids	similar to GP|1621467|gb|AAB17194.1| laccase {Liriodendron tulipifera}, partial (47%)
CHR8_JGVV7_788_T01	5	-0.2	-1.4	2	-0.5	VIT_08s0007g00670	16.1	secondary metabolism.isoprenoids	similar to GP|1621467|gb|AAB17194.1| laccase {Liriodendron tulipifera}, partial (47%)
CHR8_JGVV7_787_T01	5	-0.2	-1.4	1.9	-0.6	VIT_08s0007g00680	16.1	secondary metabolism.isoprenoids	similar to GP|1621467|gb|AAB17194.1| laccase {Liriodendron tulipifera}, partial (47%)
CHR7_JGVV31_95_T01	5	-0.3	0	1.4	0.3	VIT_07s0031g01070	16.1	secondary metabolism.isoprenoids	similar to GP|19911587|dbj|BAB86897. syringolide-induced protein B13-1-1 {Glycine max}, partial (28%)
CHR13_JGVV67_124_T01	5	-0.6	-0.6	1.9	-0.2	VIT_13s0067g01970	16.1	secondary metabolism.isoprenoids	similar to UP|Q9FLB5_ARATH (Q9FLB5) Laccase (Diphenol oxidase), partial (30%)
CHR19_JGVV14_88_T01	5	-0.3	0.1	-0.5	-3.2	VIT_19s0014g01060	16.1.5	secondary metabolism.isoprenoids.terpenoids	homologue to UP|Q6Q3H3_VITVI (Q6Q3H3) Terpene synthase, complete
CHR19_JGVV14_429_T01	5	0	0.2	0.9	-0.4	VIT_19s0014g04840	16.1.5	secondary metabolism.isoprenoids.terpenoids	homologue to UP|Q6Q3H3_VITVI (Q6Q3H3) Terpene synthase, complete
CHR19_JGVV14_437_T01	5	0	-0.5	2.5	-1	VIT_19s0014g04930	16.1.5	secondary metabolism.isoprenoids.terpenoids	homologue to UP|Q6Q3H3_VITVI (Q6Q3H3) Terpene synthase, complete
CHRUN_JGVV271_5_T01	5	-0.2	0	2.1	-1.2	VIT_00s0271g00060	16.1.5	secondary metabolism.isoprenoids.terpenoids	UP|Q6PWU2_VITVI (Q6PWU2) Terpenoid synthase, complete
CHR19_JGVV14_226_T01	5	-0.2	0	0.1	-2.2	VIT_19s0014g02560	16.1.5	secondary metabolism.isoprenoids.terpenoids	weakly similar to UP|Q64K29_9ROSI (Q64K29) (-)-germacrene D synthase, partial (23%)
CHR10_JGVV3_377_T01	5	0.1	0.3	2.3	0.7	VIT_10s0003g04240	16.4.1	secondary metabolism.N misc.alkaloid-like	similar to UP|Q9AXN7_9MAGN (Q9AXN7) Tyrosine/dopa decarboxylase , partial (65%)
CHR2_JGVV87_49_T01	5	0.1	-0.9	1.8	-1.7	VIT_02s0087g00490	16.2	secondary metabolism.phenylpropanoids	similar to UP|Q3ZPN4_9ROSI (Q3ZPN4) Anthraniloyal-CoA: methanol anthraniloyal transferase, partial (83%)
CHR6_JGVV4_79_T01	5	-0.2	-1.2	0.8	-1.5	VIT_06s0004g07650	16.2	secondary metabolism.phenylpropanoids	weakly similar to UP|Q8H2B5_TAXCU (Q8H2B5) Phenylpropanoyltransferase, partial (18%)
CHR3_JGVV38_162_T01	5	-0.7	0	1	-2	VIT_03s0038g03080	16.2	secondary metabolism.phenylpropanoids	weakly similar to UP|Q9T003_ARATH (Q9T003) O-methyltransferase-like protein, partial (21%)
CHRUN_JGVV615_3_T01	5	-0.2	0.8	0.1	-1.7	VIT_00s0615g00030	16.2.1.10	secondary metabolism.phenylpropanoids.lignin biosynthesis.CAD	similar to UP|Q5I6D6_9ROSI (Q5I6D6) Sinapyl alcohol dehydrogenase-like protein, complete
CHR19_JGVV90_131_T01	5	-0.6	1	1.5	-0.1	VIT_19s0090g01420	16.7	secondary metabolism.wax	UP|Q84XY9_VITVI (Q84XY9) Wax synthase isoform 1 , complete
CHR5_JGVV20_403_T01	5	-0.1	-0.3	1.8	-1.2	VIT_05s0020g04300	30.3	signalling.calcium	"similar to RF|NP_188931.1|15228891|NM_113191 calcium-transporting ATPase/ calmodulin binding {Arabidopsis thaliana} (exp=-1; wgp=0; cg=0) , partial (24%)"
CHR5_JGVV20_411_T01	5	0.2	0.2	2.8	-0.4	VIT_05s0020g04380	30.3	signalling.calcium	"similar to RF|NP_188931.1|15228891|NM_113191 calcium-transporting ATPase/ calmodulin binding {Arabidopsis thaliana} (exp=-1; wgp=0; cg=0) , partial (24%)"
CHR7_JGVV129_11_T01	5	-0.1	-0.1	0.5	-0.6	VIT_07s0129g00110	30.3	signalling.calcium	"similar to RF|NP_188931.1|15228891|NM_113191 calcium-transporting ATPase/ calmodulin binding {Arabidopsis thaliana} (exp=-1; wgp=0; cg=0) , partial (24%)"
CHR8_JGVV7_176_T01	5	0.2	0.4	2.2	0.5	VIT_08s0007g07190	30.3	signalling.calcium	"similar to RF|NP_974673.2|79610240|NM_202944 calmodulin binding {Arabidopsis thaliana} (exp=-1; wgp=0; cg=0), partial (63%)"
CHR11_JGVV16_165_T01	5	-0.1	0.4	3	-0.2	VIT_11s0016g01970	30.3	signalling.calcium	"similar to RF|NP_974673.2|79610240|NM_202944 calmodulin binding {Arabidopsis thaliana} (exp=-1; wgp=0; cg=0), partial (63%)"
CHR2_JGVV12_200_T01	5	0.1	0.5	1.8	-1.1	VIT_02s0012g00640	30.3	signalling.calcium	similar to UP|Q2HVQ3_MEDTR (Q2HVQ3) Calcium-binding EF-hand, partial (82%)
CHR19_JGVV14_145_T01	5	-0.5	-0.7	1.7	-1	VIT_19s0014g01690	30.3	signalling.calcium	similar to UP|Q93ZH7_ARATH (Q93ZH7) AT5g03040/F15A17_70, partial (43%)
CHR17_JGVV0_626_T01	5	-0.1	-0.3	3.5	0.4	VIT_17s0000g03390	30.3	signalling.calcium	similar to UP|Q9FJI9_ARATH (Q9FJI9) Similarity to calmodulin-binding protein, partial (46%)
CHR7_JGVV129_18_T01	5	-0.2	-0.3	0.5	-0.6	VIT_07s0129g00180	30.3	signalling.calcium	similar to UP|Q9FVE7_SOYBN (Q9FVE7) Plasma membrane Ca2+-ATPase, partial (34%)
CHR19_JGVV14_147_T01	5	0.1	0.1	0.7	-0.3	VIT_19s0014g01710	30.3	signalling.calcium	similar to UP|Q9MAH9_ARATH (Q9MAH9) F12M16.12, partial (28%)
CHR11_JGVV16_325_T01	5	-1	1.2	0.4	0.1	VIT_11s0016g03640	30.5	signalling.G-proteins	homologue to UP|RAC2_ORYSA (Q68Y52) Rac-like GTP-binding protein 2 (OsRac2), partial (90%)
CHR8_JGVV58_86_T01	5	-0.4	0	0.6	-0.9	VIT_08s0058g00550	30.5	signalling.G-proteins	weakly similar to UP|Q8W042_ARATH (Q8W042) Prenylated Rab receptor 2, partial (65%)
CHR8_JGVV7_704_T01	5	-0.8	-0.1	1.3	-0.9	VIT_08s0007g01560	30.1	signalling.in sugar and nutrient physiology
CHR8_JGVV56_50_T01	5	-0.9	0.5	0.3	-0.1	VIT_08s0056g00610	30.11	signalling.light	similar to UP|RPT2_ARATH (Q682S0) Root phototropism protein 2, partial (88%)
CHR1_JGVV10_218_T01	5	-0.1	-0.2	1.1	-0.7	VIT_01s0010g02910	30.2.3	signalling.receptor kinases.leucine rich repeat III	"similar to RF|NP_176918.1|15220455|NM_105418 ATP binding {Arabidopsis thaliana} (exp=-1; wgp=0; cg=0), partial (12%)"
CHR4_JGVV8_111_T01	5	0.3	1.1	1	-0.7	VIT_04s0008g01220	30.2.3	signalling.receptor kinases.leucine rich repeat III	"similar to RF|NP_181196.1|15227998|NM_129213 ATP binding {Arabidopsis thaliana} (exp=-1; wgp=0; cg=0), partial (49%)"
CHR10_JGVV3_179_T01	5	-0.3	-0.1	0.4	-1.4	VIT_10s0003g01990	30.2.8.2	signalling.receptor kinases.leucine rich repeat VIII.2
CHR4_JGVV8_32_T01	5	0.8	0.3	1.5	-0.2	VIT_04s0008g00420	30.2.11	signalling.receptor kinases.leucine rich repeat XI
CHR4_PDVV23_104_T01	5	-0.6	0.8	2.6	-0.6	VIT_04s0023g02760	30.2.99	signalling.receptor kinases.misc
CHR17_JGVV0_426_T01	5	0.7	1	1.3	-0.4	VIT_17s0000g05570	30.2.99	signalling.receptor kinases.misc	"similar to RF|NP_174427.3|42562442|NM_102881 ATP binding {Arabidopsis thaliana} (exp=-1; wgp=0; cg=0), partial (51%)"
CHR18_JGVV1_126_T01	5	-0.3	-0.1	2.2	0.5	VIT_18s0001g01960	30.2.99	signalling.receptor kinases.misc	"similar to UP|O04086_ARATH (O04086) Ser/Thr protein kinase isolog; 46094-44217, partial (37%)"
CHR13_JGVV67_9_T01	5	-0.4	1.1	1.4	0	VIT_13s0067g03780	30.2.99	signalling.receptor kinases.misc	homologue to UP|Q9LK35_ARATH (Q9LK35) Receptor-protein kinase-like protein, partial (33%)
CHR17_JGVV0_715_T01	5	-0.3	-0.8	1.1	0.8	VIT_17s0000g02370	30.2.99	signalling.receptor kinases.misc	similar to UP|Q75WU3_POPNI (Q75WU3) Leucine-rich repeat receptor-like protein kinase 1, partial (12%)
CHR7_JGVV129_94_T01	5	0	-0.4	0.7	-0.1	VIT_07s0129g00970	30.2.99	signalling.receptor kinases.misc	similar to UP|Q9LK35_ARATH (Q9LK35) Receptor-protein kinase-like protein, partial (23%)
CHRUN_JGVV258_8_T01	5	-0.4	-0.5	1.5	-0.1	VIT_00s0258g00090	30.2.99	signalling.receptor kinases.misc	weakly similar to UP|Q9FF29_ARATH (Q9FF29) Receptor serine/threonine kinase, partial (35%)
CHR4_PDVV23_103_T01	5	-0.4	0	1.2	-0.6	VIT_04s0023g02770	30.2.99	signalling.receptor kinases.misc	weakly similar to UP|Q9FF29_ARATH (Q9FF29) Receptor serine/threonine kinase, partial (35%)
CHR16_JGVV148_16_T01	5	-0.6	-0.4	2.2	1.4	VIT_16s0148g00220	30.2.99	signalling.receptor kinases.misc	weakly similar to UP|Q9FF29_ARATH (Q9FF29) Receptor serine/threonine kinase, partial (35%)
CHR12_JGVV28_228_T01	5	-1.2	0	2.6	0.7	VIT_12s0028g01630	30.2.99	signalling.receptor kinases.misc	weakly similar to UP|RIPK2_MOUSE (P58801) Receptor-interacting serine/threonine-protein kinase 2 , partial (5%)
CHR1_JGVV26_121_T01	5	0	1	1.2	-0.5	VIT_01s0026g01420	30.2.20	signalling.receptor kinases.wheat LRK10 like
CHR7_JGVV129_24_T01	5	0	0.6	1.1	-0.5	VIT_07s0129g00240	20	stress	similar to UP|Q9XEU0_DATGL (Q9XEU0) Zinc-finger protein 1, partial (69%)
CHR15_JGVV48_100_T01	5	-1.1	-0.7	1.2	-0.7	VIT_15s0048g01940	20.2.3	stress.abiotic.drought_salt	similar to UP|Q94C19_ARATH (Q94C19) At1g26850/T2P11_4, partial (97%)
CHR13_JGVV67_187_T01	5	0.6	-0.1	1	-0.2	VIT_13s0067g00990	20.2.1	stress.abiotic.heat
CHR7_JGVV95_13_T01	5	-1.5	-1.9	-0.4	-1.5	VIT_07s0095g00220	20.2.1	stress.abiotic.heat	similar to UP|HSP81_ORYSA (P33126) Heat shock protein 81-1 (HSP81-1) (Heat shock protein 82), partial (12%)
CHR18_JGVV1_182_T01	5	0.5	1	1.5	-0.8	VIT_18s0001g03000	20.2.99	stress.abiotic.unspecified	weakly similar to UP|Q9SIJ8_ARATH (Q9SIJ8) Expressed protein (RD2 protein), partial (11%)
CHR18_JGVV1_218_T01	5	0	1	1.9	-0.6	VIT_18s0001g03570	20.1.7	stress.biotic.PR-proteins	"similar to UP|Q9CA24_ARATH (Q9CA24) Thaumatin-like protein; 12104-13574, partial (33%)"
CHR9_JGVV2_616_T01	5	-0.7	0.6	2	-0.5	VIT_09s0002g06880	20.1.7	stress.biotic.PR-proteins	similar to UP|Q9MAQ2_ARATH (Q9MAQ2) CDS, partial (75%)
CHR10_JGVV3_331_T01	5	-0.7	-0.2	1.5	-0.9	VIT_10s0003g03690	20.1.7	stress.biotic.PR-proteins	similar to UP|Q9MAQ2_ARATH (Q9MAQ2) CDS, partial (75%)
CHR12_JGVV34_103_T01	5	-1	-0.5	0.6	-0.3	VIT_12s0034g01230	20.1.7	stress.biotic.PR-proteins	UP|Q9SNY0_VITVI (Q9SNY0) SCUTL2, complete
CHR13_GSVIVT00032139001_T01	5	-1.4	0.2	0.4	-0.4	VIT_13s0064g00550	20.1.2	stress.biotic.receptors	GB|AF365881.1|AAQ15193.1 resistance protein [Vitis vinifera]
CHR1_JGVV11_545_T01	5	-0.2	-0.4	1.2	1	VIT_01s0011g00950	20.1.2	stress.biotic.receptors	similar to UP|Q2CML8_9EURY (Q2CML8) AAA ATPase, central region:ATPase associated with various cellular activities, AAA_3, partial (8%)
CHR1_JGVV11_541_T01	5	-0.2	-0.3	1.1	-1	VIT_01s0011g00990	20.1.2	stress.biotic.receptors	similar to UP|Q2CML8_9EURY (Q2CML8) AAA ATPase, central region:ATPase associated with various cellular activities, AAA_3, partial (8%)
CHR2_JGVV25_68_T01	5	0	0.3	1	-1	VIT_02s0025g00730	20.1.2	stress.biotic.receptors	similar to UP|Q9SDR7_FORIN (Q9SDR7) Dirigent protein, partial (81%)
CHR2_JGVV25_69_T01	5	-0.6	-1.1	1.9	-1	VIT_02s0025g00740	20.1.2	stress.biotic.receptors	similar to UP|Q9SDR7_FORIN (Q9SDR7) Dirigent protein, partial (81%)
CHRUN_JGVV288_2_T01	5	0.1	0.7	2.2	-0.5	VIT_00s0288g00020	20.1.2	stress.biotic.receptors	weakly similar to UP|Q6XZH8_SOLTU (Q6XZH8) Nematode resistance protein, partial (9%)
CHR10_JGVV71_86_T01	5	-0.6	-0.5	0.9	-0.2	VIT_10s0071g00150	20.1.2	stress.biotic.receptors	weakly similar to UP|Q6YIA0_MEDSA (Q6YIA0) Disease resistance protein-like protein MsR1, partial (17%)
CHR1_JGVV150_44_T01	5	-0.3	-0.2	1	-0.6	VIT_01s0150g00440	20.1.1	stress.biotic.respiratory burst
CHR12_JGVV35_10_T01	5	-0.1	1	1.8	-0.5	VIT_12s0035g02190	20.1.3	stress.biotic.signaling	similar to UP|MLO1_ARATH (O49621) MLO-like protein 1 (AtMlo1) (MLO protein homolog 1) (AtMLO-H1), partial (40%)
CHRUN_JGVV252_11_T01	5	0.1	1.2	1.9	-0.4	VIT_00s0252g00110	8.3	TCA_org transformation.carbonic anhydrases	"weakly similar to RF|NP_172287.1|15223122|NM_100683 carbonate dehydratase/ zinc ion binding {Arabidopsis thaliana} (exp=-1; wgp=0; cg=0), partial (65%)"
CHR8_JGVV7_547_T01	5	-0.7	0	1.5	-1.7	VIT_08s0007g03240	8.3	TCA_org transformation.carbonic anhydrases	weakly similar to UP|Q940K9_ARATH (Q940K9) Carbonic anhydrase (CAH1), partial (40%)
CHRUN_PDVV214_7_T01	5	0	0.5	3.2	0.7	VIT_00s0214g00070	34.16	transport.ABC transporters and multidrug resistance systems	similar to UP|MRP9_ARATH (Q9M1C7) Multidrug resistance-associated protein 9 (Glutathione S-conjugate transporting ATPase 9) (ATP-energized glutathione S-conjugate pump 9) , partial (19%)
CHR15_JGVV21_222_T01	5	-0.1	-0.4	0.7	-1.6	VIT_15s0021g00220	34.16	transport.ABC transporters and multidrug resistance systems	similar to UP|MRP9_ARATH (Q9M1C7) Multidrug resistance-associated protein 9 (Glutathione S-conjugate transporting ATPase 9) (ATP-energized glutathione S-conjugate pump 9) , partial (19%)
CHR1_JGVV11_382_T01	5	1.2	1	1.5	-0.4	VIT_01s0011g02730	34.16	transport.ABC transporters and multidrug resistance systems	similar to UP|Q2V607_BRACM (Q2V607) ABC transporter-like protein, partial (73%)
CHR2_JGVV87_15_T01	5	1.3	-0.4	0.8	-0.4	VIT_02s0087g00840	34.16	transport.ABC transporters and multidrug resistance systems	similar to UP|Q2V607_BRACM (Q2V607) ABC transporter-like protein, partial (73%)
CHR10_JGVV3_229_T01	5	-0.6	-0.1	1.1	-0.9	VIT_10s0003g02540	34.16	transport.ABC transporters and multidrug resistance systems	similar to UP|Q9SDM5_GOSHI (Q9SDM5) P-glycoprotein, partial (20%)
CHRUN_JGVV188_10_T01	5	0.2	0.8	1.9	0.5	VIT_00s0188g00140	34.3	transport.amino acids	similar to UP|Q5ZF80_PLAMJ (Q5ZF80) Amino acid permease (Fragment), partial (76%)
CHR15_JGVV46_250_T01	5	-0.2	0.1	1.2	0.7	VIT_15s0046g00980	34.22	transport.cyclic nucleotide or calcium regulated channels	similar to UP|Q8H6U1_PHAVU (Q8H6U1) Cyclic nucleotide-gated channel C (Fragment), partial (54%)
CHR5_JGVV77_179_T01	5	-0.4	0.1	2.4	-0.7	VIT_05s0077g02090	34.99	transport.misc	"similar to RF|NP_177332.1|15217599|NM_105845 antiporter/ drug transporter/ transporter {Arabidopsis thaliana} (exp=-1; wgp=0; cg=0), partial (32%)"
CHR19_JGVV14_214_T01	5	-0.5	-0.5	0.6	-0.8	VIT_19s0014g02430	34.99	transport.misc	similar to UP|Q9FKQ1_ARATH (Q9FKQ1) Emb|CAB89401.1 (AT5g65380/MNA5_11), partial (48%)
CHR8_JGVV7_419_T01	5	0	0.2	1	-0.5	VIT_08s0007g04550	34.1	transport.nucleotides	weakly similar to UP|Q3GN78_9GAMM (Q3GN78) Permease for cytosine/purines, uracil, thiamine, allantoin, partial (9%)
CHR14_JGVV30_167_T01	5	-0.5	-0.2	1.6	0.9	VIT_14s0030g00200	34.2	transport.sugars	"weakly similar to RF|NP_187191.2|22330860|NM_111413 carbohydrate transporter/ sugar porter {Arabidopsis thaliana} (exp=-1; wgp=0; cg=0), partial (23%)"
CHR14_JGVV30_161_T01	5	0.2	-0.2	1.4	-0.2	VIT_14s0030g00260	34.2	transport.sugars	"weakly similar to RF|NP_187191.2|22330860|NM_111413 carbohydrate transporter/ sugar porter {Arabidopsis thaliana} (exp=-1; wgp=0; cg=0), partial (23%)"
CHR14_JGVV30_159_T01	5	0.4	0.6	1.5	0	VIT_14s0030g00300	34.2	transport.sugars	"weakly similar to RF|NP_187191.2|22330860|NM_111413 carbohydrate transporter/ sugar porter {Arabidopsis thaliana} (exp=-1; wgp=0; cg=0), partial (23%)"
CHR12_JGVV35_121_T01	5	-1.3	-0.7	0.1	-1.3	VIT_12s0035g00910	34.14	transport.unspecified cations
CHR18_JGVV1_523_T01	6	1.6	-1.2	-1.9	-1.5	VIT_18s0001g08430	13.1.4.1	amino acid metabolism.synthesis.branched chain group.common	similar to UP|BCAT2_ARATH (Q9M439) Branched-chain-amino-acid aminotransferase 2, chloroplast precursor (Atbcat-2) , partial (57%)
CHR18_JGVV1_525_T01	6	1.7	-1.1	-1.8	-0.9	VIT_18s0001g08450	13.1.4.1	amino acid metabolism.synthesis.branched chain group.common	similar to UP|BCAT2_ARATH (Q9M439) Branched-chain-amino-acid aminotransferase 2, chloroplast precursor (Atbcat-2) , partial (57%)
CHR3_JGVV63_216_T01	6	-0.8	-0.3	-3.3	-0.7	VIT_03s0063g02320	10.6.3	cell wall.degradation.pectate lyases and polygalacturonases	"weakly similar to GB|CAE02618.1|38567637|OSA575668 RAFTIN1 protein {Oryza sativa (japonica cultivar-group)} (exp=-1; wgp=0; cg=0), partial (13%)"
CHR3_JGVV38_69_T01	6	1	0.6	-1.1	0.2	VIT_03s0038g04060	10.7	cell wall.modification	homologue to UP|Q7X9Q3_SAMNI (Q7X9Q3) Expansin, partial (95%)
CHR2_JGVV25_381_T01	6	1.3	-0.6	-0.1	-0.2	VIT_02s0025g04210	10.1.2	cell wall.precursor synthesis.UGE	similar to UP|GALE1_ARATH (Q42605) UDP-glucose 4-epimerase (Galactowaldenase) (UDP-galactose 4-epimerase) , partial (96%)
CHR12_JGVV34_60_T01	6	1	0.9	-0.6	0.1	VIT_12s0034g01870	33.1	development.storage proteins	weakly similar to UP|Q84TL6_MAIZE (Q84TL6) Legumin-like protein, partial (39%)
CHR12_JGVV34_59_T01	6	0.7	1.1	-1	-0.5	VIT_12s0034g01890	33.1	development.storage proteins	weakly similar to UP|Q84TL6_MAIZE (Q84TL6) Legumin-like protein, partial (39%)
CHR12_JGVV34_58_T01	6	1	0.5	-0.6	-0.1	VIT_12s0034g01900	33.1	development.storage proteins	weakly similar to UP|Q84TL6_MAIZE (Q84TL6) Legumin-like protein, partial (39%)
CHR12_JGVV34_57_T01	6	0.7	1.1	-1.1	-0.5	VIT_12s0034g01910	33.1	development.storage proteins	weakly similar to UP|Q84TL6_MAIZE (Q84TL6) Legumin-like protein, partial (39%)
CHR12_JGVV34_56_T01	6	0.9	0.7	-0.7	-0.1	VIT_12s0034g01920	33.1	development.storage proteins	weakly similar to UP|Q84TL6_MAIZE (Q84TL6) Legumin-like protein, partial (39%)
CHR12_JGVV34_55_T01	6	0.5	0.9	-0.9	-0.6	VIT_12s0034g01930	33.1	development.storage proteins	weakly similar to UP|Q84TL6_MAIZE (Q84TL6) Legumin-like protein, partial (39%)
CHR12_JGVV34_53_T01	6	0.4	1	-1.2	-0.9	VIT_12s0034g01950	33.1	development.storage proteins	weakly similar to UP|Q84TL6_MAIZE (Q84TL6) Legumin-like protein, partial (39%)
CHR17_JGVV0_847_T01	6	2.3	-0.5	-1	-0.3	VIT_17s0000g00830	33.99	development.unspecified	similar to UP|Q949G4_MEDTR (Q949G4) N3 like protein, partial (81%)
CHR5_JGVV20_214_T01	6	0.8	1.3	-1.3	-0.2	VIT_05s0020g02310	6.5	gluconeogenesis.pyruvate dikinase	"homologue to GB|CAA55143.1|559471|MCPPDR pyruvate,orthophosphate dikinase {Mesembryanthemum crystallinum} (exp=-1; wgp=0; cg=0), partial (12%)"
CHR4_JGVV8_456_T01	6	1.3	-0.3	-0.2	-0.8	VIT_04s0008g04920	17.5.1	hormone metabolism.ethylene.synthesis-degradation	weakly similar to UP|Q945B6_ARATH (Q945B6) AOP1.2, partial (34%)
CHR14_JGVV108_70_T01	6	0.9	-0.1	-0.5	-0.3	VIT_14s0108g00740	17.6.3	hormone metabolism.gibberelin.induced-regulated-responsive-activated	similar to UP|Q49RB3_9ROSI (Q49RB3) Gip1-like protein, complete
CHR17_JGVV0_232_T01	6	0.3	1.3	-0.6	0.2	VIT_17s0000g07770	17.6.3	hormone metabolism.gibberelin.induced-regulated-responsive-activated	weakly similar to UP|O24040_9ROSI (O24040) LTCOR11, partial (61%)
CHR3_JGVV63_169_T01	6	0.3	0.5	-2.1	-1.2	VIT_03s0063g01820	17.7.1.3	hormone metabolism.jasmonate.synthesis-degradation.allene oxidase synthase	similar to UP|Q9AUD8_PSIGU (Q9AUD8) Fatty acid hydroperoxide lyase, partial (86%)
CHR6_JGVV4_645_T01	6	0.5	0.8	-1.4	-0.4	VIT_06s0004g01470	17.7.1.2	hormone metabolism.jasmonate.synthesis-degradation.lipoxygenase	similar to UP|Q96573_LYCES (Q96573) Lipoxygenase , partial (54%)
CHR6_JGVV4_644_T01	6	0.4	1.1	-2.3	-0.4	VIT_06s0004g01480	17.7.1.2	hormone metabolism.jasmonate.synthesis-degradation.lipoxygenase	similar to UP|Q96573_LYCES (Q96573) Lipoxygenase , partial (54%)
CHR19_JGVV90_114_T01	6	0.3	0	-1.2	-0.8	VIT_19s0090g01250	17.8.1	hormone metabolism.salicylic acid.synthesis-degradation
CHR17_JGVV0_670_T01	6	-1.1	-1.2	-2	-0.7	VIT_17s0000g02880	17.8.1	hormone metabolism.salicylic acid.synthesis-degradation	weakly similar to UP|Q9XI57_ARATH (Q9XI57) F9L1.6, partial (29%)
CHR14_JGVV60_141_T01	6	1.1	-0.3	-0.8	-0.3	VIT_14s0060g01190	15.2	metal handling.binding, chelation and storage	similar to UP|NAS_LYCES (Q9XGI7) Nicotianamine synthase (S-adenosyl-L-methionine:S-adenosyl-L-methionine:S- adenosyl-methionine 3-amino-3-carboxypropyltransferase) (Chloronerva) , partial (90%)
CHR19_JGVV15_175_T01	6	-0.3	2.1	-0.9	-0.3	VIT_19s0015g02050	26.1	misc.cytochrome P450	similar to UP|Q2MJ18_MEDTR (Q2MJ18) Cytochrome P450 monooxygenase CYP72B, partial (80%)
CHR3_JGVV63_145_T01	6	-1.1	-3.1	-1.2	-1.5	VIT_03s0063g01560	26.1	misc.cytochrome P450	weakly similar to UP|Q6QNI1_9APIA (Q6QNI1) Cytochrome P450, partial (70%)
CHR1_JGVV11_565_T01	6	1.3	0.1	-1.3	-0.9	VIT_01s0011g00750	26.3	misc.gluco-, galacto- and mannosidases	similar to UP|Q8VWL8_LYCES (Q8VWL8) Beta-mannosidase enzyme, partial (89%)
CHR1_JGVV26_38_T01	6	1.5	-1	-2	-1.5	VIT_01s0026g02370	26.9	misc.glutathione S transferases	similar to UP|Q9FQE6_SOYBN (Q9FQE6) Glutathione S-transferase GST 12 , partial (40%)
CHR5_JGVV77_43_T01	6	1.1	-0.5	-0.5	-0.2	VIT_05s0077g00660	26.18	misc.invertase_pectin methylesterase inhibitor family protein	"weakly similar to GB|1RJ1_A|42543558|1RJ1_A Chain A, Crystal Structure Of A Cell Wall Invertase Inhibitor From Tobacco. {Nicotiana tabacum} (exp=-1; wgp=0; cg=0), partial (25%)"
CHR13_JGVV67_38_T01	6	0.8	0.3	-1.2	0.6	VIT_13s0067g03260	26.8	misc.nitrilases, *nitrile lyases, berberine bridge enzymes, reticuline oxidases, troponine reductases	"weakly similar to RF|NP_187698.1|15228391|NM_111924 catalytic/ hydrolase {Arabidopsis thaliana} (exp=-1; wgp=0; cg=0), partial (70%)"
CHR2_JGVV33_50_T01	6	-0.2	1.2	-0.7	-0.3	VIT_02s0033g00670	26.8	misc.nitrilases, *nitrile lyases, berberine bridge enzymes, reticuline oxidases, troponine reductases	similar to UP|Q3LRV4_LUPAN (Q3LRV4) Nitrilase 4B, partial (88%)
CHR2_JGVV33_54_T01	6	-0.4	1.2	-0.8	-0.2	VIT_02s0033g00770	26.8	misc.nitrilases, *nitrile lyases, berberine bridge enzymes, reticuline oxidases, troponine reductases	similar to UP|Q3LRV4_LUPAN (Q3LRV4) Nitrilase 4B, partial (88%)
CHR2_JGVV33_56_T01	6	-0.2	0.8	-1.5	-0.8	VIT_02s0033g00790	26.8	misc.nitrilases, *nitrile lyases, berberine bridge enzymes, reticuline oxidases, troponine reductases	similar to UP|Q3LRV4_LUPAN (Q3LRV4) Nitrilase 4B, partial (88%)
CHR2_JGVV33_57_T01	6	-0.2	1.2	-1.2	-0.6	VIT_02s0033g00800	26.8	misc.nitrilases, *nitrile lyases, berberine bridge enzymes, reticuline oxidases, troponine reductases	similar to UP|Q3LRV4_LUPAN (Q3LRV4) Nitrilase 4B, partial (88%)
CHR2_JGVV33_59_T01	6	-0.2	1.4	-0.5	0	VIT_02s0033g00840	26.8	misc.nitrilases, *nitrile lyases, berberine bridge enzymes, reticuline oxidases, troponine reductases	similar to UP|Q3LRV4_LUPAN (Q3LRV4) Nitrilase 4B, partial (88%)
CHR10_JGVV3_468_T01	6	-0.4	-0.3	-3.3	-2.2	VIT_10s0003g05550	26.8	misc.nitrilases, *nitrile lyases, berberine bridge enzymes, reticuline oxidases, troponine reductases	similar to UP|Q9SA89_ARATH (Q9SA89) T5I8.19 protein, partial (62%)
CHR10_JGVV3_471_T01	6	-0.5	-0.8	-3.4	-1.4	VIT_10s0003g05580	26.8	misc.nitrilases, *nitrile lyases, berberine bridge enzymes, reticuline oxidases, troponine reductases	similar to UP|Q9SA89_ARATH (Q9SA89) T5I8.19 protein, partial (62%)
CHR10_JGVV3_474_T01	6	-0.3	-0.4	-3.4	-2.1	VIT_10s0003g05620	26.8	misc.nitrilases, *nitrile lyases, berberine bridge enzymes, reticuline oxidases, troponine reductases	similar to UP|Q9SA89_ARATH (Q9SA89) T5I8.19 protein, partial (62%)
CHR14_PDVV36_122_T01	6	1.5	-0.6	-1.8	-2	VIT_14s0036g00220	35.3	not assigned.new
CHR18_JGVV1_601_T01	6	0.3	0.1	-2.6	-0.5	VIT_18s0001g09270	35.3	not assigned.new
CHR14_JGVV30_40_T01	6	0.6	-0.2	-1.4	-0.1	VIT_14s0030g01890	35.3	not assigned.new	similar to UP|GAT11_ARATH (O82632) GATA transcription factor 11 (AtGATA-11), partial (28%)
CHR3_JGVV63_248_T01	6	-0.5	-0.7	-2.6	-2.4	VIT_03s0063g02650	35.1	not assigned.no ontology
CHR16_JGVV39_96_T01	6	0.5	0	-1.2	0.2	VIT_16s0039g01560	35.1	not assigned.no ontology	"similar to RF|XP_506899.1|51964230|XM_506899 OJ1148_D05.19 gene product {Oryza sativa (japonica cultivar-group)} (exp=-1; wgp=0; cg=0), partial (55%)"
CHRUN_JGVV686_3_T01	6	0.1	0.3	-1.3	-0.6	VIT_00s0686g00030	35.1	not assigned.no ontology	similar to UP|Q9LNA5_ARATH (Q9LNA5) F5O11.14 (ACR8), partial (78%)
CHR10_JGVV116_113_T01	6	0.3	0.8	-0.9	0.1	VIT_10s0116g01840	35.2	not assigned.unknown
CHR18_JGVV1_779_T01	6	2.2	0.2	-1.5	0.6	VIT_18s0001g11160	35.2	not assigned.unknown
CHR19_PDVV90_34_T01	6	1	0.4	-1.8	0.1	VIT_19s0090g00360	35.2	not assigned.unknown
CHR2_JGVV241_6_T01	6	-0.1	1.1	-0.5	-0.3	VIT_02s0241g00060	35.2	not assigned.unknown	similar to PIR|B86258|B86258 protein F5O11.6 [imported] - Arabidopsis thaliana, partial (16%)
CHR2_JGVV25_347_T01	6	0.7	1.1	-1.4	0.4	VIT_02s0025g03750	35.2	not assigned.unknown	similar to UP|DLX2_MOUSE (P40764) Homeobox protein DLX-2 (Homeobox protein TES-1), partial (5%)
CHR2_JGVV12_122_T01	6	0.9	-0.1	-2.6	0	VIT_02s0012g01590	35.2	not assigned.unknown	similar to UP|Q3E9A5_ARATH (Q3E9A5) Protein At5g20190, partial (36%)
CHR19_JGVV90_124_T01	6	0.7	1.4	-2.8	-0.9	VIT_19s0090g01350	35.2	not assigned.unknown	similar to UP|Q9M435_QUERO (Q9M435) Phase-change related protein precursor, partial (52%)
CHR17_JGVV0_625_T01	6	1.3	-0.2	0	-0.3	VIT_17s0000g03400	35.2	not assigned.unknown	similar to UP|Q9XGZ7_ARATH (Q9XGZ7) T1N24.19 protein, partial (44%)
CHR18_JGVV1_1154_T01	6	1.4	-0.1	-1	0.8	VIT_18s0001g15230	35.2	not assigned.unknown	weakly similar to UP|Q6DBH7_ARATH (Q6DBH7) At4g19950, partial (28%)
CHR5_JGVV77_139_T01	6	0.6	0	-1.1	0.4	VIT_05s0077g01680	35.2	not assigned.unknown	weakly similar to UP|Q6QHU2_PRUAV (Q6QHU2) Major cherry allergen Pru av 1.0202, complete
CHR10_JGVV3_197_T01	6	1	1	-1.1	-1.9	VIT_10s0003g02170	29.5.1	protein.degradation.subtilases	"similar to RF|NP_199378.1|15242456|NM_123933 peptidase/ subtilase {Arabidopsis thaliana} (exp=-1; wgp=0; cg=0), partial (21%)"
CHR1_JGVV11_410_T01	6	1.8	1.6	-0.6	-0.4	VIT_01s0011g02380	29.5.11.4.2	protein.degradation.ubiquitin.E3.RING
CHR13_PDVV101_4_T01	6	-1.5	-1.3	-1.1	-2.9	VIT_13s0101g00050	29.2.1.1	protein.synthesis.ribosomal protein.prokaryotic	similar to UP|RR1_SPIOL (P29344) 30S ribosomal protein S1, chloroplast precursor (CS1), partial (97%)
CHR19_JGVV14_450_T01	6	1	-1.2	-0.8	-0.6	VIT_19s0014g05080	1.1.1.2	PS.lightreaction.photosystem II.PSII polypeptide subunits	similar to UP|Q53UI6_TOBAC (Q53UI6) PsbQ, complete
CHR19_JGVV27_58_T01	6	1.8	0.4	-0.6	-0.7	VIT_19s0027g01120	27.3.37	RNA.regulation of transcription.AS2,Lateral Organ Boundaries Gene Family	similar to UP|LBD4_ARATH (Q9SHE9) LOB domain protein 4, partial (71%)
CHR12_JGVV28_160_T01	6	0.6	0	-0.7	0.4	VIT_12s0028g02350	27.3.6	RNA.regulation of transcription.bHLH,Basic Helix-Loop-Helix family	weakly similar to UP|Q6ZA99_ORYSA (Q6ZA99) DNA-binding protein-like, partial (23%)
CHR5_JGVV77_87_T01	6	0.4	0	-2	-1	VIT_05s0077g01140	27.3.35	RNA.regulation of transcription.bZIP transcription factor family	similar to UP|O22677_ANTMA (O22677) BZIP DNA-binding protein, partial (31%)
CHR9_JGVV2_115_T01	6	-1	-3	-3.2	-0.7	VIT_09s0002g01350	27.3.50	RNA.regulation of transcription.General Transcription	similar to UP|Q6AWY6_ORYSA (Q6AWY6) Growth-regulating factor 3, partial (28%)
CHR1_JGVV11_287_T01	6	0.9	-1.3	-2.3	-1.8	VIT_01s0011g03730	27.3.25	RNA.regulation of transcription.MYB domain transcription factor family
CHR12_JGVV55_40_T01	6	1.4	-1.5	-1	-0.8	VIT_12s0055g00510	27.3.27	RNA.regulation of transcription.NAC domain transcription factor family	similar to UP|Q50J79_PRUPE (Q50J79) NAM-like protein, partial (47%)
CHR11_JGVV52_20_T01	6	-1.3	-2.1	-2.9	-1.2	VIT_11s0052g01630	16.8.1.12	secondary metabolism.flavonoids.anthocyanins.anthocyanidin 3-O-glucosyltransferase	UP|Q9AR43_VITVI (Q9AR43) UDP-glucose:flavonoid 3-O-glucosyltransferase, complete
CHR16_JGVV98_105_T01	6	1.2	0	-0.7	-0.4	VIT_16s0098g00860	16.8.3.2	secondary metabolism.flavonoids.dihydroflavonols.flavanone 3-dioxygenase	similar to UP|Q9FLV0_ARATH (Q9FLV0) Flavanone 3-hydroxylase-like protein, partial (77%)
CHR8_JGVV105_31_T01	6	0.2	0.3	-1.9	-1.3	VIT_08s0105g00380	16.8.4	secondary metabolism.flavonoids.flavonols	weakly similar to UP|Q9FFF6_ARATH (Q9FFF6) Leucoanthocyanidin dioxygenase-like protein (AT5g05600/MOP10_14), partial (85%)
CHR16_JGVV50_175_T01	6	1	1.1	-1.1	-0.4	VIT_16s0050g00830	16.2	secondary metabolism.phenylpropanoids
CHR18_JGVV157_11_T01	6	1.5	1.6	-0.6	0.3	VIT_18s0157g00140	16.5.99.1	secondary metabolism.sulfur-containing.misc.alliinase	weakly similar to UP|Q942G1_ORYSA (Q942G1) Alliin lyase-like, partial (25%)
CHR19_JGVV14_148_T01	6	2	0.9	-1.1	-0.1	VIT_19s0014g01720	30.3	signalling.calcium	similar to UP|Q9MAH9_ARATH (Q9MAH9) F12M16.12, partial (28%)
CHR12_JGVV59_248_T01	6	1.9	-0.4	-0.8	0.1	VIT_12s0059g02620	30.2.99	signalling.receptor kinases.misc
CHR9_JGVV2_270_T01	6	-0.4	1.4	-1.1	-0.3	VIT_09s0002g02980	30.2.99	signalling.receptor kinases.misc	similar to UP|Q9M9B0_ARATH (Q9M9B0) F27J15.13, partial (9%)
CHR18_JGVV1_628_T01	6	0.2	0.2	-1	-0.8	VIT_18s0001g09550	30.2.99	signalling.receptor kinases.misc	weakly similar to UP|Q9SN81_ARATH (Q9SN81) Receptor-kinase like protein, partial (13%)
CHR19_JGVV14_373_T01	6	-0.7	-1.2	-2.5	-1.4	VIT_19s0014g04210	30.2.24	signalling.receptor kinases.S-locus glycoprotein like	similar to UP|Q9ZT07_ARATH (Q9ZT07) Receptor-like protein kinase, partial (19%)
CHR2_JGVV25_393_T01	6	0.3	0.4	-1.3	-1	VIT_02s0025g04340	20.2	stress.abiotic	homologue to UP|Q9SPE0_VITRI (Q9SPE0) Thaumatin, complete
CHR10_JGVV3_25_T01	6	0.4	0.9	-0.3	0.3	VIT_10s0003g00260	20.2.1	stress.abiotic.heat	"similar to RF|NP_179646.1|15225377|NM_127616 heat shock protein binding {Arabidopsis thaliana} (exp=-1; wgp=0; cg=0), partial (90%)"
CHR14_JGVV128_53_T01	6	1.5	1.2	-2.1	-2.1	VIT_14s0128g00540	20.2.99	stress.abiotic.unspecified	weakly similar to UP|GL17_ARATH (Q9SFF9) Germin-like protein subfamily 1 member 7 precursor, partial (82%)
CHR14_JGVV128_55_T01	6	1.8	1.5	-2.1	-2.1	VIT_14s0128g00570	20.2.99	stress.abiotic.unspecified	weakly similar to UP|GL17_ARATH (Q9SFF9) Germin-like protein subfamily 1 member 7 precursor, partial (82%)
CHR14_JGVV128_56_T01	6	2.1	1.5	-2	-1.7	VIT_14s0128g00600	20.2.99	stress.abiotic.unspecified	weakly similar to UP|GL17_ARATH (Q9SFF9) Germin-like protein subfamily 1 member 7 precursor, partial (82%)
CHR17_JGVV0_482_T01	6	1.5	0	-0.3	0.1	VIT_17s0000g04980	20.2.99	stress.abiotic.unspecified	weakly similar to UP|Q9SIJ8_ARATH (Q9SIJ8) Expressed protein (RD2 protein), partial (11%)
CHR5_JGVV94_28_T01	6	1.7	0.4	-0.5	0	VIT_05s0094g00320	20.1.7	stress.biotic.PR-proteins	similar to UP|Q7XB39_VITVI (Q7XB39) Class IV chitinase, partial (95%)
CHR14_JGVV81_66_T01	6	1.8	-0.1	-0.5	-0.1	VIT_14s0081g00050	20.1.7	stress.biotic.PR-proteins	UP|O81228_VITVI (O81228) PR-4 type protein, complete
CHR11_JGVV149_26_T01	6	-0.2	-0.4	-2.5	-1.1	VIT_11s0149g00280	20.1.7	stress.biotic.PR-proteins	weakly similar to UP|Q4W6L6_CYCRE (Q4W6L6) Chitinase A, partial (13%)
CHR17_JGVV119_10_T01	6	-1	0.9	-3.6	-2.4	VIT_17s0119g00150	20.1.7.6	stress.biotic.PR-proteins.proteinase inhibitors	similar to UP|P93378_TOBAC (P93378) Tumor-related protein, partial (75%)
CHR17_GSVIVT00012932001_T01	6	-1.1	0.9	-3.6	-2.8	VIT_17s0119g00230	20.1.7.6	stress.biotic.PR-proteins.proteinase inhibitors	similar to UP|P93378_TOBAC (P93378) Tumor-related protein, partial (75%)
CHR5_JGVV20_474_T01	6	-1	0.4	-3.4	-2.1	VIT_05s0020g05020	20.1.7.6	stress.biotic.PR-proteins.proteinase inhibitors	UP|Q6YEY6_VITVI (Q6YEY6) Protease inhibitor, complete
CHR8_JGVV7_501_T01	6	0.7	-0.4	-0.2	-0.3	VIT_08s0007g03710	34.16	transport.ABC transporters and multidrug resistance systems	similar to UP|Q2PCF1_NICPL (Q2PCF1) PDR-like ABC transporter, partial (16%)
CHR2_JGVV25_113_T01	6	1.4	0	-0.4	0	VIT_02s0025g01230	34.3	transport.amino acids
CHR9_JGVV2_410_T01	6	1	-0.4	-0.8	-0.6	VIT_09s0002g04500	34.9	transport.metabolite transporters at the mitochondrial membrane	"similar to RF|NP_178108.1|15220023|NM_106639 binding {Arabidopsis thaliana} (exp=-1; wgp=0; cg=0), partial (88%)"
CHR13_JGVV67_37_T01	6	0.9	-0.2	-1.3	0.5	VIT_13s0067g03280	34.7	transport.phosphate	similar to UP|O22055_CATRO (O22055) Phosphate transporter, partial (74%)
CHR1_JGVV11_355_T01	6	0.5	-0.8	-3.1	-0.6	VIT_01s0011g03020	34.15	transport.potassium	similar to UP|HAK13_ORYSA (Q652J4) Probable potassium transporter 13 (OsHAK13), partial (35%)
